# Supplementary material for: Hierarchical Modeling for Rare Event Detection and Cell Subset Alignment across Flow Cytometry Samples
Source: PLoS Comput Biol. 2013 Jul 11;9(7):e1003130. doi: 10.1371/journal.pcbi.1003130 (PMC3708855; doi:10.1371/journal.pcbi.1003130)
Supplement: Text S1 — contains instructions on how to install the software and run the examples provided. (ZIP) [file pcbi.1003130.s002.zip]

Archive with 2 entries (1 files):
- Text S1/
- Text S1/README
