# Supplementary material for: Hierarchical Modeling for Rare Event Detection and Cell Subset Alignment across Flow Cytometry Samples
Source: PLoS Comput Biol. 2013 Jul 11;9(7):e1003130. doi: 10.1371/journal.pcbi.1003130 (PMC3708855; doi:10.1371/journal.pcbi.1003130)
Supplement: Text S1 — contains instructions on how to install the software and run the examples provided. (ZIP) [file pcbi.1003130.s002.zip › Text S1/README]

Setting up dependencies and generating manuscript figures
==========================================================

Automatic setup
---------------

For those operating systems with the APT package management system (e.g. Debian or Ubuntu), the simplest way to get up and running is to run the following command in the src directory::

  sudo make setup

This requires administrator privileges, and will install the CPU-only version of fcm with all its dependencies. At this point, you should be able to type::

  make

in the src directory to regenerate the figures in the manuscript. This will take a long time on CPU-only systems.See the section on "Optional Dependency for GPU acceleration" to enable GPU acceleration on systmes with CUDA-capable GPU devices. For those who want more control over the install process, see "Manual setup" just below.

Manual setup using a scientific python distribution and pip
------------------------------------------------------------

The software assumes the presence of a stnadard scientific Python environment, including Setuptools, Numpy, Scipy, Matplotlib and Cython. These are most conveniently installed via a scientific Python distribution such as Python(x,y) (http://code.google.com/p/pythonxy/), Enthought (http://www.enthought.com/products/epd.php) or Anaconda (http://continuum.io/downloads.html). After installing one of these distributions, the fcm-specific packages can be installed using easy_install or pip::

  pip install cyarma
  pip install cyrand
  pip install dpmix
  pip install fcm

Manual setup by individual package installation
------------------------------------------------

It is far more convenient to use the methods outlined above to install the software. However, for completeness, we also describe a fully manual setup. The dependencies can be downloaded and individually installed from the websites below:

 * Python (2.7) http://python.org/
 * Numpy http://numpy.scipy.org/
 * Scipy http://www.scipy.org/
 * Matplotlib http://matplotlib.org/
 * Setuptools http://pypi.python.org/pypi/setuptools
 * Cython http://cython.org/

The Python bindings to optimized C++ linear algebra and random number libraries can be installed from:

 * Armadillo http://arma.sourceforge.net/
 * Boost random number libraries http://www.boost.org/

For parallel execution, the software uses MPI4py, which can be installed using setuptools (easy_install MPI4py) or from:

 * MPI4py http://mpi4py.scipy.org/

Now install the packages provided in the dist directory (cyarma-0.1.tar.gz, cyrand-0.1.tar.gz, dpmix-0.1.tar.gz, and fcm-0.9.tar.gz).  These are standard python packages - simply extract and run `python setup.py install` as root in the resulting directory after extracting each one. The latest versions of these packages can also be installed using git and mercurial.

 * cy_armadillo (git clone https://github.com/andrewcron/cy_armadillo.git)
 * cyrand (git clone https://github.com/andrewcron/cyrand.git)
 * dpmix (git clone https://github.com/andrewcron/dpmix.git)
 * py-fcm (hg clone https://code.google.com/p/py-fcm/ )

If you have a CUDA-compatible graphics card, significant acceleration of model fitting can be achieved by first installing pycuda and Gpustats (see "Optional Dependency for GPU acceleration" in the next section).

Optional Dependency for GPU acceleration
-----------------------------------------

First you need to have a CUDA-compatible GPU device, and to have installed the CUDA SDK (https://developer.nvidia.com/cuda-downloads).

Then, install pycuda (http://mathema.tician.de/software/pycuda) following the installation instructions at http://wiki.tiker.net/PyCuda/Installation. Finally install Gpustats using pip or manually::

  pip install gpustats

Gpustats provides GPU optimized functions that significantly speed up model fitting.  To install Gpustats manually, extract dist/gpustats-0.0.1.tar.gz and run `python setup.py install` as root in the resulting gpustats-0.0.1 directory. Alternatively, gpustats can also be cloned from https://github.com/dukestats/gpustats.git using git.

Fitting DPGMM and HDPGMM models to data
----------------------------------------

The flow cytometry data used in the manuscript can be found in the src/data directory as Numpy binary files:

  CD3CD45_0.000000_0_xs.npy
  CD3CD45_0.015625_1_xs.npy
  CD3CD45_0.031250_2_xs.npy
  CD3CD45_0.062500_3_xs.npy
  CD3CD45_0.125000_4_xs.npy
  CD3CD45_0.250000_5_xs.npy

These files can be read with the Numpy load function:

 import glob
 import numpy as np
 xs = [np.load(f) for f in glob.glob('CD3CD45/*npy')]

Fitting HDPGMM to data
----------------------

The file `test_hdp.py` in the src directory fits an HDPGMM model to the 6 flow cytometry data files in the data directory, and can be used as a simple test that the installation was successful. The script can by run as `python test_hdp.py` within the `src` directory.

Generating figures in manuscript
--------------------------------

The Makefile in src will generate the figures (or individual components of multi-part figures) in the manuscript. From the `src` directory,enter the following commands::

  chmod +x *sh
  make

Note that running the full Makefile may take quite some time especially if there is no GPU support. To reduce the run-time at the cost of lower accuracy, reduce the number of components (K), burnins or final MCMC iterations by modifying the appropriate Makefile variables.

Simple examples of how to use the fcm package for flow cytometry analysis can be found at http://pythonhosted.org/fcm/.
