# Supplementary material for: Hierarchical Modeling for Rare Event Detection and Cell Subset Alignment across Flow Cytometry Samples
Source: PLoS Comput Biol. 2013 Jul 11;9(7):e1003130. doi: 10.1371/journal.pcbi.1003130 (PMC3708855; doi:10.1371/journal.pcbi.1003130)
Supplement: Software S1 — contains a Makefile, source code and scripts to generate the figures shown in the manuscript. (ZIP) [file pcbi.1003130.s003.zip]

Archive with 152 entries (142 files):
- Software S1/
- Software S1/data/
- Software S1/data/0.00% spike tm apc, cd45 fitc, cd3 pe.011
- Software S1/data/0.015625% spike tm apc, cd45 fitc, cd3 pe.041
- Software S1/data/0.03125% spike tm apc, cd45 fitc, cd3 pe.035
- Software S1/data/0.0625% spike tm apc, cd45 fitc, cd3 pe.029
- Software S1/data/0.125% spike tm apc ,cd45 fitc,cd3 pe.023
- Software S1/data/0.25% spike tm apc, cd45 fitc, cd3 pe.017
- Software S1/data/CD3CD45_0.000000_0_xs.npy
- Software S1/data/CD3CD45_0.015625_1_xs.npy
- Software S1/data/CD3CD45_0.031250_2_xs.npy
- Software S1/data/CD3CD45_0.062500_3_xs.npy
- Software S1/data/CD3CD45_0.125000_4_xs.npy
- Software S1/data/CD3CD45_0.250000_5_xs.npy
- Software S1/data/flame/
- Software S1/data/flame/matched.CD3CD45_0.000000_0_xs.mst.9.aligned.locations.txt
- Software S1/data/flame/matched.CD3CD45_0.000000_0_xs.mst.9.aligned.member.txt
- Software S1/data/flame/matched.CD3CD45_0.015625_1_xs.mst.9.aligned.locations.txt
- Software S1/data/flame/matched.CD3CD45_0.015625_1_xs.mst.9.aligned.member.txt
- Software S1/data/flame/matched.CD3CD45_0.031250_2_xs.mst.9.aligned.locations.txt
- Software S1/data/flame/matched.CD3CD45_0.031250_2_xs.mst.9.aligned.member.txt
- Software S1/data/flame/matched.CD3CD45_0.062500_3_xs.mst.9.aligned.locations.txt
- Software S1/data/flame/matched.CD3CD45_0.062500_3_xs.mst.9.aligned.member.txt
- Software S1/data/flame/matched.CD3CD45_0.125000_4_xs.mst.9.aligned.locations.txt
- Software S1/data/flame/matched.CD3CD45_0.125000_4_xs.mst.9.aligned.member.txt
- Software S1/data/flame/matched.CD3CD45_0.250000_5_xs.mst.9.aligned.locations.txt
- Software S1/data/flame/matched.CD3CD45_0.250000_5_xs.mst.9.aligned.member.txt
- Software S1/data/flame48/
- Software S1/data/flame48/CD3CD45_0.000000_0_xs.mst.44.locations.txt
- Software S1/data/flame48/CD3CD45_0.000000_0_xs.mst.44.membership.txt
- Software S1/data/flame48/CD3CD45_0.000000_0_xs.mst.44.parameters.txt
- Software S1/data/flame48/CD3CD45_0.015625_1_xs.mst.44.locations.txt
- Software S1/data/flame48/CD3CD45_0.015625_1_xs.mst.44.membership.txt
- Software S1/data/flame48/CD3CD45_0.015625_1_xs.mst.44.parameters.txt
- Software S1/data/flame48/CD3CD45_0.031250_2_xs.mst.45.locations.txt
- Software S1/data/flame48/CD3CD45_0.031250_2_xs.mst.45.membership.txt
- Software S1/data/flame48/CD3CD45_0.031250_2_xs.mst.45.parameters.txt
- Software S1/data/flame48/CD3CD45_0.062500_3_xs.mst.46.locations.txt
- Software S1/data/flame48/CD3CD45_0.062500_3_xs.mst.46.membership.txt
- Software S1/data/flame48/CD3CD45_0.062500_3_xs.mst.46.parameters.txt
- Software S1/data/flame48/CD3CD45_0.125000_4_xs.mst.46.locations.txt
- Software S1/data/flame48/CD3CD45_0.125000_4_xs.mst.46.membership.txt
- Software S1/data/flame48/CD3CD45_0.125000_4_xs.mst.46.parameters.txt
- Software S1/data/flame48/CD3CD45_0.250000_5_xs.mst.44.locations.txt
- Software S1/data/flame48/CD3CD45_0.250000_5_xs.mst.44.membership.txt
- Software S1/data/flame48/CD3CD45_0.250000_5_xs.mst.44.parameters.txt
- Software S1/data/flame48/gate_0_1.npy
- Software S1/data/flame48/gate_3_2.npy
- Software S1/data/flame48/gate_4_2.npy
- Software S1/data/flame48/new_plot_basic.py
- Software S1/data/flame48/new_plot_basic.py~
- Software S1/data/flame48/Spike_48_MM.MixtureModel.mst.SWR.txt
- Software S1/data/flock/
- Software S1/data/flock/flock_0.00_cx.npy
- Software S1/data/flock/flock_0.00_zs.npy
- Software S1/data/flock/flock_0.015625_cx.npy
- Software S1/data/flock/flock_0.015625_zs.npy
- Software S1/data/flock/flock_0.03125_cx.npy
- Software S1/data/flock/flock_0.03125_zs.npy
- Software S1/data/flock/flock_0.0625_cx.npy
- Software S1/data/flock/flock_0.0625_zs.npy
- Software S1/data/flock/flock_0.125_cx.npy
- Software S1/data/flock/flock_0.125_zs.npy
- Software S1/data/flock/flock_0.25_cx.npy
- Software S1/data/flock/flock_0.25_zs.npy
- Software S1/data/flowclust/
- Software S1/data/flowclust/CD3CD45_0.000000_0_xs.txt.64.labels
- Software S1/data/flowclust/CD3CD45_0.000000_0_xs.txt.64.mus
- Software S1/data/flowclust/CD3CD45_0.015625_1_xs.txt.64.labels
- Software S1/data/flowclust/CD3CD45_0.015625_1_xs.txt.64.mus
- Software S1/data/flowclust/CD3CD45_0.031250_2_xs.txt.64.labels
- Software S1/data/flowclust/CD3CD45_0.031250_2_xs.txt.64.mus
- Software S1/data/flowclust/CD3CD45_0.062500_3_xs.txt.64.labels
- Software S1/data/flowclust/CD3CD45_0.062500_3_xs.txt.64.mus
- Software S1/data/flowclust/CD3CD45_0.125000_4_xs.txt.64.labels
- Software S1/data/flowclust/CD3CD45_0.125000_4_xs.txt.64.mus
- Software S1/data/flowclust/CD3CD45_0.250000_5_xs.txt.64.labels
- Software S1/data/flowclust/CD3CD45_0.250000_5_xs.txt.64.mus
- Software S1/data/flowclust48/
- Software S1/data/flowclust48/CD3CD45_0.000000_0_xs.txt.64.labels
- Software S1/data/flowclust48/CD3CD45_0.000000_0_xs.txt.64.mus
- Software S1/data/flowclust48/CD3CD45_0.015625_1_xs.txt.64.labels
- Software S1/data/flowclust48/CD3CD45_0.015625_1_xs.txt.64.mus
- Software S1/data/flowclust48/CD3CD45_0.031250_2_xs.txt.64.labels
- Software S1/data/flowclust48/CD3CD45_0.031250_2_xs.txt.64.mus
- Software S1/data/flowclust48/CD3CD45_0.062500_3_xs.txt.64.labels
- Software S1/data/flowclust48/CD3CD45_0.062500_3_xs.txt.64.mus
- Software S1/data/flowclust48/CD3CD45_0.125000_4_xs.txt.64.labels
- Software S1/data/flowclust48/CD3CD45_0.125000_4_xs.txt.64.mus
- Software S1/data/flowclust48/CD3CD45_0.250000_5_xs.txt.64.labels
- Software S1/data/flowclust48/CD3CD45_0.250000_5_xs.txt.64.mus
- Software S1/data/gate_0_1.npy
- Software S1/data/gate_3_2.npy
- Software S1/data/gate_4_2.npy
- Software S1/data/manual_counts.txt
- Software S1/data/xss_c05_ctime.txt
- Software S1/data/xss_c06_ctime.txt
- Software S1/data/xss_c07_ctime.txt
- Software S1/data/xss_c08_ctime.txt
- Software S1/data/xss_c09_ctime.txt
- Software S1/data/xss_c10_ctime.txt
- Software S1/data/xss_c11_ctime.txt
- Software S1/data/xss_c12_ctime.txt
- Software S1/data/xss_c13_ctime.txt
- Software S1/data/xss_c14_ctime.txt
- Software S1/data/xss_c15_ctime.txt
- Software S1/data/xss_n050000_time.txt
- Software S1/data/xss_n100000_time.txt
- Software S1/data/xss_n150000_time.txt
- Software S1/data/xss_n200000_time.txt
- Software S1/data/xss_n250000_time.txt
- Software S1/data/xss_n300000_time.txt
- Software S1/data/xss_n350000_time.txt
- Software S1/data/xss_n400000_time.txt
- Software S1/data/xss_n450000_time.txt
- Software S1/data/xss_n500000_time.txt
- Software S1/data/xss_s03_time.txt
- Software S1/data/xss_s06_time.txt
- Software S1/data/xss_s09_time.txt
- Software S1/data/xss_s12_time.txt
- Software S1/data/xss_s15_time.txt
- Software S1/data/xss_s18_time.txt
- Software S1/data/xss_s21_time.txt
- Software S1/data/xss_s24_time.txt
- Software S1/data/xss_s27_time.txt
- Software S1/data/xss_s30_time.txt
- Software S1/figs/
- Software S1/results/
- Software S1/src/
- Software S1/src/assemble_data.py
- Software S1/src/benchmark.py
- Software S1/src/fit.py
- Software S1/src/fit_dp_nclust.py
- Software S1/src/fit_hdp_nclust.py
- Software S1/src/fit_simulated_data.py
- Software S1/src/gen_figs.sh
- Software S1/src/generate_freqs.py
- Software S1/src/generate_logll.py
- Software S1/src/generate_simulated_data.py
- Software S1/src/make_pis.py
- Software S1/src/Makefile
- Software S1/src/model_hdp.tex
- Software S1/src/plos_xs_plostime.txt
- Software S1/src/plot_clustering.py
- Software S1/src/plot_dp_tet.py
- Software S1/src/plot_hdp_tet.py
- Software S1/src/plot_regression.py
- Software S1/src/sensitivity.py
- Software S1/src/test_hdp.py
- Software S1/src/tikzlibrarybayesnet.code.tex
- Software S1/src/trace.py
- Software S1/src/utils_cc.py
