# Supplementary material for: Hierarchical Modeling for Rare Event Detection and Cell Subset Alignment across Flow Cytometry Samples
Source: PLoS Comput Biol. 2013 Jul 11;9(7):e1003130. doi: 10.1371/journal.pcbi.1003130 (PMC3708855; doi:10.1371/journal.pcbi.1003130)
Supplement: Software S1 — contains a Makefile, source code and scripts to generate the figures shown in the manuscript. (ZIP) [file pcbi.1003130.s003.zip › Software S1/data/flame/matched.CD3CD45_0.000000_0_xs.mst.9.aligned.locations.txt]

FSC.H	SSC.H	FL1.H	FL2.H	FL3.H	weight
322.226436028447	102.917724928959	491.240939040235	794.772051870885	6.59076725770643e-14	16.7643415851149
324.716513671885	109.316102179422	496.402397907669	798.228501309138	132.566255589019	37.5702219995816
325.921432032748	109.063293951738	485.182044656472	137.541491985042	3.31803332530673e-15	7.27448965037825
531.058476948907	359.26286759428	641.003957766074	369.172556811602	196.199724197059	18.49
335.254795205802	138.001863662175	499.862182803713	166.241227326431	141.833521212789	10.8407673610178
123.225926363866	149.458928874423	423.094817051528	291.922538728188	155.529784312297	3.62440290835617
305.56523728456	131.110250718015	501.293658168813	768.526527922302	140.533763741985	5.3438177757616
0	0	0	0	0	0
0	0	0	0	0	0
