# Supplementary material for: Hierarchical Modeling for Rare Event Detection and Cell Subset Alignment across Flow Cytometry Samples
Source: PLoS Comput Biol. 2013 Jul 11;9(7):e1003130. doi: 10.1371/journal.pcbi.1003130 (PMC3708855; doi:10.1371/journal.pcbi.1003130)
Supplement: Software S1 — contains a Makefile, source code and scripts to generate the figures shown in the manuscript. (ZIP) [file pcbi.1003130.s003.zip › Software S1/data/flame/matched.CD3CD45_0.000000_0_xs.mst.9.aligned.member.txt]

FSC.H	SSC.H	FL1.H	FL2.H	FL3.H	cluster
336	342	521	287	109	4
349	280	432	208	207	4
548	361	506	328	250	4
514	410	510	326	123	4
355	344	543	277	93	4
502	314	589	326	33	4
428	309	659	281	89	4
541	273	551	338	31	4
400	388	484	320	251	4
497	309	545	413	44	4
489	406	532	351	128	4
611	324	557	357	111	4
452	339	632	390	134	4
444	360	714	426	29	4
404	285	413	251	272	4
533	272	522	334	219	4
615	347	589	234	36	4
516	394	580	286	10	4
595	342	596	305	157	4
550	367	597	338	152	4
567	343	595	325	97	4
468	277	490	333	147	4
406	328	515	261	165	4
591	331	591	335	144	4
487	270	501	321	123	4
593	360	620	370	114	4
515	243	542	347	85	4
539	346	606	420	134	4
428	308	543	333	81	4
412	372	543	265	107	4
572	403	585	394	8	4
462	357	635	374	38	4
551	342	543	214	78	4
436	369	642	327	124	4
529	303	521	324	230	4
492	279	641	324	44	4
540	343	623	354	103	4
560	218	548	362	82	4
452	329	633	383	24	4
637	265	512	376	148	4
597	353	649	329	129	4
607	336	623	337	18	4
477	332	590	362	113	4
508	397	582	399	114	4
605	390	486	297	132	4
544	326	554	362	114	4
522	342	590	476	151	4
523	238	470	227	171	4
472	437	616	370	92	4
451	301	567	316	125	4
520	310	476	280	93	4
477	366	591	285	144	4
563	300	614	365	153	4
479	364	644	188	14	4
398	342	503	303	155	4
534	392	615	349	93	4
506	474	406	243	69	4
565	275	533	360	145	4
622	367	591	299	136	4
564	283	526	344	265	4
488	298	503	292	268	4
584	326	559	449	229	4
425	394	621	328	129	4
552	360	651	382	1	4
579	405	659	392	7	4
555	340	617	360	78	4
503	344	620	363	148	4
498	343	562	319	168	4
557	374	633	366	142	4
568	375	648	375	125	4
604	383	548	344	178	4
543	339	659	303	89	4
558	425	554	323	141	4
428	413	579	385	151	4
394	319	501	370	178	4
487	375	549	306	158	4
481	510	578	340	26	4
573	211	511	358	152	4
519	390	622	252	60	4
568	399	621	345	138	4
521	301	619	299	117	4
568	347	650	374	132	4
614	347	508	433	227	4
487	375	593	493	173	4
515	390	578	421	108	4
521	480	472	250	32	4
610	371	595	353	66	4
527	361	648	365	101	4
665	343	563	347	88	4
530	401	602	406	42	4
483	371	623	428	74	4
616	462	627	351	85	4
482	224	559	342	118	4
469	450	600	386	63	4
604	365	667	363	94	4
424	359	679	307	52	4
402	404	651	309	15	4
468	358	608	342	150	4
544	345	587	241	120	4
491	388	637	334	91	4
370	527	656	348	31	4
534	389	622	440	143	4
650	386	587	376	135	4
512	393	698	352	86	4
491	342	571	355	134	4
452	305	407	265	128	4
522	438	611	424	104	4
513	355	566	260	107	4
547	322	573	356	171	4
335	329	551	310	108	4
578	378	598	382	173	4
494	422	696	372	100	4
555	382	604	441	160	4
539	305	494	356	203	4
488	370	661	358	132	4
544	336	607	274	122	4
511	274	516	291	165	4
605	373	615	346	153	4
485	435	613	282	26	4
615	334	587	321	166	4
429	386	556	307	73	4
608	342	625	409	157	4
541	356	611	339	104	4
354	484	581	275	10	4
559	232	451	247	142	4
607	411	686	360	98	4
540	340	681	430	116	4
403	404	463	248	120	4
459	400	584	380	85	4
511	186	411	166	150	4
548	362	474	251	146	4
407	437	470	300	188	4
352	364	479	437	82	4
573	309	466	308	91	4
541	396	545	342	175	4
525	352	484	345	209	4
497	479	634	379	60	4
435	367	589	382	121	4
513	294	582	414	119	4
481	376	663	351	104	4
551	355	572	324	137	4
585	370	676	326	77	4
529	248	448	291	83	4
517	527	654	398	56	4
582	276	524	376	177	4
489	371	610	392	158	4
683	354	493	430	8	4
444	371	423	291	164	4
518	330	471	277	231	4
599	382	609	392	130	4
518	375	623	368	6	4
553	389	677	345	36	4
458	472	600	366	87	4
507	362	536	355	99	4
509	356	541	359	204	4
548	321	524	283	83	4
510	354	596	393	66	4
497	264	474	229	177	4
596	476	601	395	75	4
595	343	526	294	221	4
519	314	543	371	180	4
489	386	587	397	150	4
430	442	580	322	79	4
508	473	635	312	96	4
514	384	590	371	27	4
662	311	598	398	108	4
529	345	617	304	107	4
527	330	597	336	70	4
486	342	542	300	80	4
552	369	648	374	123	4
537	313	527	302	169	4
493	349	594	325	78	4
461	407	663	385	139	4
482	411	556	222	67	4
542	392	635	367	48	4
425	477	531	433	99	4
507	473	610	374	87	4
574	346	630	296	100	4
497	337	549	367	211	4
593	392	655	314	108	4
643	381	595	450	25	4
426	472	636	336	93	4
547	259	463	380	86	4
439	297	407	281	188	4
347	326	436	238	176	4
481	323	618	242	73	4
488	385	548	385	148	4
510	428	638	424	99	4
463	397	667	345	9	4
618	416	638	326	20	4
610	291	548	407	178	4
459	428	621	329	79	4
591	354	652	379	107	4
489	333	604	288	31	4
452	296	529	246	204	4
580	285	452	323	192	4
606	293	519	352	300	4
359	347	387	154	228	4
365	334	410	286	47	4
524	331	674	325	100	4
573	345	677	347	83	4
435	445	633	294	13	4
575	395	624	359	111	4
447	362	621	432	100	4
615	354	620	315	9	4
466	409	519	351	151	4
439	444	471	215	99	4
554	393	669	395	71	4
507	198	497	197	113	4
515	400	573	286	27	4
608	335	597	357	152	4
590	271	594	231	140	4
603	424	612	404	31	4
485	473	549	338	32	4
436	331	553	300	170	4
489	319	504	304	216	4
532	366	634	285	108	4
668	385	561	424	154	4
513	429	624	333	97	4
450	341	599	355	147	4
501	374	622	288	105	4
552	429	648	390	18	4
444	464	616	400	53	4
422	443	568	472	124	4
533	323	565	402	172	4
416	302	522	416	141	4
509	296	600	368	129	4
360	355	428	164	154	4
368	328	391	93	225	4
569	293	488	266	188	4
555	290	599	391	151	4
518	466	599	384	117	4
566	337	636	337	65	4
591	361	592	310	83	4
580	401	566	287	117	4
568	372	560	367	76	4
559	361	618	375	151	4
570	372	633	363	135	4
511	358	589	319	76	4
421	440	692	355	134	4
593	344	666	293	74	4
418	396	525	293	171	4
541	387	632	458	131	4
552	317	592	368	147	4
564	243	479	255	225	4
496	385	578	343	76	4
430	427	481	226	111	4
512	365	665	326	17	4
535	286	451	334	83	4
436	321	684	388	27	4
600	338	586	329	105	4
490	371	661	384	92	4
529	288	441	401	112	4
331	403	548	340	101	4
605	361	557	337	190	4
558	359	597	355	51	4
425	471	604	386	47	4
387	414	413	239	31	4
435	409	641	351	60	4
566	374	635	315	99	4
605	314	542	317	214	4
573	261	492	276	171	4
574	338	600	385	13	4
479	384	532	334	76	4
522	319	586	412	41	4
482	319	632	389	110	4
590	345	591	396	99	4
519	370	559	301	87	4
556	303	512	454	127	4
512	389	569	243	110	4
570	270	601	269	120	4
575	490	706	356	43	4
518	264	469	279	87	4
596	360	522	324	210	4
534	388	632	318	126	4
490	361	565	301	44	4
546	355	599	308	142	4
573	414	578	325	134	4
534	348	589	345	95	4
527	333	541	359	178	4
571	257	524	326	121	4
424	356	586	374	93	4
555	363	658	350	111	4
488	335	592	318	145	4
604	382	610	341	143	4
533	341	562	263	14	4
514	398	686	429	117	4
572	360	670	342	96	4
560	396	579	319	116	4
568	337	564	307	149	4
553	414	565	403	177	4
445	272	676	244	54	4
447	399	614	443	127	4
557	404	545	367	69	4
585	293	631	384	137	4
475	370	585	366	149	4
488	353	567	300	116	4
463	317	622	338	32	4
578	372	616	375	164	4
530	321	613	370	75	4
504	301	565	416	163	4
588	309	499	388	144	4
554	310	552	355	117	4
672	384	520	439	176	4
453	353	445	207	132	4
477	274	612	352	29	4
557	380	565	395	17	4
537	425	658	407	152	4
514	342	599	383	74	4
603	366	652	429	96	4
647	354	562	381	187	4
488	426	489	291	203	4
526	453	454	333	215	4
391	408	430	288	170	4
455	401	588	304	61	4
578	295	507	386	128	4
544	429	647	415	114	4
480	361	631	398	102	4
560	375	579	352	110	4
528	225	462	232	158	4
446	335	516	332	102	4
385	371	584	325	19	4
491	483	620	357	75	4
439	414	686	425	77	4
501	420	502	299	77	4
438	409	624	332	90	4
496	413	656	336	102	4
450	348	565	234	41	4
420	386	611	294	32	4
489	365	626	344	132	4
530	387	635	420	159	4
523	384	517	304	195	4
401	439	527	302	112	4
649	339	644	341	105	4
444	437	608	423	99	4
545	482	678	425	10	4
498	383	682	303	68	4
433	413	611	298	60	4
488	353	614	320	32	4
435	370	634	371	125	4
523	289	396	221	121	4
552	318	566	335	47	4
658	497	681	391	13	4
508	319	686	464	1	4
579	303	603	380	99	4
538	428	557	241	73	4
516	366	550	340	166	4
524	314	605	438	175	4
484	405	611	315	103	4
552	352	573	327	169	4
523	288	515	283	211	4
544	287	574	334	78	4
607	259	628	310	115	4
521	420	643	352	140	4
434	419	616	385	47	4
560	339	588	404	149	4
586	389	557	373	158	4
491	338	586	262	84	4
413	391	578	330	125	4
560	364	610	356	75	4
550	332	602	278	49	4
481	391	592	401	147	4
600	445	540	330	68	4
582	367	598	472	163	4
498	295	622	306	77	4
543	321	715	345	9	4
665	397	666	284	30	4
417	358	589	337	141	4
459	338	575	247	139	4
523	370	573	322	123	4
449	469	611	427	119	4
526	375	639	355	101	4
450	419	608	380	85	4
525	396	584	327	161	4
500	483	626	426	72	4
499	241	458	279	104	4
587	261	447	308	98	4
541	220	420	356	196	4
485	412	530	373	176	4
493	402	585	406	82	4
587	382	629	274	15	4
537	318	534	308	190	4
571	332	604	320	149	4
509	323	567	370	91	4
455	428	581	279	81	4
468	429	634	417	142	4
539	293	468	295	4	4
512	381	598	415	165	4
485	424	561	332	62	4
563	248	465	389	123	4
506	403	581	425	179	4
581	372	562	401	1	4
512	198	522	410	145	4
420	421	557	315	132	4
584	354	519	317	113	4
515	333	564	276	23	4
466	342	398	353	221	4
586	302	585	332	138	4
510	200	523	335	176	4
572	320	562	338	108	4
439	337	640	318	68	4
539	333	606	297	93	4
525	369	643	350	81	4
513	376	618	396	110	4
575	376	619	400	168	4
550	321	636	372	144	4
534	373	598	366	105	4
383	331	477	262	224	4
429	312	629	250	17	4
571	303	394	284	89	4
576	398	538	434	160	4
478	397	693	398	85	4
497	324	611	313	142	4
464	311	544	288	148	4
542	256	551	345	174	4
517	354	667	404	130	4
490	431	593	354	34	4
539	378	585	346	40	4
431	418	717	392	131	4
555	421	616	332	101	4
597	333	680	322	91	4
499	329	491	322	160	4
400	423	547	419	124	4
468	455	662	458	92	4
601	310	572	341	120	4
558	426	646	375	87	4
560	409	599	445	140	4
581	356	507	316	189	4
556	300	468	237	226	4
531	335	578	414	86	4
461	408	611	391	99	4
679	389	685	336	5	4
491	317	546	290	149	4
637	336	656	352	41	4
579	420	608	366	51	4
474	368	637	450	133	4
490	478	683	414	100	4
516	287	530	280	229	4
426	418	694	441	9	4
448	352	462	307	253	4
425	355	657	374	12	4
750	353	513	362	126	4
421	403	489	174	250	4
501	317	623	292	43	4
368	336	443	263	115	4
529	325	595	352	100	4
503	367	654	402	62	4
532	334	541	479	188	4
525	341	552	333	163	4
449	376	551	373	55	4
608	319	650	353	136	4
546	379	636	373	29	4
551	355	567	450	163	4
630	382	656	369	29	4
364	425	660	401	21	4
411	360	496	304	257	4
466	346	657	369	21	4
509	473	624	330	30	4
477	344	497	297	114	4
574	345	477	333	224	4
603	390	550	331	137	4
589	322	589	460	137	4
549	238	464	419	274	4
495	342	466	399	181	4
404	328	605	370	40	4
507	216	470	339	16	4
597	303	470	411	198	4
476	422	687	387	14	4
495	341	639	406	23	4
465	328	564	368	163	4
439	352	537	308	80	4
517	385	649	409	157	4
509	287	558	285	188	4
586	285	596	339	86	4
611	374	629	391	113	4
466	283	443	254	186	4
553	378	603	360	82	4
481	363	667	400	141	4
563	422	599	363	131	4
571	368	616	354	104	4
577	332	555	300	139	4
533	229	424	204	150	4
542	353	508	322	186	4
512	415	612	385	50	4
578	296	525	330	128	4
476	390	601	314	109	4
472	387	619	374	62	4
575	266	546	306	179	4
517	269	562	328	191	4
563	321	604	393	13	4
380	334	444	213	39	4
413	368	620	345	98	4
562	373	594	312	108	4
426	413	628	321	116	4
483	349	670	364	35	4
562	291	526	338	133	4
568	272	488	357	103	4
520	459	669	431	137	4
563	364	603	302	52	4
566	364	637	394	142	4
587	359	700	316	24	4
556	398	663	378	145	4
449	393	587	309	131	4
573	356	578	347	158	4
657	323	560	391	183	4
545	276	438	214	92	4
382	400	544	346	79	4
650	447	599	393	33	4
496	291	605	376	140	4
533	249	538	248	105	4
519	405	635	400	99	4
663	325	449	272	250	4
520	325	518	291	178	4
491	318	508	307	194	4
501	385	579	435	161	4
455	437	583	345	125	4
475	427	590	425	139	4
603	409	618	345	76	4
610	270	536	366	211	4
548	344	645	337	36	4
467	373	621	344	81	4
522	369	607	290	136	4
478	287	624	422	128	4
451	369	549	347	45	4
556	319	593	334	147	4
551	432	668	354	85	4
579	385	597	301	52	4
494	293	502	301	87	4
600	338	575	361	153	4
476	398	652	313	91	4
518	389	665	341	131	4
499	316	532	242	179	4
560	371	616	300	132	4
608	350	690	411	116	4
533	327	571	406	182	4
530	206	451	214	158	4
569	386	667	409	111	4
481	365	456	348	223	4
509	335	598	375	124	4
545	330	608	361	52	4
582	394	566	392	132	4
531	353	698	300	102	4
504	330	584	333	130	4
573	389	605	389	97	4
473	297	639	285	11	4
575	325	614	389	143	4
542	259	466	194	15	4
490	297	487	280	31	4
539	259	523	324	127	4
387	358	386	182	161	4
543	327	576	413	198	4
557	355	639	355	76	4
446	376	641	362	9	4
575	293	447	386	102	4
553	439	574	291	85	4
575	341	616	385	158	4
514	323	523	320	227	4
394	415	576	417	75	4
614	257	545	329	38	4
523	367	565	374	43	4
523	312	497	152	131	4
524	332	404	217	133	4
371	298	470	240	25	4
498	284	539	263	28	4
573	452	648	344	104	4
367	407	543	280	38	4
509	408	576	359	121	4
601	313	550	258	180	4
502	393	574	424	177	4
485	397	504	314	219	4
481	414	571	393	150	4
496	282	567	341	125	4
526	369	631	395	158	4
476	315	574	344	123	4
535	307	631	417	76	4
503	355	611	308	122	4
472	423	668	385	83	4
518	276	585	310	88	4
484	408	528	354	119	4
564	326	580	378	75	4
528	351	571	396	32	4
490	429	629	402	116	4
534	332	553	355	168	4
547	421	686	376	90	4
553	407	597	364	120	4
470	429	449	272	3	4
509	374	630	371	143	4
556	289	658	369	104	4
453	352	676	360	8	4
588	336	547	294	160	4
507	421	571	288	87	4
557	384	621	266	11	4
408	474	664	364	20	4
524	406	603	373	117	4
365	430	502	363	125	4
395	422	494	293	169	4
497	391	614	411	150	4
512	333	554	307	189	4
509	353	598	354	105	4
391	380	403	177	232	4
416	355	664	401	126	4
662	375	552	366	46	4
526	472	575	431	17	4
565	339	584	301	167	4
561	371	614	418	123	4
484	358	477	245	199	4
516	410	687	350	65	4
465	426	552	269	80	4
463	409	617	270	111	4
535	385	429	285	123	4
617	332	494	185	90	4
495	371	585	341	165	4
494	329	570	375	173	4
611	334	530	320	164	4
532	315	539	298	194	4
525	282	476	241	161	4
452	348	673	424	60	4
607	386	557	390	196	4
515	376	632	422	138	4
535	388	682	321	120	4
371	401	508	285	198	4
596	262	482	230	85	4
529	329	523	367	98	4
524	341	585	331	141	4
485	366	586	408	36	4
474	417	609	337	125	4
485	355	507	376	259	4
523	361	612	290	104	4
399	295	496	317	55	4
400	343	391	266	289	4
425	388	555	414	144	4
476	305	605	330	132	4
491	327	541	262	184	4
522	282	535	344	93	4
562	313	538	358	207	4
605	310	646	328	65	4
554	308	453	270	283	4
531	392	594	365	141	4
451	373	520	259	153	4
535	469	657	356	22	4
539	327	645	352	114	4
542	300	462	249	179	4
468	420	631	398	140	4
653	337	659	350	85	4
425	403	613	376	111	4
536	376	587	409	167	4
540	216	546	273	139	4
525	454	544	451	145	4
587	378	528	389	143	4
515	380	618	370	159	4
551	355	599	478	175	4
549	372	623	352	140	4
486	348	667	419	49	4
529	339	426	212	7	4
489	328	471	268	159	4
577	396	673	386	34	4
632	354	546	292	163	4
493	342	595	410	139	4
554	301	451	376	47	4
549	383	574	432	162	4
620	447	589	411	13	4
550	400	643	447	130	4
548	429	645	407	121	4
588	379	564	335	175	4
477	370	559	327	136	4
584	234	531	293	50	4
524	339	635	414	11	4
514	339	656	279	59	4
547	352	486	309	213	4
373	353	515	274	25	4
376	496	642	303	65	4
531	376	599	392	170	4
501	304	406	272	119	4
556	365	577	404	138	4
369	359	639	347	32	4
515	380	497	428	118	4
544	407	619	310	118	4
539	282	632	276	120	4
500	284	451	245	151	4
568	331	579	349	120	4
402	346	445	320	51	4
489	416	541	347	171	4
485	391	559	347	73	4
460	332	634	327	126	4
588	363	623	411	142	4
484	419	650	362	104	4
438	378	617	357	140	4
572	324	541	279	220	4
565	408	619	413	125	4
470	310	451	202	209	4
487	454	612	390	65	4
528	346	605	317	111	4
548	370	601	409	129	4
463	336	578	352	29	4
617	396	686	382	120	4
626	485	674	459	62	4
656	414	660	369	51	4
577	385	663	338	58	4
538	451	694	372	103	4
476	414	526	266	170	4
523	396	660	447	53	4
543	378	648	448	121	4
450	362	596	360	152	4
405	476	586	361	83	4
600	365	615	341	131	4
535	454	639	417	121	4
457	321	606	324	72	4
555	375	593	360	117	4
495	356	689	335	116	4
456	353	623	359	113	4
561	252	559	384	225	4
557	323	548	413	154	4
456	477	428	253	110	4
443	454	656	479	132	4
583	359	517	299	87	4
476	401	668	326	114	4
470	395	596	310	111	4
440	353	637	319	14	4
499	337	580	236	141	4
493	408	547	312	177	4
532	337	567	361	149	4
615	405	548	302	7	4
534	388	613	402	101	4
673	344	557	348	74	4
409	306	587	222	80	4
468	374	599	379	56	4
493	437	657	351	84	4
601	278	546	357	150	4
405	428	601	342	98	4
435	361	605	344	107	4
525	405	593	413	1	4
483	339	590	314	11	4
512	360	571	366	106	4
466	371	571	371	91	4
550	301	618	325	71	4
465	336	568	391	145	4
511	351	416	313	154	4
494	397	601	304	126	4
564	281	515	366	188	4
475	421	704	328	128	4
564	438	668	449	84	4
538	330	589	346	140	4
599	404	682	285	1	4
464	328	525	290	109	4
505	416	633	332	115	4
334	338	507	304	157	4
567	345	688	333	69	4
498	360	588	389	102	4
505	315	573	328	172	4
484	327	611	422	133	4
451	306	554	365	74	4
495	354	637	272	71	4
598	395	602	394	165	4
513	338	667	358	123	4
386	407	451	285	231	4
458	383	613	370	78	4
377	332	411	151	108	4
527	334	645	323	50	4
481	322	557	363	190	4
623	371	569	314	102	4
483	446	620	349	9	4
456	370	456	273	286	4
494	448	530	390	133	4
615	304	440	402	160	4
596	362	585	309	110	4
467	463	638	315	98	4
404	283	488	310	133	4
542	211	547	249	128	4
466	421	584	369	157	4
583	362	632	391	1	4
450	456	603	388	4	4
439	310	512	241	199	4
417	305	460	285	221	4
564	390	546	260	100	4
536	316	503	279	145	4
474	356	645	373	129	4
556	205	349	202	136	4
579	362	560	338	196	4
497	377	559	345	176	4
632	387	647	323	115	4
339	589	665	377	12	4
553	348	609	338	75	4
450	406	476	264	148	4
554	285	489	365	56	4
495	400	633	273	65	4
596	370	646	365	11	4
512	302	559	259	143	4
580	281	504	265	144	4
404	322	484	262	273	4
561	398	609	345	27	4
512	281	446	346	111	4
515	380	548	409	130	4
481	322	555	399	122	4
462	356	613	401	67	4
595	348	567	368	153	4
431	377	477	347	268	4
438	425	605	369	118	4
497	337	584	389	132	4
504	342	536	400	207	4
562	325	623	356	107	4
450	325	661	356	36	4
596	413	636	388	75	4
530	334	648	286	33	4
426	393	636	286	79	4
540	378	608	454	44	4
507	377	584	340	122	4
562	328	581	361	38	4
479	326	555	325	159	4
579	321	473	335	166	4
555	298	585	367	51	4
605	337	685	338	64	4
473	405	613	428	102	4
509	414	597	367	149	4
543	444	647	463	41	4
499	369	661	311	80	4
531	446	527	222	38	4
437	453	612	395	89	4
464	381	595	403	28	4
517	376	612	412	140	4
358	310	481	328	68	4
619	448	603	421	56	4
532	311	492	292	139	4
487	398	632	382	105	4
591	389	465	394	146	4
529	402	611	396	120	4
663	369	615	386	133	4
512	422	613	358	105	4
537	295	570	346	189	4
570	340	655	310	94	4
527	371	608	426	89	4
512	338	536	297	122	4
459	470	667	273	1	4
489	430	571	380	103	4
534	334	639	255	77	4
545	383	630	337	125	4
554	412	608	363	150	4
542	390	579	425	178	4
559	372	630	332	118	4
474	481	646	425	53	4
456	374	484	358	115	4
480	384	621	384	96	4
574	372	651	390	6	4
496	364	661	367	49	4
526	235	550	280	26	4
501	353	488	368	217	4
594	400	592	240	87	4
570	368	671	326	83	4
503	319	567	394	174	4
515	354	635	367	143	4
494	406	633	295	112	4
607	362	627	371	133	4
587	270	504	305	16	4
629	336	592	377	34	4
502	423	674	370	57	4
460	361	620	362	112	4
463	290	480	313	55	4
451	282	562	288	23	4
567	340	514	334	58	4
598	315	563	327	187	4
445	342	614	414	133	4
566	271	482	159	102	4
512	406	625	446	142	4
579	299	612	264	72	4
541	498	597	335	27	4
525	291	452	192	135	4
509	506	651	414	65	4
601	338	512	416	100	4
618	308	467	341	214	4
536	370	660	423	136	4
609	359	642	444	149	4
488	380	620	350	141	4
485	346	522	296	122	4
372	302	478	242	200	4
364	398	566	266	123	4
567	293	532	412	122	4
595	306	561	383	78	4
400	393	516	324	172	4
445	400	396	220	214	4
577	281	216	295	299	4
590	269	479	421	154	4
633	291	553	358	216	4
490	406	540	329	163	4
521	271	526	304	195	4
500	379	578	396	5	4
564	221	462	232	110	4
584	335	619	409	48	4
562	355	515	349	130	4
386	299	499	279	201	4
509	390	640	334	115	4
501	317	652	410	142	4
551	455	537	355	76	4
579	297	537	299	153	4
492	336	578	279	160	4
568	441	566	315	19	4
626	309	604	387	173	4
511	428	600	349	52	4
501	355	575	379	57	4
503	341	510	332	259	4
580	325	622	357	87	4
579	402	630	407	61	4
492	401	578	259	134	4
566	409	597	370	95	4
597	356	577	425	173	4
609	311	643	407	13	4
445	393	568	303	126	4
429	307	529	353	191	4
408	400	641	388	95	4
576	298	561	384	24	4
531	410	503	281	88	4
626	323	516	368	28	4
504	370	573	399	163	4
459	451	566	282	102	4
448	451	596	419	106	4
364	392	433	337	22	4
454	321	504	307	124	4
557	307	499	382	170	4
434	302	475	302	71	4
540	351	580	421	193	4
357	311	412	230	225	4
507	328	542	271	160	4
448	399	597	339	130	4
590	434	519	431	123	4
482	430	646	307	114	4
543	360	604	269	137	4
505	366	633	381	101	4
525	362	619	398	130	4
516	417	620	426	25	4
512	418	647	297	82	4
562	370	572	312	53	4
470	398	645	352	79	4
600	449	597	356	105	4
491	169	314	332	248	4
438	413	618	338	49	4
511	306	565	348	107	4
354	350	450	325	149	4
501	376	560	404	73	4
538	395	565	436	110	4
547	283	520	445	166	4
520	405	620	437	122	4
609	374	653	319	108	4
472	403	693	400	13	4
426	471	458	265	138	4
486	314	584	360	24	4
531	429	626	461	125	4
527	397	529	321	13	4
499	368	650	422	59	4
447	443	613	388	81	4
561	386	583	413	62	4
571	359	599	386	176	4
614	357	565	406	162	4
546	356	577	402	181	4
507	390	618	348	138	4
576	420	634	339	92	4
525	309	605	349	119	4
514	467	654	365	7	4
536	343	611	345	10	4
594	413	601	396	136	4
459	295	591	402	132	4
453	472	588	394	23	4
477	376	561	313	146	4
505	292	533	278	57	4
595	330	563	422	201	4
534	430	627	461	160	4
516	299	527	365	196	4
541	264	480	333	161	4
471	156	252	228	130	4
448	292	556	422	12	4
481	309	634	268	2	4
500	419	536	346	157	4
531	356	565	372	196	4
493	335	455	215	111	4
544	464	649	302	27	4
410	303	476	297	225	4
413	306	413	196	119	4
510	339	486	362	147	4
583	451	610	360	64	4
544	472	648	352	1	4
427	425	507	236	170	4
559	339	620	310	26	4
576	383	647	362	129	4
570	347	654	314	91	4
585	339	596	301	7	4
539	339	649	374	61	4
623	411	638	386	76	4
485	282	510	264	170	4
517	403	625	395	81	4
593	349	677	385	41	4
562	362	583	394	176	4
549	340	573	230	2	4
558	336	617	355	43	4
515	422	620	348	95	4
514	347	629	381	8	4
573	406	589	406	164	4
470	368	641	324	110	4
629	310	467	393	186	4
412	416	559	280	76	4
566	417	597	409	73	4
533	329	571	354	150	4
508	393	655	356	95	4
606	356	618	323	123	4
536	403	698	320	2	4
534	347	669	449	138	4
584	377	674	378	113	4
360	324	495	320	192	4
520	322	619	380	118	4
465	410	571	278	73	4
510	473	640	418	40	4
600	456	611	398	54	4
421	435	660	366	29	4
566	325	594	378	124	4
429	361	574	343	44	4
594	429	582	334	112	4
476	403	589	441	172	4
593	347	546	306	134	4
601	340	552	355	108	4
312	402	488	256	41	4
450	291	601	394	101	4
495	472	614	421	133	4
526	341	668	357	9	4
511	452	495	308	7	4
521	500	725	453	116	4
623	326	602	369	56	4
555	373	528	390	93	4
395	392	425	310	217	4
437	330	630	330	99	4
485	465	644	361	111	4
532	312	530	363	157	4
431	447	613	289	49	4
540	360	596	309	50	4
522	417	669	391	107	4
491	361	561	313	78	4
522	347	532	326	168	4
492	368	670	351	23	4
386	371	581	319	131	4
438	478	646	387	97	4
536	309	611	361	126	4
553	376	598	400	176	4
481	356	572	306	155	4
451	440	585	299	78	4
531	343	516	299	177	4
488	352	605	437	154	4
549	353	588	349	111	4
556	362	610	290	53	4
583	447	697	387	100	4
591	372	581	343	129	4
407	368	510	200	165	4
575	419	656	354	79	4
564	301	531	333	238	4
428	380	712	348	119	4
451	409	670	391	38	4
564	389	617	309	108	4
603	324	657	380	78	4
623	312	565	239	73	4
428	290	499	323	78	4
511	316	662	354	48	4
574	257	431	300	134	4
377	458	526	327	117	4
513	348	661	336	58	4
475	373	615	370	134	4
615	382	638	349	104	4
564	354	520	364	113	4
513	323	539	310	44	4
546	375	595	394	104	4
617	270	484	323	142	4
358	305	426	251	103	4
471	390	596	382	120	4
579	374	592	277	100	4
411	438	483	266	85	4
468	375	645	454	1	4
601	452	483	367	154	4
423	397	650	414	95	4
420	359	597	350	120	4
527	348	541	339	172	4
558	387	572	278	32	4
520	437	699	346	123	4
498	441	588	353	97	4
613	435	641	478	108	4
608	284	521	325	23	4
502	369	629	369	131	4
412	389	650	304	2	4
550	385	671	416	120	4
518	265	485	346	245	4
387	369	419	334	225	4
506	299	486	321	277	4
564	325	643	349	43	4
484	446	627	395	136	4
434	282	495	275	294	4
413	335	645	344	87	4
380	288	466	214	195	4
457	429	590	456	141	4
523	326	555	273	155	4
456	319	494	285	106	4
443	342	498	315	194	4
429	367	643	346	90	4
385	458	609	395	107	4
536	430	572	269	27	4
585	247	359	223	142	4
458	401	546	367	142	4
450	432	654	309	64	4
483	415	549	379	96	4
587	355	645	388	73	4
511	409	597	365	113	4
400	439	450	308	217	4
423	347	559	323	113	4
609	433	577	338	91	4
580	338	606	446	84	4
521	399	509	421	206	4
478	410	652	360	133	4
524	383	596	325	148	4
605	381	630	279	103	4
388	312	517	234	123	4
502	402	634	387	8	4
583	329	626	285	78	4
559	349	574	399	139	4
493	445	729	424	76	4
534	391	652	302	77	4
481	357	615	359	83	4
562	485	653	358	36	4
534	417	539	328	124	4
527	365	641	289	76	4
572	412	626	371	111	4
488	395	631	277	25	4
596	414	641	371	63	4
483	310	642	381	75	4
405	388	629	327	94	4
569	475	668	327	58	4
507	390	678	330	121	4
585	401	685	364	44	4
482	389	562	366	183	4
396	395	531	461	146	4
535	404	594	370	164	4
563	361	620	393	154	4
403	370	660	335	67	4
512	433	582	362	12	4
456	376	506	344	156	4
365	289	421	313	183	4
609	372	607	425	145	4
432	388	607	281	125	4
510	506	647	316	35	4
523	322	573	351	13	4
651	324	579	232	132	4
477	459	610	368	120	4
471	383	562	293	157	4
542	399	523	320	170	4
490	382	604	347	132	4
736	356	544	284	72	4
461	381	587	323	146	4
581	244	461	309	239	4
546	283	664	300	22	4
582	341	600	399	122	4
557	324	586	342	179	4
443	297	534	331	208	4
570	419	605	358	87	4
529	343	533	324	130	4
561	328	529	355	8	4
552	304	511	376	133	4
586	491	610	404	30	4
502	404	670	415	92	4
517	353	603	295	132	4
593	349	564	310	85	4
549	351	573	272	104	4
561	365	618	413	167	4
544	256	561	296	143	4
577	372	606	289	41	4
508	340	581	361	161	4
491	436	594	409	132	4
522	354	518	291	254	4
499	389	629	324	40	4
482	285	437	268	263	4
543	349	632	325	113	4
581	415	625	355	122	4
494	459	619	338	14	4
597	273	606	361	173	4
498	297	486	207	23	4
564	353	591	432	170	4
476	467	535	246	61	4
559	355	570	408	172	4
495	363	662	367	53	4
456	418	661	426	92	4
513	355	606	389	166	4
569	435	481	410	215	4
551	399	654	348	42	4
512	253	611	292	105	4
554	206	428	81	243	4
578	288	513	431	179	4
530	397	591	277	46	4
392	298	481	263	177	4
531	406	616	415	157	4
547	438	625	348	133	4
578	364	585	420	188	4
513	405	698	407	81	4
573	347	606	397	176	4
466	417	565	337	118	4
530	373	625	450	168	4
497	398	613	434	68	4
455	386	616	350	38	4
531	406	624	375	133	4
408	344	549	341	42	4
442	362	610	303	49	4
481	437	668	372	138	4
468	403	642	328	112	4
412	371	670	380	55	4
558	405	553	396	68	4
624	370	583	302	136	4
612	366	541	212	112	4
568	172	373	155	37	4
667	314	505	409	238	4
510	417	731	427	114	4
518	374	645	383	46	4
548	349	617	262	74	4
472	219	549	369	126	4
519	389	682	340	118	4
501	351	606	270	94	4
546	388	474	309	218	4
535	288	435	310	218	4
545	396	609	350	131	4
506	313	559	330	69	4
573	436	618	453	133	4
493	410	620	474	159	4
642	356	533	421	147	4
597	382	429	299	161	4
418	355	486	260	101	4
604	376	586	371	152	4
591	446	612	416	88	4
441	454	621	430	64	4
547	392	477	406	171	4
473	423	652	378	5	4
551	408	617	436	20	4
645	275	507	269	265	4
576	479	558	364	36	4
495	228	526	383	30	4
514	351	626	370	7	4
448	356	582	292	144	4
585	363	633	376	5	4
565	344	643	357	67	4
452	416	637	369	130	4
509	271	550	398	15	4
603	262	444	207	41	4
583	381	585	417	85	4
593	309	540	316	155	4
551	405	626	412	149	4
584	369	487	281	111	4
603	328	568	410	148	4
441	384	658	340	126	4
523	394	585	337	111	4
518	373	624	367	86	4
471	365	477	340	82	4
514	352	632	327	90	4
505	456	601	393	124	4
553	425	593	452	156	4
516	360	601	395	120	4
496	442	671	329	102	4
509	363	670	353	87	4
537	309	593	433	161	4
504	427	639	380	86	4
563	321	496	333	341	4
570	415	582	389	157	4
368	368	473	276	196	4
598	371	631	383	6	4
525	402	589	319	13	4
559	375	586	408	9	4
367	349	498	309	201	4
584	337	626	396	117	4
524	278	502	419	137	4
576	484	657	347	38	4
499	356	645	323	131	4
470	373	643	362	136	4
416	392	454	306	227	4
593	338	586	336	107	4
437	419	628	339	17	4
472	305	505	363	120	4
487	181	468	233	271	4
484	412	484	336	266	4
510	305	410	246	125	4
568	324	663	318	16	4
565	302	532	453	167	4
504	422	686	384	24	4
577	262	607	354	17	4
506	385	479	285	325	4
495	225	491	366	134	4
552	383	574	344	175	4
429	292	429	283	173	4
364	316	596	309	35	4
677	331	524	320	106	4
575	342	602	381	83	4
548	396	646	341	6	4
470	263	486	288	194	4
534	349	531	289	15	4
628	441	667	403	29	4
446	523	594	429	59	4
525	353	567	365	107	4
515	362	566	320	87	4
502	372	612	399	123	4
489	321	667	314	3	4
540	332	517	316	160	4
338	460	682	413	114	4
467	362	457	236	101	4
502	184	378	183	174	4
471	296	473	270	212	4
544	455	615	371	80	4
610	404	632	405	85	4
524	430	594	407	156	4
494	365	676	344	60	4
445	406	487	339	222	4
492	350	611	351	146	4
584	422	694	391	69	4
545	334	569	349	87	4
487	312	429	286	128	4
567	470	564	375	77	4
590	355	664	385	93	4
448	509	601	518	84	4
551	316	628	411	141	4
647	400	485	277	192	4
521	339	556	280	157	4
513	386	507	365	237	4
484	341	596	397	63	4
577	377	636	419	147	4
489	387	629	367	104	4
432	385	503	306	191	4
591	306	537	326	54	4
509	359	589	328	133	4
605	461	647	394	68	4
492	416	469	298	174	4
576	349	559	337	137	4
462	345	678	325	66	4
603	309	659	335	106	4
517	299	535	409	112	4
481	324	591	408	127	4
466	360	569	344	177	4
523	386	228	256	304	4
581	282	519	328	196	4
475	395	609	407	113	4
535	314	577	388	94	4
529	332	491	311	194	4
535	402	685	411	27	4
524	307	551	263	96	4
568	373	569	317	157	4
451	400	612	373	101	4
557	325	569	357	132	4
407	476	632	351	96	4
555	461	667	358	121	4
480	414	453	328	108	4
484	346	588	380	69	4
473	440	653	435	68	4
590	405	658	337	66	4
559	427	575	367	43	4
594	328	435	258	43	4
331	382	530	258	117	4
549	369	534	260	194	4
628	387	599	389	100	4
483	324	464	444	169	4
517	393	457	364	248	4
479	322	488	258	273	4
569	301	600	299	81	4
490	236	465	233	162	4
498	364	495	291	132	4
521	370	646	433	72	4
476	454	679	353	42	4
465	383	654	385	86	4
646	348	624	433	104	4
503	366	677	329	90	4
619	312	524	370	176	4
549	361	557	313	172	4
598	300	557	391	156	4
464	458	615	312	103	4
522	285	502	309	178	4
490	392	541	383	95	4
490	362	621	391	131	4
556	407	667	367	90	4
510	417	588	327	88	4
459	357	593	400	141	4
501	358	568	405	138	4
556	350	641	342	83	4
456	465	622	344	112	4
510	320	602	375	131	4
546	438	663	350	70	4
368	320	574	345	121	4
477	371	616	370	30	4
553	383	579	414	184	4
535	318	564	346	152	4
393	376	500	304	154	4
486	453	654	332	104	4
511	318	591	309	130	4
453	475	608	376	14	4
558	362	644	352	5	4
444	345	613	365	55	4
525	356	564	356	194	4
478	397	598	316	60	4
526	230	500	180	267	4
514	339	602	350	136	4
483	346	531	395	70	4
509	397	686	354	137	4
499	418	532	375	181	4
507	392	606	346	54	4
486	358	568	278	133	4
600	452	593	380	97	4
464	333	385	219	209	4
473	360	565	208	116	4
393	438	580	336	64	4
534	282	448	260	16	4
415	380	626	381	97	4
462	456	687	388	18	4
563	412	569	270	102	4
545	293	500	186	173	4
535	343	565	418	85	4
566	363	682	362	58	4
553	326	518	282	111	4
544	334	544	259	208	4
572	328	547	360	219	4
542	350	640	360	18	4
559	317	574	349	185	4
546	368	455	233	97	4
362	405	474	255	258	4
539	465	667	382	102	4
505	411	564	338	89	4
345	378	488	244	106	4
436	325	432	244	232	4
477	425	444	246	179	4
456	451	554	342	96	4
495	331	515	283	70	4
453	407	613	395	113	4
397	466	601	385	3	4
473	392	663	310	92	4
458	424	653	360	115	4
505	409	613	287	67	4
566	357	606	345	110	4
588	267	516	368	195	4
644	374	587	406	90	4
499	241	470	307	32	4
523	384	576	403	90	4
589	372	532	396	130	4
472	353	577	372	26	4
462	438	623	373	41	4
496	371	512	350	184	4
431	343	631	326	50	4
533	370	496	299	175	4
488	372	491	356	246	4
514	316	575	270	3	4
573	422	568	322	79	4
561	289	564	421	64	4
506	306	569	335	36	4
498	324	542	382	188	4
496	442	623	346	45	4
436	419	450	231	136	4
507	311	479	247	172	4
479	449	637	436	54	4
589	374	650	281	75	4
478	359	644	398	1	4
467	350	589	379	150	4
462	394	675	363	130	4
579	327	467	352	141	4
558	383	543	379	115	4
475	423	650	385	65	4
645	325	603	364	31	4
542	369	511	330	36	4
493	387	674	361	68	4
483	406	665	431	99	4
551	278	430	334	68	4
513	465	639	338	78	4
553	278	635	396	116	4
468	344	604	340	115	4
531	365	701	422	90	4
490	330	536	370	182	4
508	397	563	440	143	4
474	238	529	289	114	4
519	395	520	366	204	4
578	462	662	421	125	4
518	251	509	223	177	4
570	448	626	416	142	4
371	507	647	379	81	4
515	384	645	361	142	4
485	407	660	330	52	4
525	440	586	444	89	4
498	384	667	334	47	4
541	351	548	370	103	4
575	395	630	445	34	4
472	307	517	230	89	4
590	418	576	421	45	4
598	354	531	375	133	4
538	354	604	292	126	4
380	336	529	231	144	4
579	341	609	425	127	4
588	352	501	401	220	4
543	276	579	398	173	4
528	349	574	332	172	4
488	343	579	316	153	4
576	381	728	392	68	4
497	507	658	393	38	4
486	359	497	391	265	4
622	449	685	396	7	4
430	393	557	352	47	4
552	458	276	319	220	4
507	365	642	345	95	4
548	375	613	360	25	4
595	315	628	351	127	4
483	384	651	406	65	4
514	473	628	383	105	4
504	527	657	342	56	4
487	369	651	347	124	4
537	282	471	364	36	4
559	387	602	400	149	4
481	427	598	451	80	4
450	490	658	392	77	4
504	432	563	323	130	4
532	415	563	281	136	4
501	389	625	308	136	4
417	377	596	325	7	4
456	367	498	375	117	4
483	401	623	384	73	4
428	391	559	343	84	4
499	221	297	210	192	4
570	405	671	424	41	4
534	273	481	402	155	4
443	402	616	405	101	4
498	216	483	230	232	4
527	432	610	409	60	4
552	414	633	318	98	4
507	580	695	358	15	4
512	340	569	321	21	4
490	359	591	417	124	4
597	298	594	305	118	4
548	384	493	284	122	4
511	358	601	387	113	4
612	377	641	430	18	4
497	344	669	410	136	4
365	385	470	269	249	4
516	356	628	427	61	4
503	437	611	350	86	4
469	330	469	288	292	4
489	200	519	457	178	4
416	332	484	249	158	4
580	353	544	447	194	4
427	336	674	301	102	4
616	280	535	376	218	4
597	415	705	402	51	4
436	437	552	316	89	4
475	337	564	385	183	4
493	343	601	398	101	4
411	444	669	378	106	4
510	465	665	377	67	4
574	335	493	224	79	4
491	206	593	313	59	4
638	326	533	262	43	4
343	320	384	166	260	4
410	391	652	284	4	4
497	323	662	434	66	4
505	250	453	359	128	4
518	190	548	363	114	4
537	367	593	336	100	4
590	323	508	334	147	4
595	347	647	352	74	4
460	427	605	352	12	4
528	309	508	368	176	4
564	445	271	343	216	4
539	347	594	330	158	4
491	444	572	400	152	4
480	431	502	291	88	4
440	367	671	377	62	4
557	383	633	312	75	4
594	337	643	374	121	4
559	258	453	435	133	4
594	414	700	368	95	4
410	353	591	360	70	4
492	431	594	363	26	4
587	391	666	397	86	4
528	365	555	316	194	4
441	276	530	361	177	4
475	330	554	401	74	4
470	407	527	373	187	4
586	439	613	376	98	4
575	346	263	292	209	4
526	339	655	407	133	4
505	398	572	277	145	4
488	435	643	341	51	4
631	371	251	307	207	4
616	397	670	372	41	4
540	225	307	305	247	4
525	319	493	424	131	4
524	219	503	343	211	4
534	399	655	411	119	4
473	255	548	305	115	4
506	248	533	228	164	4
418	502	685	380	40	4
577	337	549	343	7	4
528	380	643	344	46	4
577	310	501	440	183	4
578	331	655	409	130	4
491	465	550	365	12	4
504	316	579	350	160	4
569	281	552	275	188	4
484	465	616	344	85	4
509	323	529	288	54	4
498	327	595	392	124	4
514	462	567	378	42	4
352	298	457	221	128	4
521	436	591	296	79	4
465	374	693	408	118	4
596	349	652	395	73	4
460	369	614	282	122	4
541	411	578	348	34	4
448	275	563	252	114	4
348	419	496	258	127	4
462	346	608	440	107	4
540	427	655	449	146	4
512	541	600	396	16	4
546	468	535	321	49	4
594	474	651	407	23	4
527	405	673	379	143	4
569	292	520	244	8	4
386	324	476	244	136	4
502	379	609	371	110	4
586	391	581	350	150	4
614	420	515	413	179	4
549	353	684	316	118	4
503	335	614	331	105	4
456	345	626	344	133	4
545	335	529	248	147	4
417	432	570	357	73	4
566	285	454	281	185	4
501	390	619	410	115	4
559	248	479	403	144	4
530	420	646	362	112	4
562	348	523	385	180	4
500	441	536	470	160	4
490	437	659	359	125	4
528	370	675	401	138	4
544	252	537	248	19	4
594	254	587	469	105	4
577	372	641	426	147	4
534	347	570	272	102	4
342	358	479	298	157	4
510	376	633	294	112	4
547	393	631	431	125	4
581	353	483	317	190	4
558	300	590	335	86	4
515	370	615	311	52	4
479	367	608	365	100	4
550	399	535	323	181	4
388	467	600	329	81	4
571	351	593	403	123	4
508	422	662	478	96	4
450	402	625	413	119	4
463	317	504	305	266	4
650	266	521	324	221	4
429	302	572	250	78	4
526	344	558	267	162	4
559	331	665	321	34	4
474	284	505	428	279	4
727	354	534	422	57	4
560	399	619	391	106	4
469	400	472	359	184	4
501	348	604	358	92	4
555	465	622	447	94	4
548	322	677	319	85	4
503	387	494	285	225	4
441	315	652	359	47	4
504	408	453	288	119	4
607	322	519	293	258	4
596	359	681	311	75	4
465	278	541	334	98	4
492	349	554	245	36	4
584	486	679	398	104	4
573	374	610	421	132	4
607	479	585	467	84	4
533	404	584	368	142	4
492	394	588	351	147	4
499	364	631	349	114	4
496	344	605	377	98	4
509	371	546	306	94	4
462	452	480	304	95	4
575	276	599	381	52	4
565	317	604	416	169	4
489	361	579	380	37	4
366	428	498	328	191	4
406	380	432	302	306	4
507	234	536	373	141	4
417	344	492	359	148	4
518	285	541	325	181	4
567	266	571	297	24	4
545	435	666	346	47	4
333	463	618	317	34	4
546	354	665	337	62	4
413	378	600	340	103	4
443	363	330	434	181	4
537	419	610	362	21	4
423	485	616	402	82	4
463	303	670	383	57	4
509	212	425	302	82	4
502	332	571	361	176	4
419	369	578	302	40	4
383	330	669	224	18	4
405	385	475	317	245	4
544	325	626	298	127	4
497	296	612	437	118	4
503	374	491	309	236	4
595	364	649	391	87	4
560	365	468	341	27	4
555	389	500	313	157	4
425	449	424	246	266	4
490	310	581	275	51	4
552	383	650	365	148	4
469	361	571	455	99	4
599	303	589	343	68	4
583	339	573	350	121	4
447	457	555	344	34	4
467	405	652	366	91	4
575	250	485	232	212	4
540	326	655	438	132	4
496	290	620	292	10	4
509	326	605	410	120	4
512	413	649	403	65	4
505	390	601	351	98	4
409	406	533	272	109	4
638	396	673	396	63	4
525	380	670	348	102	4
480	331	633	353	139	4
475	398	595	452	137	4
537	258	514	175	104	4
543	553	655	425	20	4
396	456	576	417	63	4
543	416	639	346	10	4
489	368	625	351	141	4
646	371	558	388	135	4
471	362	469	312	156	4
495	462	621	303	100	4
509	316	610	323	4	4
530	365	647	361	121	4
558	439	649	388	106	4
544	336	640	312	78	4
533	323	579	335	60	4
569	306	566	449	175	4
519	364	534	399	151	4
432	417	570	379	111	4
440	311	536	205	100	4
502	271	418	257	153	4
529	427	645	325	79	4
553	417	615	372	53	4
618	376	573	414	148	4
608	430	501	352	159	4
489	396	624	347	26	4
441	369	674	381	10	4
556	365	608	381	99	4
534	351	628	447	147	4
519	413	624	339	142	4
653	388	582	416	146	4
556	393	604	432	163	4
477	277	571	307	128	4
535	351	597	335	79	4
593	233	470	326	103	4
377	300	493	255	149	4
494	448	634	392	116	4
514	369	521	203	211	4
602	360	619	371	146	4
462	377	627	338	10	4
554	300	565	354	200	4
576	290	679	339	73	4
571	429	654	386	27	4
598	451	644	389	125	4
465	320	625	388	118	4
552	342	610	384	87	4
502	381	525	374	184	4
618	401	659	333	89	4
445	386	631	415	142	4
550	275	540	300	171	4
600	320	600	330	47	4
469	385	484	339	164	4
543	337	644	398	142	4
480	421	572	383	150	4
449	430	544	340	125	4
505	332	521	344	138	4
576	298	552	323	211	4
489	443	606	365	57	4
448	317	418	310	88	4
542	279	505	322	236	4
514	285	535	337	213	4
505	285	481	312	131	4
495	367	568	358	180	4
583	343	633	347	112	4
582	311	556	357	204	4
485	467	662	427	90	4
464	301	644	332	41	4
458	392	462	238	252	4
536	386	596	336	111	4
525	350	595	340	82	4
510	424	606	383	111	4
522	383	642	268	90	4
590	339	640	342	124	4
552	363	590	379	163	4
598	298	555	322	67	4
631	286	513	316	99	4
449	369	624	301	120	4
421	405	484	202	176	4
579	385	701	375	103	4
506	366	641	289	24	4
479	365	537	258	11	4
399	536	579	474	5	4
539	278	501	429	19	4
514	312	485	318	249	4
478	407	572	365	165	4
589	390	592	319	104	4
591	253	428	273	175	4
552	336	534	379	100	4
572	418	651	379	42	4
493	351	539	319	108	4
377	287	507	301	206	4
526	413	555	291	102	4
651	437	586	377	46	4
423	402	577	340	124	4
554	318	559	353	62	4
537	368	509	295	192	4
341	327	433	232	2	4
381	328	508	256	2	4
518	422	618	337	94	4
356	321	429	193	179	4
596	377	641	365	8	4
467	393	641	358	120	4
553	435	623	346	117	4
410	389	472	260	44	4
544	363	553	352	32	4
376	336	537	234	133	4
544	351	644	382	142	4
388	340	515	306	207	4
576	302	473	311	14	4
596	335	606	340	58	4
500	357	614	339	127	4
449	361	572	354	98	4
458	436	587	391	130	4
517	407	646	314	125	4
662	304	494	348	117	4
474	364	628	345	145	4
545	423	672	315	37	4
559	364	660	380	122	4
580	307	443	367	197	4
435	333	632	356	33	4
459	499	586	410	78	4
520	496	640	356	85	4
622	324	575	362	161	4
542	355	610	344	135	4
550	424	620	342	123	4
415	354	445	261	204	4
452	402	661	359	135	4
486	499	690	397	36	4
574	393	697	418	27	4
520	286	610	378	83	4
527	413	455	342	168	4
511	374	553	348	190	4
692	380	521	273	57	4
477	385	618	408	159	4
423	357	550	274	45	4
612	441	663	411	2	4
472	319	598	395	107	4
449	336	614	304	108	4
455	416	543	384	78	4
381	391	468	391	170	4
405	391	560	363	94	4
472	406	663	365	128	4
457	418	590	286	97	4
528	425	615	366	62	4
583	429	664	378	74	4
500	448	547	360	126	4
515	393	603	440	140	4
586	426	680	370	106	4
455	414	557	307	143	4
501	371	632	407	91	4
645	378	626	392	103	4
607	377	571	448	150	4
536	382	646	368	152	4
391	302	404	198	255	4
458	345	590	287	114	4
391	411	470	313	140	4
554	323	569	361	179	4
479	363	575	306	17	4
535	313	598	396	140	4
566	430	668	411	117	4
457	304	605	237	72	4
576	289	660	436	73	4
453	451	653	452	64	4
574	382	581	423	77	4
485	386	655	359	138	4
536	320	572	400	145	4
593	393	555	477	135	4
472	236	557	339	111	4
415	325	553	364	156	4
585	380	649	403	127	4
525	430	658	386	104	4
612	347	596	352	148	4
423	433	466	275	166	4
577	338	624	311	139	4
565	303	436	273	206	4
551	339	631	406	149	4
529	258	594	374	117	4
556	340	574	372	166	4
557	317	499	299	148	4
377	360	603	353	123	4
387	396	576	326	112	4
506	408	576	344	122	4
445	367	610	422	97	4
453	460	660	396	129	4
583	274	543	421	99	4
489	240	447	366	82	4
459	316	585	394	138	4
405	347	518	281	190	4
605	314	587	360	171	4
446	301	658	308	44	4
523	333	611	373	34	4
500	308	543	329	165	4
464	441	599	266	6	4
647	296	543	240	190	4
503	397	638	434	83	4
459	330	596	292	114	4
616	343	643	395	76	4
561	418	607	445	149	4
511	393	581	367	109	4
560	472	652	344	93	4
475	351	570	218	82	4
567	349	590	316	56	4
533	449	553	444	66	4
463	291	504	256	52	4
513	315	593	378	135	4
598	344	540	384	190	4
514	328	611	401	141	4
528	381	624	414	56	4
442	305	508	258	197	4
563	255	521	292	121	4
412	462	487	423	130	4
385	352	562	386	124	4
567	425	581	292	100	4
572	376	622	423	157	4
405	419	593	353	81	4
518	464	536	322	52	4
542	352	638	417	80	4
511	412	653	406	25	4
438	422	584	352	65	4
518	389	451	405	203	4
529	366	646	436	152	4
513	333	568	270	148	4
513	382	636	309	32	4
532	432	728	403	23	4
534	422	500	340	72	4
488	402	493	287	170	4
514	406	468	310	151	4
487	451	443	249	84	4
451	431	555	338	100	4
620	242	477	395	111	4
574	338	572	410	109	4
415	462	567	312	71	4
494	351	572	450	151	4
380	446	638	405	74	4
526	379	571	341	170	4
602	389	640	292	38	4
540	370	535	407	198	4
495	395	598	372	149	4
678	363	603	379	69	4
596	377	655	330	92	4
429	380	654	399	15	4
549	378	580	317	110	4
425	433	540	377	105	4
481	375	619	304	37	4
448	358	500	195	236	4
507	313	630	374	129	4
590	403	495	308	106	4
565	439	667	501	124	4
436	328	519	280	152	4
536	226	546	292	47	4
426	291	538	249	148	4
517	356	493	139	208	4
545	364	460	292	142	4
542	274	523	392	200	4
466	288	677	402	97	4
403	506	649	342	19	4
588	459	616	368	8	4
476	347	611	381	106	4
474	425	602	351	137	4
512	366	531	345	191	4
536	329	605	265	72	4
534	512	598	399	59	4
527	377	603	332	51	4
596	349	514	414	212	4
431	361	599	236	16	4
488	443	620	323	57	4
543	285	571	343	177	4
386	343	424	270	29	4
489	415	588	327	107	4
528	392	625	261	109	4
501	279	483	310	158	4
561	387	567	296	102	4
458	273	504	253	163	4
509	389	524	398	200	4
602	344	599	405	155	4
595	346	601	359	152	4
488	407	588	412	78	4
592	399	478	400	106	4
451	366	504	341	68	4
578	413	664	432	84	4
491	379	589	312	60	4
513	391	534	287	149	4
573	290	516	305	213	4
573	427	598	369	108	4
521	356	550	298	138	4
[truncated: 48,001 more rows]
