# Supplementary material for: Hierarchical Modeling for Rare Event Detection and Cell Subset Alignment across Flow Cytometry Samples
Source: PLoS Comput Biol. 2013 Jul 11;9(7):e1003130. doi: 10.1371/journal.pcbi.1003130 (PMC3708855; doi:10.1371/journal.pcbi.1003130)
Supplement: Software S1 — contains a Makefile, source code and scripts to generate the figures shown in the manuscript. (ZIP) [file pcbi.1003130.s003.zip › Software S1/data/flame/matched.CD3CD45_0.015625_1_xs.mst.9.aligned.locations.txt]

FSC.H	SSC.H	FL1.H	FL2.H	FL3.H	weight
322.734763758932	98.2594445974712	485.144565318911	755.584823179228	3.43822765707228e-14	15.8058932571629
324.379114695315	111.633455318121	485.757208562388	774.784153574546	138.429171222181	23.2370769906224
301.142098757375	99.5284225751653	473.161789896708	131.809105095521	2.8525330733906e-15	7.75118864628483
542.813823685349	386.767392877792	644.131667592539	392.46955913055	202.882294386632	18.2951383824524
309.980549618538	122.877850428851	503.505502196909	165.787251851447	134.975670755428	12.3278094475517
111.895159039352	157.146818668794	387.501642247275	264.004535215466	160.910306071638	3.18343410724825
374.697585114827	189.001458317809	525.114983011667	699.260030029547	143.964824423564	16.4437713429089
631.420663928313	311.146447029409	614.34242566048	766.787785401946	167.659377365393	2.95568782576867
0	0	0	0	0	0
