# Supplementary material for: Hierarchical Modeling for Rare Event Detection and Cell Subset Alignment across Flow Cytometry Samples
Source: PLoS Comput Biol. 2013 Jul 11;9(7):e1003130. doi: 10.1371/journal.pcbi.1003130 (PMC3708855; doi:10.1371/journal.pcbi.1003130)
Supplement: Software S1 — contains a Makefile, source code and scripts to generate the figures shown in the manuscript. (ZIP) [file pcbi.1003130.s003.zip › Software S1/data/flame/matched.CD3CD45_0.015625_1_xs.mst.9.aligned.member.txt]

FSC.H	SSC.H	FL1.H	FL2.H	FL3.H	cluster
494	374	650	336	0	3
339	129	560	23	0	3
555	989	605	711	0	3
118	316	435	279	0	3
328	151	508	199	0	3
271	125	419	154	0	3
280	126	534	235	0	3
327	152	418	198	0	3
291	99	510	162	0	3
323	168	436	65	0	3
449	416	533	250	0	3
362	155	539	64	0	3
460	360	576	377	0	3
89	233	355	181	0	3
351	184	418	172	0	3
398	176	519	288	0	3
315	135	429	149	0	3
251	125	396	180	0	3
313	144	554	228	0	3
298	167	531	114	0	3
330	168	469	223	0	3
81	192	242	268	0	3
325	165	386	191	0	3
328	157	444	0	0	3
352	160	501	151	0	3
312	134	409	75	0	3
528	322	609	431	0	3
254	82	512	0	0	3
308	195	429	209	0	3
328	118	524	190	0	3
295	159	448	170	0	3
264	113	536	23	0	3
434	394	643	404	0	3
271	116	553	23	0	3
362	165	429	184	0	3
71	226	363	301	0	3
332	149	492	178	0	3
417	249	441	211	0	3
508	367	680	437	0	3
312	147	489	237	0	3
367	185	598	234	0	3
414	309	624	396	0	3
497	298	572	302	0	3
285	113	552	217	0	3
289	144	541	134	0	3
316	133	521	253	0	3
317	1023	581	649	0	3
334	172	451	182	0	3
325	190	464	260	0	3
418	179	560	435	0	3
86	148	273	239	0	3
442	383	617	372	0	3
328	134	581	139	0	3
339	145	470	96	0	3
315	128	460	186	0	3
349	138	487	17	0	3
499	372	655	394	0	3
303	134	464	49	0	3
332	170	500	170	0	3
512	334	580	346	0	3
533	381	558	404	0	3
532	505	568	332	0	3
456	306	634	354	0	3
309	148	464	121	0	3
306	139	480	106	0	3
643	449	638	725	0	3
349	163	443	32	0	3
373	199	320	182	0	3
310	94	470	167	0	3
276	104	504	116	0	3
278	112	563	0	0	3
362	184	618	342	0	3
94	189	281	259	0	3
537	545	637	385	0	3
180	111	471	342	0	3
296	130	469	204	0	3
432	204	447	201	0	3
323	170	435	89	0	3
271	106	528	0	0	3
284	183	468	207	0	3
292	112	505	161	0	3
286	134	544	232	0	3
301	94	510	58	0	3
312	132	514	143	0	3
513	325	613	332	0	3
374	145	415	145	0	3
342	132	546	189	0	3
278	93	474	153	0	3
324	155	462	16	0	3
300	184	431	234	0	3
373	171	466	16	0	3
257	291	377	212	0	3
286	131	549	249	0	3
364	227	547	316	0	3
197	222	356	129	0	3
561	395	603	362	0	3
165	109	407	186	0	3
170	176	417	320	0	3
286	120	507	229	0	3
469	412	658	367	0	3
281	108	532	223	0	3
275	122	459	154	0	3
517	378	572	384	0	3
421	185	371	97	0	3
604	422	713	750	0	3
308	136	549	0	0	3
479	330	616	309	0	3
164	104	398	209	0	3
531	267	617	385	0	3
415	383	631	289	0	3
290	139	408	92	0	3
137	272	364	290	0	3
570	253	488	481	0	3
372	186	461	253	0	3
312	256	331	240	0	3
473	252	457	406	0	3
312	160	504	210	0	3
294	176	363	95	0	3
351	156	471	192	0	3
543	323	624	409	0	3
465	377	598	327	0	3
471	598	635	365	0	3
612	363	652	425	0	3
341	149	528	259	0	3
324	135	482	135	0	3
246	102	520	235	0	3
339	157	512	221	0	3
337	166	525	185	0	3
250	121	374	158	0	3
297	115	569	0	0	3
581	444	675	388	0	3
374	206	553	150	0	3
348	161	524	270	0	3
288	153	562	44	0	3
294	122	505	0	0	3
390	391	586	262	0	3
484	352	666	402	0	3
322	166	466	194	0	3
339	162	592	108	0	3
80	173	371	207	0	3
570	346	586	400	0	3
80	52	372	233	0	3
295	101	452	210	0	3
296	148	513	228	0	3
506	353	681	269	0	3
582	385	661	319	0	3
476	293	624	298	0	3
447	418	534	330	0	3
340	118	513	0	0	3
473	391	539	284	0	3
330	135	433	102	0	3
447	553	617	334	0	3
287	115	448	0	0	3
382	176	558	295	0	3
736	424	627	766	0	3
268	113	448	157	0	3
494	339	511	304	0	3
457	407	645	228	0	3
282	86	470	103	0	3
345	208	444	177	0	3
323	104	489	210	0	3
505	439	565	458	0	3
506	262	493	470	0	3
539	435	650	358	0	3
470	246	489	315	0	3
142	82	322	280	0	3
507	438	474	275	0	3
311	152	447	176	0	3
428	395	606	430	0	3
376	317	650	467	0	3
258	95	471	152	0	3
474	392	674	370	0	3
648	490	659	682	0	3
493	346	598	320	0	3
303	107	528	173	0	3
382	193	463	80	0	3
77	108	67	174	0	3
316	119	525	0	0	3
433	218	513	217	0	3
440	427	659	359	0	3
500	347	566	323	0	3
342	172	464	187	0	3
321	137	454	150	0	3
452	405	598	384	0	3
376	169	515	225	0	3
342	142	450	229	0	3
544	341	611	393	0	3
106	70	535	314	0	3
516	337	630	321	0	3
260	109	416	145	0	3
523	246	454	322	0	3
300	134	418	343	0	3
302	138	452	296	0	3
466	200	465	236	0	3
403	403	537	329	0	3
295	159	458	177	0	3
527	273	513	370	0	3
371	208	445	190	0	3
487	322	602	337	0	3
342	153	406	141	0	3
159	107	554	339	0	3
298	95	463	0	0	3
510	372	608	430	0	3
475	491	665	495	0	3
352	160	493	71	0	3
303	101	472	248	0	3
316	171	492	166	0	3
396	254	635	334	0	3
587	313	505	487	0	3
557	321	621	381	0	3
274	81	417	169	0	3
275	95	484	226	0	3
593	375	635	408	0	3
127	145	186	193	0	3
337	168	404	0	0	3
597	300	546	414	0	3
421	265	608	282	0	3
305	132	459	216	0	3
377	233	602	248	0	3
306	106	465	59	0	3
257	78	456	140	0	3
263	92	515	241	0	3
321	110	524	238	0	3
440	290	574	460	0	3
353	231	478	126	0	3
517	352	586	214	0	3
329	169	493	145	0	3
326	125	584	359	0	3
542	440	587	307	0	3
315	158	507	169	0	3
316	148	500	198	0	3
375	179	395	147	0	3
509	322	632	352	0	3
360	189	428	111	0	3
512	397	628	326	0	3
181	86	538	232	0	3
276	196	564	123	0	3
559	327	635	377	0	3
339	140	554	184	0	3
373	187	531	8	0	3
419	179	510	281	0	3
349	153	447	112	0	3
593	491	707	815	0	3
496	386	633	448	0	3
324	145	546	263	0	3
144	220	321	325	0	3
327	168	506	113	0	3
485	341	631	324	0	3
350	193	432	118	0	3
349	139	540	197	0	3
558	378	610	379	0	3
304	128	539	92	0	3
322	116	524	210	0	3
530	482	595	380	0	3
330	135	461	32	0	3
258	118	454	2	0	3
299	136	420	216	0	3
307	102	484	253	0	3
318	173	77	102	0	3
546	305	450	230	0	3
281	111	471	221	0	3
295	157	424	175	0	3
449	346	637	361	0	3
343	212	599	127	0	3
332	127	551	172	0	3
469	466	663	391	0	3
786	670	667	347	0	3
463	204	569	317	0	3
138	416	330	251	0	3
448	394	663	455	0	3
358	169	441	31	0	3
495	337	596	306	0	3
287	147	378	56	0	3
301	133	495	218	0	3
318	172	534	219	0	3
569	287	474	410	0	3
246	80	441	57	0	3
251	93	448	219	0	3
315	136	581	107	0	3
322	123	498	0	0	3
229	109	463	252	0	3
325	152	419	113	0	3
327	250	404	348	0	3
305	152	428	98	0	3
299	100	477	1	0	3
520	406	648	472	0	3
340	156	585	282	0	3
440	311	627	452	0	3
374	397	465	323	0	3
457	499	504	241	0	3
305	199	404	254	0	3
592	523	589	368	0	3
272	154	532	181	0	3
410	328	527	337	0	3
422	248	509	241	0	3
383	221	422	33	0	3
373	172	453	193	0	3
565	356	576	384	0	3
447	364	615	390	0	3
275	110	494	203	0	3
456	390	592	346	0	3
328	160	415	202	0	3
497	536	566	330	0	3
510	381	656	334	0	3
483	277	643	430	0	3
317	117	535	279	0	3
520	397	618	374	0	3
340	128	533	86	0	3
481	414	591	374	0	3
320	125	500	63	0	3
292	120	510	236	0	3
220	156	29	159	0	3
267	106	478	62	0	3
344	142	428	92	0	3
455	297	583	291	0	3
262	118	530	279	0	3
607	312	640	478	0	3
754	426	627	742	0	3
525	544	644	717	0	3
408	388	594	408	0	3
203	141	466	394	0	3
142	86	441	336	0	3
305	105	469	171	0	3
323	197	560	262	0	3
263	107	518	0	0	3
269	114	486	0	0	3
311	117	490	201	0	3
259	68	522	179	0	3
618	389	574	428	0	3
524	309	646	266	0	3
348	155	434	176	0	3
601	421	659	396	0	3
294	147	598	113	0	3
326	150	523	32	0	3
286	88	507	236	0	3
610	411	636	453	0	3
448	199	540	239	0	3
361	195	493	116	0	3
498	348	470	456	0	3
260	124	510	120	0	3
537	393	716	432	0	3
516	391	534	407	0	3
297	102	517	229	0	3
358	157	591	57	0	3
444	283	544	406	0	3
328	101	541	151	0	3
475	344	671	424	0	3
531	307	476	386	0	3
499	340	617	367	0	3
297	108	525	154	0	3
482	569	685	382	0	3
522	371	598	408	0	3
313	162	559	227	0	3
560	473	626	304	0	3
309	245	439	330	0	3
297	120	452	124	0	3
353	186	445	228	0	3
274	169	443	176	0	3
329	222	434	31	0	3
396	181	271	111	0	3
313	152	450	106	0	3
527	298	630	381	0	3
439	356	641	392	0	3
305	119	378	172	0	3
397	174	484	55	0	3
473	363	618	427	0	3
474	308	525	288	0	3
262	105	415	32	0	3
269	117	571	135	0	3
335	1023	588	661	0	3
336	340	221	303	0	3
505	344	658	392	0	3
317	129	474	196	0	3
352	220	541	249	0	3
274	115	496	149	0	3
300	109	529	10	0	3
532	395	642	333	0	3
347	111	494	228	0	3
340	166	593	241	0	3
256	122	493	209	0	3
173	63	256	322	0	3
494	1023	700	667	0	3
301	111	510	132	0	3
335	174	619	245	0	3
371	152	538	161	0	3
452	360	518	339	0	3
277	100	433	113	0	3
306	130	539	182	0	3
546	417	559	331	0	3
236	77	366	68	0	3
295	87	514	71	0	3
522	321	658	319	0	3
497	375	626	390	0	3
314	117	515	66	0	3
499	385	634	412	0	3
489	313	590	278	0	3
285	129	387	102	0	3
430	341	581	344	0	3
312	145	563	264	0	3
454	417	651	312	0	3
365	295	472	173	0	3
367	170	437	357	0	3
332	160	521	130	0	3
489	398	596	336	0	3
283	426	434	342	0	3
437	445	586	360	0	3
187	156	343	222	0	3
330	147	530	169	0	3
427	223	480	17	0	3
395	179	556	229	0	3
489	298	621	118	0	3
566	353	685	393	0	3
348	165	531	152	0	3
351	251	477	205	0	3
475	450	653	401	0	3
288	108	525	0	0	3
311	140	443	152	0	3
302	114	492	201	0	3
328	140	555	0	0	3
396	262	455	133	0	3
521	307	555	455	0	3
335	247	465	178	0	3
312	160	480	74	0	3
347	165	422	181	0	3
524	366	601	394	0	3
316	127	539	226	0	3
403	183	447	239	0	3
295	119	490	219	0	3
628	355	634	429	0	3
325	122	501	198	0	3
336	179	469	212	0	3
537	367	583	375	0	3
377	164	437	221	0	3
294	102	529	233	0	3
313	105	472	0	0	3
333	136	579	214	0	3
620	382	557	358	0	3
116	162	321	258	0	3
273	231	435	227	0	3
283	122	461	258	0	3
547	381	610	418	0	3
317	142	551	133	0	3
303	153	555	198	0	3
303	113	493	214	0	3
344	188	446	155	0	3
367	220	553	163	0	3
278	135	526	20	0	3
273	103	471	184	0	3
287	113	493	217	0	3
316	133	513	188	0	3
282	112	569	183	0	3
348	166	462	142	0	3
322	160	529	222	0	3
595	290	641	447	0	3
355	160	433	292	0	3
310	122	540	17	0	3
352	261	434	44	0	3
348	182	520	245	0	3
162	78	496	329	0	3
331	169	575	192	0	3
387	174	438	180	0	3
273	105	527	50	0	3
533	376	648	437	0	3
517	389	623	334	0	3
437	276	540	438	0	3
325	126	548	267	0	3
302	136	443	102	0	3
296	148	470	63	0	3
487	447	501	446	0	3
597	427	620	455	0	3
592	328	613	301	0	3
416	196	432	189	0	3
288	111	476	138	0	3
324	133	484	0	0	3
262	136	457	126	0	3
310	133	455	149	0	3
287	130	444	156	0	3
324	159	389	24	0	3
315	166	575	233	0	3
437	236	552	376	0	3
282	98	502	263	0	3
322	122	582	130	0	3
275	103	523	258	0	3
394	169	451	113	0	3
284	99	448	246	0	3
489	287	588	404	0	3
544	355	593	321	0	3
231	171	208	254	0	3
583	398	651	371	0	3
332	181	591	288	0	3
308	117	560	223	0	3
470	441	629	362	0	3
357	152	487	268	0	3
214	280	421	294	0	3
318	131	577	109	0	3
388	166	558	283	0	3
266	114	532	27	0	3
299	130	555	135	0	3
518	340	636	392	0	3
326	172	467	13	0	3
270	96	501	202	0	3
345	161	470	135	0	3
151	141	266	394	0	3
359	189	482	119	0	3
417	179	511	0	0	3
383	451	645	384	0	3
276	104	560	164	0	3
260	107	314	179	0	3
459	408	553	394	0	3
346	143	472	166	0	3
357	135	481	99	0	3
70	96	301	190	0	3
382	181	415	103	0	3
449	191	549	248	0	3
404	171	514	231	0	3
319	172	441	9	0	3
330	145	560	160	0	3
518	488	601	396	0	3
323	163	479	154	0	3
442	208	422	162	0	3
362	184	467	174	0	3
307	173	517	72	0	3
593	294	465	549	0	3
355	161	445	96	0	3
392	180	472	112	0	3
396	230	491	228	0	3
290	143	519	187	0	3
504	261	560	291	0	3
329	123	511	89	0	3
263	136	439	85	0	3
176	151	415	301	0	3
291	108	450	66	0	3
424	460	646	326	0	3
442	197	547	227	0	3
176	172	347	192	0	3
372	160	442	189	0	3
285	225	457	220	0	3
312	138	546	177	0	3
471	221	497	371	0	3
325	132	592	165	0	3
283	101	490	312	0	3
310	144	414	37	0	3
321	148	526	172	0	3
356	178	572	99	0	3
372	155	421	36	0	3
175	126	439	230	0	3
310	221	453	137	0	3
395	211	485	316	0	3
500	414	648	391	0	3
355	182	488	226	0	3
414	206	441	192	0	3
360	194	550	283	0	3
533	325	653	357	0	3
499	324	559	323	0	3
348	138	528	195	0	3
648	308	566	399	0	3
72	166	234	223	0	3
257	109	443	191	0	3
294	160	495	242	0	3
289	113	463	104	0	3
289	171	485	262	0	3
335	168	431	93	0	3
445	160	545	390	0	3
589	386	632	339	0	3
341	143	529	414	0	3
515	420	590	364	0	3
357	215	449	128	0	3
462	309	553	350	0	3
318	153	422	30	0	3
465	206	312	221	0	3
347	141	533	1	0	3
587	381	579	421	0	3
291	128	476	236	0	3
388	165	541	231	0	3
474	357	589	388	0	3
517	477	661	467	0	3
601	327	696	298	0	3
549	390	595	362	0	3
495	236	497	286	0	3
319	185	465	203	0	3
333	133	543	79	0	3
292	148	516	173	0	3
424	322	590	318	0	3
366	193	448	199	0	3
373	180	463	194	0	3
355	187	438	137	0	3
551	420	559	245	0	3
521	421	643	470	0	3
192	426	416	316	0	3
301	167	534	137	0	3
512	379	631	435	0	3
315	113	527	170	0	3
381	176	498	199	0	3
305	130	460	196	0	3
333	130	437	217	0	3
335	134	396	134	0	3
444	354	655	330	0	3
323	175	493	247	0	3
323	161	538	212	0	3
302	122	471	0	0	3
306	158	562	125	0	3
362	130	450	147	0	3
570	263	577	487	0	3
298	124	427	160	0	3
145	94	423	335	0	3
326	131	570	154	0	3
541	299	596	387	0	3
283	126	495	0	0	3
608	342	649	402	0	3
325	203	543	239	0	3
342	200	480	137	0	3
282	131	506	83	0	3
399	622	541	365	0	3
547	404	548	479	0	3
305	112	493	260	0	3
306	117	477	66	0	3
521	279	599	385	0	3
287	114	531	176	0	3
554	378	695	384	0	3
189	90	471	129	0	3
496	332	630	363	0	3
266	126	527	153	0	3
368	187	477	0	0	3
434	297	570	323	0	3
530	339	475	397	0	3
310	115	541	235	0	3
325	134	538	167	0	3
268	109	392	103	0	3
333	151	382	117	0	3
328	333	404	234	0	3
89	166	431	394	0	3
292	147	522	30	0	3
654	379	627	699	0	3
301	117	519	155	0	3
400	419	622	321	0	3
424	189	541	317	0	3
371	165	489	221	0	3
363	173	463	152	0	3
335	146	574	234	0	3
337	127	387	224	0	3
493	424	593	406	0	3
357	148	494	273	0	3
375	176	433	19	0	3
315	131	492	238	0	3
435	207	498	181	0	3
437	138	311	373	0	3
603	559	279	349	0	3
223	161	454	320	0	3
341	173	533	220	0	3
549	346	645	311	0	3
535	353	658	373	0	3
309	127	474	208	0	3
544	437	625	427	0	3
390	170	413	208	0	3
190	137	349	60	0	3
467	286	583	333	0	3
297	108	516	0	0	3
335	130	483	152	0	3
350	312	631	288	0	3
544	420	628	295	0	3
543	309	635	419	0	3
281	116	531	71	0	3
129	137	335	199	0	3
274	114	494	213	0	3
551	326	614	363	0	3
352	272	431	250	0	3
437	401	574	277	0	3
325	155	448	209	0	3
521	372	614	408	0	3
321	100	484	108	0	3
526	287	563	355	0	3
525	411	504	476	0	3
333	140	480	161	0	3
322	151	507	116	0	3
283	116	521	254	0	3
487	333	630	322	0	3
383	177	494	145	0	3
598	391	547	342	0	3
349	185	512	156	0	3
302	180	470	274	0	3
404	253	504	185	0	3
380	179	429	214	0	3
425	238	536	114	0	3
412	200	431	122	0	3
589	340	628	445	0	3
358	166	518	204	0	3
528	374	605	415	0	3
417	182	500	182	0	3
463	384	522	364	0	3
312	164	446	88	0	3
525	422	626	348	0	3
240	156	318	243	0	3
257	128	491	0	0	3
626	343	669	302	0	3
569	397	652	461	0	3
143	299	545	327	0	3
307	213	491	215	0	3
283	135	488	140	0	3
294	132	504	191	0	3
551	375	604	419	0	3
300	116	540	170	0	3
501	374	438	433	0	3
80	165	266	267	0	3
495	381	656	325	0	3
362	154	509	241	0	3
442	199	365	138	0	3
298	107	463	64	0	3
521	382	598	352	0	3
328	121	419	0	0	3
428	399	619	261	0	3
316	134	465	0	0	3
294	110	469	48	0	3
293	120	569	174	0	3
520	295	532	435	0	3
302	121	465	117	0	3
324	137	494	179	0	3
362	211	476	144	0	3
274	205	361	163	0	3
315	114	424	234	0	3
183	231	421	250	0	3
403	140	505	201	0	3
310	134	515	233	0	3
415	276	602	297	0	3
328	115	501	43	0	3
340	160	492	78	0	3
524	708	620	409	0	3
362	154	446	94	0	3
586	394	581	370	0	3
611	283	485	371	0	3
371	192	437	179	0	3
494	491	564	312	0	3
438	138	273	211	0	3
331	139	472	211	0	3
338	170	515	116	0	3
326	143	500	105	0	3
516	321	597	385	0	3
299	108	535	221	0	3
298	110	465	217	0	3
321	148	524	254	0	3
479	264	573	382	0	3
501	313	440	429	0	3
365	201	454	191	0	3
353	155	606	142	0	3
276	108	525	83	0	3
306	120	490	191	0	3
415	379	540	357	0	3
338	133	480	0	0	3
334	124	473	0	0	3
309	133	601	49	0	3
532	419	693	409	0	3
496	277	525	417	0	3
312	163	465	0	0	3
371	255	366	154	0	3
354	187	432	61	0	3
297	117	560	224	0	3
324	133	584	213	0	3
444	256	555	375	0	3
333	155	509	428	0	3
320	179	453	0	0	3
304	113	553	31	0	3
315	140	521	255	0	3
316	121	585	184	0	3
510	399	651	454	0	3
319	123	519	122	0	3
378	229	524	140	0	3
320	128	453	105	0	3
394	196	496	190	0	3
602	475	640	731	0	3
557	443	600	372	0	3
691	656	657	440	0	3
358	178	466	187	0	3
301	218	461	44	0	3
357	188	514	191	0	3
578	308	483	425	0	3
355	169	526	111	0	3
289	125	530	77	0	3
807	444	619	701	0	3
463	244	527	348	0	3
338	136	508	191	0	3
314	137	543	270	0	3
339	130	408	72	0	3
471	416	636	386	0	3
324	112	533	152	0	3
323	125	503	0	0	3
257	145	501	239	0	3
307	128	555	214	0	3
289	119	499	192	0	3
347	214	497	283	0	3
597	462	682	388	0	3
400	164	416	263	0	3
170	342	550	344	0	3
305	508	416	216	0	3
304	129	439	117	0	3
311	102	512	196	0	3
297	223	483	185	0	3
326	122	552	236	0	3
130	222	92	0	0	3
366	179	511	159	0	3
287	97	502	0	0	3
383	187	476	238	0	3
313	152	571	281	0	3
582	356	672	447	0	3
469	340	628	410	0	3
442	230	441	331	0	3
844	446	636	735	0	3
494	291	634	308	0	3
302	119	444	40	0	3
368	150	517	137	0	3
322	126	553	156	0	3
146	186	132	96	0	3
322	137	476	132	0	3
586	368	583	323	0	3
336	125	534	88	0	3
341	165	478	276	0	3
371	245	571	311	0	3
594	430	610	408	0	3
300	195	508	83	0	3
341	188	547	164	0	3
313	134	493	150	0	3
653	436	638	394	0	3
294	109	380	155	0	3
478	1023	695	665	0	3
553	387	566	423	0	3
349	143	445	74	0	3
328	132	464	177	0	3
387	363	422	263	0	3
375	193	598	242	0	3
313	140	473	342	0	3
421	207	569	338	0	3
291	172	373	199	0	3
402	222	497	234	0	3
350	247	390	238	0	3
349	176	593	71	0	3
511	414	631	266	0	3
430	278	528	361	0	3
390	193	443	142	0	3
342	168	475	191	0	3
96	124	465	192	0	3
534	359	605	267	0	3
434	225	501	395	0	3
324	151	416	123	0	3
336	143	425	198	0	3
309	134	510	150	0	3
322	146	541	184	0	3
315	140	516	98	0	3
447	248	594	296	0	3
272	98	406	0	0	3
330	138	478	65	0	3
334	175	436	133	0	3
159	336	354	306	0	3
278	123	478	217	0	3
334	138	529	192	0	3
326	166	459	120	0	3
449	377	645	419	0	3
315	145	556	202	0	3
374	187	524	247	0	3
361	164	464	98	0	3
382	181	488	176	0	3
367	172	409	205	0	3
611	380	632	298	0	3
225	110	417	221	0	3
715	430	590	667	0	3
473	343	578	339	0	3
338	393	409	260	0	3
392	177	489	141	0	3
302	146	579	195	0	3
390	175	464	184	0	3
302	96	491	172	0	3
287	241	482	232	0	3
304	114	493	140	0	3
462	231	580	436	0	3
330	124	564	23	0	3
325	93	500	92	0	3
347	194	564	217	0	3
347	174	543	275	0	3
404	216	466	222	0	3
335	107	548	248	0	3
309	130	567	128	0	3
358	166	616	279	0	3
534	309	641	320	0	3
447	452	667	278	0	3
374	191	405	101	0	3
586	503	671	363	0	3
333	133	559	263	0	3
333	156	464	231	0	3
600	348	657	407	0	3
513	427	621	404	0	3
345	153	483	81	0	3
552	391	619	397	0	3
528	374	638	363	0	3
288	131	536	239	0	3
340	123	428	46	0	3
367	177	437	133	0	3
536	381	600	339	0	3
893	599	664	683	0	3
343	185	446	60	0	3
430	233	514	318	0	3
395	209	560	268	0	3
368	172	468	0	0	3
307	129	507	263	0	3
611	366	632	407	0	3
373	151	420	186	0	3
324	131	475	170	0	3
296	108	432	146	0	3
787	658	657	810	0	3
425	209	421	128	0	3
330	167	429	81	0	3
473	406	610	433	0	3
319	135	467	242	0	3
507	406	616	439	0	3
535	398	610	354	0	3
337	145	439	137	0	3
381	369	593	350	0	3
356	338	461	248	0	3
349	226	464	89	0	3
356	176	454	111	0	3
575	341	629	402	0	3
303	125	468	212	0	3
308	141	581	121	0	3
612	292	538	430	0	3
319	111	560	187	0	3
432	382	650	330	0	3
314	331	338	151	0	3
459	208	489	139	0	3
287	112	516	33	0	3
491	423	563	356	0	3
277	106	441	266	0	3
565	453	653	384	0	3
644	363	632	417	0	3
564	370	647	373	0	3
585	443	656	412	0	3
472	388	623	375	0	3
317	123	454	446	0	3
599	357	623	449	0	3
634	419	686	302	0	3
393	222	422	47	0	3
305	131	574	306	0	3
521	395	667	420	0	3
621	337	524	395	0	3
615	486	712	341	0	3
310	111	463	131	0	3
424	377	599	397	0	3
332	171	535	243	0	3
327	165	557	201	0	3
349	168	524	252	0	3
328	125	567	233	0	3
312	379	376	210	0	3
320	110	531	243	0	3
313	156	586	189	0	3
533	392	560	336	0	3
311	154	479	206	0	3
265	150	485	77	0	3
586	464	677	342	0	3
643	279	541	484	0	3
454	597	628	807	0	3
305	127	499	246	0	3
229	50	56	126	0	3
529	319	599	339	0	3
337	148	580	196	0	3
357	161	493	264	0	3
63	35	353	0	0	3
507	251	534	30	0	3
321	124	479	128	0	3
500	401	622	342	0	3
323	128	574	216	0	3
135	94	185	167	0	3
290	135	544	124	0	3
483	475	583	377	0	3
89	220	367	206	0	3
395	195	552	296	0	3
385	195	426	230	0	3
458	364	595	405	0	3
464	474	553	366	0	3
645	334	633	419	0	3
451	590	638	346	0	3
337	134	408	182	0	3
410	184	493	185	0	3
326	349	483	132	0	3
321	164	491	136	0	3
218	153	566	345	0	3
287	114	520	153	0	3
330	138	504	204	0	3
320	160	483	0	0	3
327	112	505	137	0	3
314	138	514	248	0	3
301	162	515	110	0	3
321	124	475	218	0	3
322	163	563	121	0	3
299	96	484	85	0	3
597	396	610	411	0	3
357	177	412	176	0	3
323	129	455	136	0	3
559	402	554	324	0	3
325	140	489	261	0	3
486	467	618	367	0	3
642	370	603	385	0	3
236	87	352	124	0	3
324	140	434	206	0	3
393	225	405	205	0	3
161	121	396	240	0	3
515	384	611	409	0	3
341	88	444	308	0	3
463	314	600	323	0	3
301	105	502	43	0	3
296	116	513	207	0	3
328	131	498	57	0	3
630	495	621	422	0	3
311	148	443	30	0	3
442	368	656	295	0	3
512	427	624	283	0	3
511	357	644	450	0	3
365	236	602	182	0	3
351	152	457	223	0	3
344	170	487	232	0	3
469	450	651	385	0	3
314	129	492	171	0	3
386	168	474	216	0	3
365	182	599	236	0	3
297	127	509	97	0	3
365	134	563	220	0	3
528	363	671	405	0	3
307	107	465	0	0	3
354	146	429	223	0	3
345	169	567	37	0	3
305	160	543	237	0	3
342	150	600	82	0	3
474	399	506	316	0	3
293	109	542	127	0	3
297	116	467	256	0	3
336	147	499	292	0	3
403	186	542	201	0	3
629	459	631	380	0	3
601	269	661	430	0	3
289	107	497	133	0	3
409	200	560	211	0	3
327	178	528	200	0	3
367	181	420	130	0	3
280	98	433	101	0	3
303	138	440	139	0	3
310	107	584	112	0	3
298	124	499	250	0	3
528	284	619	342	0	3
304	153	593	295	0	3
435	682	543	296	0	3
550	594	566	672	0	3
363	224	449	194	0	3
370	146	445	166	0	3
341	158	550	9	0	3
348	171	584	169	0	3
283	127	492	0	0	3
374	173	501	197	0	3
360	188	495	249	0	3
343	160	497	136	0	3
422	385	505	299	0	3
281	114	474	232	0	3
302	112	514	218	0	3
468	407	617	400	0	3
452	363	572	386	0	3
352	157	381	39	0	3
391	141	529	228	0	3
603	379	589	383	0	3
287	100	520	181	0	3
306	121	445	93	0	3
256	179	471	291	0	3
627	822	717	589	0	3
585	375	638	403	0	3
369	140	507	158	0	3
324	128	545	34	0	3
587	273	445	373	0	3
338	192	511	162	0	3
522	440	609	269	0	3
560	416	607	291	0	3
452	216	541	5	0	3
299	123	527	142	0	3
373	146	475	182	0	3
337	154	489	232	0	3
568	548	629	380	0	3
351	168	435	0	0	3
519	333	697	449	0	3
244	89	346	142	0	3
317	133	510	137	0	3
469	331	626	321	0	3
413	194	417	196	0	3
283	140	586	189	0	3
321	101	446	134	0	3
217	91	436	157	0	3
350	156	582	233	0	3
366	214	482	256	0	3
345	176	460	10	0	3
531	378	638	424	0	3
501	285	549	327	0	3
326	154	454	122	0	3
382	199	504	129	0	3
357	229	505	218	0	3
427	476	624	448	0	3
335	181	491	215	0	3
307	104	527	120	0	3
286	111	503	140	0	3
470	197	485	143	0	3
490	442	643	435	0	3
450	495	496	356	0	3
543	320	564	445	0	3
523	383	524	340	0	3
346	112	558	216	0	3
478	439	614	407	0	3
277	138	450	89	0	3
449	355	573	329	0	3
475	318	644	376	0	3
394	189	472	16	0	3
321	186	414	34	0	3
524	524	691	328	0	3
372	217	444	153	0	3
351	148	453	0	0	3
330	112	534	285	0	3
521	344	571	410	0	3
347	183	416	100	0	3
628	360	571	433	0	3
361	149	486	181	0	3
147	343	346	367	0	3
476	402	640	351	0	3
411	184	567	420	0	3
515	438	640	410	0	3
309	115	522	113	0	3
217	182	370	333	0	3
311	150	536	196	0	3
407	185	531	205	0	3
296	106	489	253	0	3
326	146	444	40	0	3
562	348	698	416	0	3
379	168	444	66	0	3
288	78	485	227	0	3
333	184	439	157	0	3
326	176	420	172	0	3
562	295	608	416	0	3
382	177	563	281	0	3
289	119	440	297	0	3
598	383	582	457	0	3
508	255	597	397	0	3
310	152	492	22	0	3
349	166	488	188	0	3
322	135	484	89	0	3
344	139	541	248	0	3
379	176	599	246	0	3
374	165	540	221	0	3
319	131	567	251	0	3
377	221	655	146	0	3
563	323	551	384	0	3
363	180	454	124	0	3
409	197	513	161	0	3
283	122	474	360	0	3
315	116	546	234	0	3
412	351	461	334	0	3
298	114	499	195	0	3
333	174	499	237	0	3
355	269	517	232	0	3
308	180	429	219	0	3
302	102	494	22	0	3
353	166	561	296	0	3
571	514	553	722	0	3
385	184	432	285	0	3
325	134	500	231	0	3
416	228	497	181	0	3
577	311	593	314	0	3
295	108	502	145	0	3
402	189	412	204	0	3
352	225	405	0	0	3
296	141	439	88	0	3
362	269	456	0	0	3
329	124	481	267	0	3
540	270	527	276	0	3
308	116	439	451	0	3
288	128	484	197	0	3
727	657	644	698	0	3
254	182	603	141	0	3
274	108	519	91	0	3
343	129	472	118	0	3
785	515	620	786	0	3
72	98	352	0	0	3
352	169	427	121	0	3
216	159	436	143	0	3
353	130	552	255	0	3
575	456	619	338	0	3
161	225	191	214	0	3
341	144	428	144	0	3
310	142	451	93	0	3
417	365	508	384	0	3
363	108	538	362	0	3
288	103	544	0	0	3
127	104	394	202	0	3
357	160	393	283	0	3
368	180	419	204	0	3
235	218	408	272	0	3
348	186	509	103	0	3
306	134	536	201	0	3
375	158	473	0	0	3
289	146	542	125	0	3
335	207	467	226	0	3
331	154	455	0	0	3
309	133	569	0	0	3
292	89	456	0	0	3
487	295	583	337	0	3
146	113	196	182	0	3
564	257	577	392	0	3
562	374	645	387	0	3
377	170	438	155	0	3
344	184	571	213	0	3
306	98	505	115	0	3
412	211	369	155	0	3
333	148	527	245	0	3
367	202	482	218	0	3
437	401	497	276	0	3
342	131	520	125	0	3
368	240	486	219	0	3
356	447	605	352	0	3
343	151	456	119	0	3
308	109	514	167	0	3
90	272	497	284	0	3
381	168	461	177	0	3
378	210	486	222	0	3
609	321	633	430	0	3
363	144	398	150	0	3
257	362	398	313	0	3
482	362	571	351	0	3
301	107	453	94	0	3
225	170	453	270	0	3
361	164	520	154	0	3
275	128	568	251	0	3
488	369	584	304	0	3
204	208	406	254	0	3
298	132	519	174	0	3
468	370	442	299	0	3
315	142	497	0	0	3
464	653	558	302	0	3
396	185	505	251	0	3
308	121	435	92	0	3
267	108	466	69	0	3
263	122	580	110	0	3
352	178	468	169	0	3
323	154	472	75	0	3
1023	1023	899	999	0	3
278	99	489	99	0	3
360	177	500	167	0	3
288	128	532	16	0	3
382	165	433	76	0	3
283	93	445	287	0	3
334	150	498	275	0	3
371	152	451	184	0	3
296	121	391	192	0	3
677	407	547	726	0	3
285	92	515	209	0	3
287	109	550	115	0	3
310	125	479	268	0	3
412	216	474	61	0	3
474	241	425	178	0	3
295	110	434	103	0	3
318	170	583	236	0	3
522	427	662	288	0	3
314	154	527	55	0	3
301	108	467	112	0	3
516	435	639	411	0	3
645	356	492	459	0	3
162	118	391	311	0	3
494	456	624	427	0	3
506	437	565	253	0	3
509	483	696	397	0	3
366	142	557	229	0	3
379	160	441	0	0	3
406	360	704	314	0	3
533	535	653	405	0	3
280	187	414	274	0	3
345	167	420	114	0	3
367	172	500	153	0	3
323	243	479	233	0	3
382	182	460	219	0	3
409	220	491	363	0	3
635	269	473	416	0	3
354	193	529	315	0	3
536	350	635	366	0	3
403	290	483	143	0	3
313	110	501	231	0	3
337	188	489	139	0	3
571	347	578	361	0	3
315	119	565	231	0	3
398	213	531	82	0	3
312	129	497	174	0	3
242	209	109	174	0	3
183	133	213	211	0	3
373	172	437	126	0	3
553	367	526	448	0	3
485	229	556	257	0	3
263	109	437	277	0	3
312	126	463	195	0	3
646	362	617	380	0	3
387	203	527	85	0	3
324	105	471	281	0	3
351	146	433	0	0	3
352	171	534	150	0	3
367	197	419	60	0	3
279	112	465	0	0	3
568	437	682	466	0	3
382	171	497	46	0	3
533	404	655	274	0	3
500	311	453	294	0	3
610	334	669	368	0	3
365	152	588	252	0	3
497	424	602	417	0	3
524	448	686	429	0	3
386	211	493	222	0	3
569	452	623	334	0	3
122	134	387	48	0	3
327	166	427	206	0	3
534	328	603	368	0	3
110	67	316	377	0	3
296	142	434	210	0	3
328	116	502	56	0	3
78	117	421	279	0	3
419	188	555	212	0	3
125	156	166	196	0	3
323	112	483	165	0	3
551	322	561	383	0	3
334	216	457	161	0	3
330	209	520	188	0	3
252	93	525	102	0	3
297	106	481	39	0	3
626	438	655	659	0	3
401	156	451	238	0	3
313	126	445	236	0	3
287	108	408	271	0	3
543	567	517	308	0	3
308	146	555	140	0	3
295	94	534	118	0	3
384	266	502	103	0	3
285	99	467	111	0	3
295	107	413	240	0	3
260	130	506	59	0	3
306	116	511	70	0	3
382	163	475	248	0	3
273	93	516	201	0	3
514	429	645	383	0	3
303	117	562	190	0	3
647	326	503	402	0	3
320	139	544	294	0	3
373	529	474	274	0	3
399	243	471	186	0	3
343	169	442	100	0	3
522	346	628	351	0	3
526	201	454	242	0	3
313	131	593	191	0	3
322	134	504	57	0	3
482	381	639	412	0	3
464	401	585	325	0	3
317	118	562	224	0	3
285	91	501	0	0	3
513	429	572	389	0	3
468	353	673	350	0	3
72	29	389	22	0	3
567	412	654	420	0	3
512	375	616	367	0	3
297	105	396	150	0	3
351	231	557	172	0	3
305	134	488	13	0	3
552	287	481	408	0	3
472	338	616	275	0	3
308	111	468	130	0	3
354	178	487	244	0	3
299	122	509	161	0	3
478	303	639	316	0	3
304	242	337	258	0	3
310	120	502	0	0	3
335	138	528	38	0	3
332	160	427	70	0	3
343	138	406	1	0	3
539	480	640	361	0	3
320	134	482	186	0	3
484	344	572	394	0	3
699	355	606	697	0	3
305	120	431	0	0	3
355	158	425	45	0	3
297	150	500	17	0	3
328	149	293	212	0	3
354	179	521	158	0	3
328	106	537	203	0	3
305	115	507	0	0	3
322	132	533	171	0	3
601	332	603	449	0	3
318	177	454	182	0	3
491	444	683	332	0	3
325	94	530	202	0	3
347	217	478	230	0	3
328	145	503	394	0	3
315	118	510	266	0	3
352	142	486	187	0	3
359	215	465	389	0	3
312	435	484	265	0	3
536	316	466	334	0	3
364	157	573	52	0	3
364	158	424	126	0	3
371	179	421	90	0	3
625	337	581	425	0	3
276	140	502	215	0	3
347	162	444	0	0	3
355	172	487	212	0	3
474	340	536	362	0	3
376	175	585	260	0	3
351	147	549	66	0	3
400	228	473	223	0	3
387	214	479	196	0	3
619	425	663	423	0	3
341	144	558	233	0	3
354	124	445	154	0	3
321	110	444	63	0	3
363	181	558	170	0	3
96	237	285	279	0	3
331	146	457	146	0	3
308	141	431	168	0	3
305	134	469	0	0	3
368	179	434	194	0	3
348	150	536	210	0	3
391	189	517	98	0	3
297	114	482	3	0	3
349	143	573	249	0	3
311	138	491	42	0	3
306	125	450	218	0	3
593	450	680	485	0	3
337	155	515	173	0	3
72	170	305	164	0	3
561	326	546	409	0	3
309	116	491	0	0	3
125	95	415	414	0	3
337	177	392	145	0	3
303	217	429	76	0	3
288	122	528	157	0	3
344	190	478	108	0	3
635	297	561	685	0	3
422	176	508	357	0	3
306	172	423	184	0	3
309	150	559	240	0	3
309	150	405	177	0	3
348	175	564	211	0	3
552	332	501	383	0	3
344	166	483	107	0	3
370	188	482	262	0	3
310	261	546	322	0	3
506	299	618	281	0	3
363	165	418	173	0	3
301	144	415	223	0	3
399	1023	675	702	0	3
502	377	559	332	0	3
362	187	479	220	0	3
455	270	454	306	0	3
644	530	608	373	0	3
354	137	506	294	0	3
584	391	672	341	0	3
405	979	669	618	0	3
360	198	449	182	0	3
327	140	460	95	0	3
416	199	447	230	0	3
760	563	594	671	0	3
518	327	618	367	0	3
113	273	341	303	0	3
491	401	653	387	0	3
176	202	412	309	0	3
324	130	550	226	0	3
473	319	592	314	0	3
468	327	623	383	0	3
306	141	478	189	0	3
318	128	450	198	0	3
365	195	502	223	0	3
476	176	420	221	0	3
390	195	514	120	0	3
334	152	440	21	0	3
531	288	484	433	0	3
691	783	690	700	0	3
379	195	498	92	0	3
335	171	563	291	0	3
337	220	620	254	0	3
558	385	619	395	0	3
312	134	440	104	0	3
532	388	500	401	0	3
371	222	517	40	0	3
506	345	638	356	0	3
367	156	535	286	0	3
487	343	622	395	0	3
348	136	497	223	0	3
236	329	580	326	0	3
303	183	548	155	0	3
359	164	512	110	0	3
330	128	370	231	0	3
313	129	524	107	0	3
290	113	475	225	0	3
328	176	548	268	0	3
608	442	558	376	0	3
330	144	515	30	0	3
333	130	541	225	0	3
405	399	238	255	0	3
199	164	373	100	0	3
338	146	536	71	0	3
331	154	413	201	0	3
289	137	577	146	0	3
392	264	420	300	0	3
294	128	560	166	0	3
332	174	601	242	0	3
551	358	641	423	0	3
297	129	405	102	0	3
336	115	567	186	0	3
347	197	444	213	0	3
543	367	622	338	0	3
362	145	549	307	0	3
278	83	380	108	0	3
381	192	506	138	0	3
376	180	457	182	0	3
294	169	528	157	0	3
333	160	388	216	0	3
282	408	378	240	0	3
344	181	510	163	0	3
333	149	525	190	0	3
289	103	513	211	0	3
325	140	497	218	0	3
287	121	462	137	0	3
371	187	540	249	0	3
331	129	582	267	0	3
485	274	656	403	0	3
138	78	191	132	0	3
344	313	523	221	0	3
304	137	546	98	0	3
328	177	417	85	0	3
528	361	456	452	0	3
574	477	665	298	0	3
452	441	255	288	0	3
282	194	466	0	0	3
337	177	419	183	0	3
311	125	497	40	0	3
360	170	455	59	0	3
361	163	448	23	0	3
549	560	579	429	0	3
344	162	562	187	0	3
300	112	520	90	0	3
508	328	644	373	0	3
309	161	588	204	0	3
345	137	507	158	0	3
559	246	486	437	0	3
635	307	485	439	0	3
587	403	591	307	0	3
313	124	476	145	0	3
377	209	486	89	0	3
510	508	260	353	0	3
322	142	544	283	0	3
497	283	659	376	0	3
721	605	600	377	0	3
504	372	678	401	0	3
340	189	451	218	0	3
325	145	592	256	0	3
474	340	540	524	0	3
564	296	633	388	0	3
513	461	598	400	0	3
438	233	448	145	0	3
398	280	448	129	0	3
427	501	606	328	0	3
301	139	423	124	0	3
310	160	567	273	0	3
289	134	461	243	0	3
577	583	626	401	0	3
585	343	547	330	0	3
532	337	482	306	0	3
378	169	430	133	0	3
328	138	537	215	0	3
307	210	440	88	0	3
554	374	619	444	0	3
314	112	491	94	0	3
490	1023	689	726	0	3
572	358	661	321	0	3
338	128	533	130	0	3
378	202	455	158	0	3
286	131	514	6	0	3
297	124	510	208	0	3
337	86	559	250	0	3
632	295	534	453	0	3
334	146	496	260	0	3
453	262	604	382	0	3
441	383	637	354	0	3
362	127	409	24	0	3
459	441	657	396	0	3
582	407	562	227	0	3
534	354	593	405	0	3
524	386	480	447	0	3
316	122	599	262	0	3
561	368	598	323	0	3
420	227	579	198	0	3
320	120	435	274	0	3
483	521	634	404	0	3
474	144	456	134	0	3
390	163	516	232	0	3
343	400	580	181	0	3
270	106	424	166	0	3
369	171	501	35	0	3
686	394	689	410	0	3
327	284	504	278	0	3
63	108	202	123	0	3
602	407	656	376	0	3
337	144	522	127	0	3
504	288	583	320	0	3
329	203	487	175	0	3
298	143	478	142	0	3
279	88	472	79	0	3
370	134	551	254	0	3
460	316	660	389	0	3
524	395	625	353	0	3
631	420	607	449	0	3
458	318	588	259	0	3
317	119	437	159	0	3
240	124	61	76	0	3
513	342	646	378	0	3
310	153	502	210	0	3
460	329	578	411	0	3
327	122	435	225	0	3
332	378	618	353	0	3
73	79	421	343	0	3
357	148	488	250	0	3
364	173	502	0	0	3
339	166	522	205	0	3
559	470	650	329	0	3
362	173	557	76	0	3
329	135	552	277	0	3
587	793	569	348	0	3
356	137	455	169	0	3
363	163	426	192	0	3
296	127	518	230	0	3
451	491	534	399	0	3
318	130	474	204	0	3
281	108	519	40	0	3
535	358	653	306	0	3
571	430	630	397	0	3
319	130	541	205	0	3
355	182	515	31	0	3
640	401	644	338	0	3
328	149	548	172	0	3
445	423	615	407	0	3
340	192	506	118	0	3
332	173	556	240	0	3
576	340	540	377	0	3
431	212	459	176	0	3
338	156	585	189	0	3
284	240	323	211	0	3
380	276	402	311	0	3
548	316	608	353	0	3
496	435	621	381	0	3
374	147	329	263	0	3
360	187	517	275	0	3
330	159	453	321	0	3
133	129	303	208	0	3
374	426	614	341	0	3
359	188	500	231	0	3
324	147	458	226	0	3
333	154	558	126	0	3
337	153	602	192	0	3
284	97	468	95	0	3
331	144	503	143	0	3
316	107	472	177	0	3
392	215	479	37	0	3
287	122	418	266	0	3
67	217	366	208	0	3
647	383	669	327	0	3
591	411	559	317	0	3
619	520	659	433	0	3
369	176	458	203	0	3
296	117	557	165	0	3
317	144	521	134	0	3
301	102	570	147	0	3
544	354	537	365	0	3
347	175	415	244	0	3
295	111	511	256	0	3
307	133	382	155	0	3
542	375	655	386	0	3
333	195	451	0	0	3
300	120	508	198	0	3
402	278	651	248	0	3
314	126	547	212	0	3
410	219	532	253	0	3
315	141	450	180	0	3
232	146	448	70	0	3
533	337	722	257	0	3
337	148	463	338	0	3
395	179	430	98	0	3
385	457	666	296	0	3
620	270	586	194	0	3
397	176	456	51	0	3
287	127	532	272	0	3
324	183	510	214	0	3
366	166	570	249	0	3
224	114	399	201	0	3
501	447	697	472	0	3
427	223	523	248	0	3
331	104	401	217	0	3
299	457	501	301	0	3
316	116	523	0	0	3
318	136	567	13	0	3
507	393	623	372	0	3
344	129	478	234	0	3
463	369	637	437	0	3
339	111	564	244	0	3
325	125	536	101	0	3
215	118	503	287	0	3
336	192	406	207	0	3
299	119	481	139	0	3
312	192	474	127	0	3
454	382	624	395	0	3
552	407	688	344	0	3
333	101	475	203	0	3
378	276	432	127	0	3
526	347	519	388	0	3
340	184	451	105	0	3
358	192	407	0	0	3
213	241	455	189	0	3
548	212	457	313	0	3
331	133	460	144	0	3
285	156	450	159	0	3
275	120	520	212	0	3
559	472	597	354	0	3
364	173	533	181	0	3
369	177	538	188	0	3
380	212	464	169	0	3
368	201	576	136	0	3
364	166	433	197	0	3
338	144	568	192	0	3
332	167	488	202	0	3
480	432	610	393	0	3
312	119	553	222	0	3
531	341	612	357	0	3
288	130	522	108	0	3
553	243	583	468	0	3
477	350	602	404	0	3
384	186	489	0	0	3
313	113	544	177	0	3
375	222	529	316	0	3
621	513	672	390	0	3
572	443	670	381	0	3
758	420	602	738	0	3
269	108	503	217	0	3
172	105	517	426	0	3
547	439	611	418	0	3
332	156	471	191	0	3
1023	1023	748	771	0	3
547	311	473	332	0	3
324	105	484	37	0	3
300	111	536	227	0	3
316	195	493	220	0	3
329	108	503	251	0	3
318	135	511	0	0	3
355	173	466	122	0	3
329	461	609	382	0	3
332	181	450	194	0	3
114	268	372	226	0	3
317	113	566	121	0	3
512	193	506	299	0	3
544	432	642	300	0	3
454	454	540	355	0	3
332	142	564	177	0	3
387	151	534	264	0	3
299	451	507	307	0	3
452	194	402	105	0	3
247	191	454	367	0	3
588	402	660	372	0	3
299	145	512	192	0	3
480	387	655	290	0	3
395	218	563	178	0	3
360	232	477	129	0	3
319	123	487	222	0	3
539	420	539	308	0	3
286	109	534	194	0	3
669	439	689	731	0	3
355	272	427	175	0	3
352	151	413	108	0	3
330	134	515	232	0	3
429	262	559	290	0	3
539	356	626	361	0	3
347	155	494	85	0	3
546	378	614	421	0	3
379	182	504	429	0	3
326	105	358	156	0	3
409	264	423	252	0	3
275	102	455	90	0	3
291	122	501	98	0	3
529	263	413	308	0	3
517	309	524	495	0	3
396	190	584	277	0	3
310	128	521	0	0	3
478	397	603	370	0	3
343	181	575	231	0	3
390	138	474	220	0	3
294	118	497	13	0	3
323	139	517	25	0	3
405	219	534	165	0	3
384	185	399	0	0	3
570	575	602	330	0	3
688	375	680	390	0	3
300	135	478	128	0	3
556	359	559	388	0	3
389	214	451	19	0	3
327	142	510	138	0	3
349	167	461	334	0	3
460	340	583	280	0	3
321	93	494	183	0	3
335	130	381	8	0	3
396	455	637	370	0	3
438	281	562	322	0	3
442	280	536	324	0	3
383	274	563	296	0	3
338	171	498	76	0	3
103	239	354	378	0	3
445	246	547	267	0	3
150	183	70	156	0	3
340	442	448	378	0	3
750	537	684	723	0	3
291	149	497	95	0	3
609	281	490	425	0	3
338	128	473	26	0	3
362	185	416	89	0	3
423	189	455	177	0	3
436	371	504	392	0	3
337	151	423	117	0	3
301	201	314	126	0	3
287	104	460	88	0	3
577	387	593	398	0	3
540	508	499	339	0	3
364	172	435	101	0	3
484	385	614	407	0	3
583	319	559	539	0	3
337	154	491	192	0	3
317	125	541	35	0	3
452	290	583	383	0	3
280	113	486	19	0	3
375	138	366	98	0	3
466	273	393	245	0	3
358	170	465	196	0	3
364	233	384	289	0	3
288	95	459	184	0	3
339	219	495	0	0	3
436	355	618	323	0	3
210	222	335	223	0	3
464	381	696	318	0	3
345	122	503	427	0	3
463	358	607	415	0	3
575	471	646	338	0	3
410	187	331	0	0	3
574	230	477	207	0	3
397	193	478	190	0	3
327	204	495	116	0	3
592	451	628	312	0	3
357	160	490	0	0	3
389	175	430	158	0	3
513	310	587	358	0	3
333	172	464	84	0	3
359	203	510	0	0	3
305	122	470	181	0	3
371	194	441	203	0	3
587	369	553	414	0	3
347	157	561	304	0	3
330	135	523	140	0	3
327	123	470	191	0	3
301	237	221	94	0	3
325	150	506	0	0	3
635	400	683	486	0	3
366	177	594	128	0	3
484	432	601	241	0	3
381	159	572	87	0	3
327	150	477	247	0	3
329	153	514	74	0	3
375	193	481	139	0	3
417	518	668	355	0	3
316	120	568	213	0	3
397	232	486	248	0	3
400	162	438	111	0	3
321	115	451	236	0	3
319	118	538	92	0	3
334	191	555	190	0	3
343	141	470	79	0	3
504	374	643	420	0	3
296	141	529	0	0	3
361	176	439	90	0	3
297	113	471	207	0	3
276	183	467	244	0	3
415	177	547	242	0	3
574	474	687	385	0	3
256	132	484	193	0	3
479	377	604	280	0	3
533	324	447	415	0	3
345	455	603	406	0	3
302	113	509	181	0	3
629	467	526	402	0	3
472	384	589	423	0	3
327	120	498	185	0	3
322	269	320	182	0	3
379	220	497	203	0	3
335	116	454	162	0	3
322	113	533	63	0	3
334	148	531	105	0	3
512	382	497	427	0	3
307	121	450	260	0	3
343	126	456	58	0	3
415	290	508	40	0	3
391	203	434	72	0	3
340	153	500	186	0	3
149	156	231	57	0	3
387	163	460	190	0	3
617	323	587	357	0	3
249	157	405	234	0	3
315	117	549	0	0	3
297	118	500	155	0	3
448	364	667	299	0	3
380	151	508	30	0	3
397	143	496	226	0	3
584	399	676	375	0	3
454	191	596	338	0	3
332	147	467	214	0	3
317	121	535	235	0	3
305	141	484	264	0	3
368	174	483	52	0	3
519	328	562	473	0	3
373	156	453	232	0	3
435	368	573	397	0	3
267	203	571	313	0	3
360	193	487	210	0	3
296	119	485	263	0	3
314	138	562	165	0	3
362	178	463	169	0	3
291	117	504	233	0	3
260	223	0	214	0	3
403	148	489	261	0	3
422	191	443	178	0	3
310	114	477	106	0	3
189	390	296	303	0	3
467	598	451	747	0	3
379	167	407	137	0	3
581	361	640	418	0	3
327	133	491	185	0	3
381	248	423	167	0	3
316	124	545	230	0	3
114	35	286	302	0	3
103	248	418	349	0	3
376	185	425	156	0	3
331	128	557	207	0	3
414	175	467	187	0	3
160	281	360	292	0	3
568	357	668	378	0	3
337	114	551	0	0	3
351	142	501	77	0	3
332	165	479	153	0	3
332	149	550	235	0	3
268	143	446	232	0	3
399	171	390	209	0	3
595	241	514	393	0	3
401	512	578	396	0	3
474	417	595	297	0	3
617	437	637	378	0	3
303	245	566	329	0	3
294	177	585	220	0	3
397	263	448	195	0	3
501	449	601	228	0	3
334	148	499	91	0	3
110	49	309	117	0	3
628	368	578	334	0	3
352	157	515	99	0	3
378	169	625	0	0	3
526	423	565	455	0	3
370	194	500	0	0	3
525	398	600	371	0	3
346	136	503	142	0	3
288	139	483	0	0	3
103	94	313	177	0	3
319	137	459	167	0	3
312	127	521	39	0	3
308	146	490	49	0	3
337	167	508	193	0	3
332	135	504	216	0	3
433	223	552	330	0	3
420	201	425	213	0	3
580	361	591	376	0	3
369	184	481	10	0	3
294	125	481	0	0	3
369	211	448	197	0	3
341	160	532	278	0	3
312	150	482	50	0	3
535	281	539	349	0	3
311	182	551	234	0	3
388	186	471	208	0	3
312	130	586	215	0	3
494	488	606	380	0	3
300	182	501	159	0	3
294	168	446	0	0	3
382	164	398	135	0	3
388	166	401	35	0	3
559	428	517	412	0	3
489	304	493	295	0	3
494	328	623	323	0	3
196	149	444	207	0	3
292	133	546	286	0	3
293	130	553	120	0	3
372	193	590	94	0	3
324	137	445	11	0	3
[truncated: 48,001 more rows]
