# Supplementary material for: Hierarchical Modeling for Rare Event Detection and Cell Subset Alignment across Flow Cytometry Samples
Source: PLoS Comput Biol. 2013 Jul 11;9(7):e1003130. doi: 10.1371/journal.pcbi.1003130 (PMC3708855; doi:10.1371/journal.pcbi.1003130)
Supplement: Software S1 — contains a Makefile, source code and scripts to generate the figures shown in the manuscript. (ZIP) [file pcbi.1003130.s003.zip › Software S1/data/flame/matched.CD3CD45_0.031250_2_xs.mst.9.aligned.locations.txt]

FSC.H	SSC.H	FL1.H	FL2.H	FL3.H	weight
322.41090855188	99.558324051827	485.877058560198	755.397607957572	1.04841408293462e-13	16.2686910171632
321.862057278042	111.979229521116	480.334854529276	781.07984774841	133.642016998556	17.2697844685232
304.266223429014	101.838078767208	480.788876052164	142.432649143485	7.37077980207606e-15	7.85224468933137
531.593964704645	384.169351019077	634.712932581498	395.007308522196	200.760362396709	17.48
313.742449727371	124.37086071812	508.815936921405	199.664464841741	136.184919799408	9.77665600113986
88.060254633776	189.881394745853	406.519602964713	285.953057859944	172.690458916794	3.62100849633453
371.102011119018	172.935758370642	527.117937532261	703.088298076525	135.856397615414	22.0557724788009
670.877944445135	338.537254879292	624.288532221369	772.518621586368	171.569438560765	3.02124478338339
299.355562414679	122.644931511954	514.682662172049	29.1846807157394	134.936646987624	2.67990450831933
