# Supplementary material for: Hierarchical Modeling for Rare Event Detection and Cell Subset Alignment across Flow Cytometry Samples
Source: PLoS Comput Biol. 2013 Jul 11;9(7):e1003130. doi: 10.1371/journal.pcbi.1003130 (PMC3708855; doi:10.1371/journal.pcbi.1003130)
Supplement: Software S1 — contains a Makefile, source code and scripts to generate the figures shown in the manuscript. (ZIP) [file pcbi.1003130.s003.zip › Software S1/data/flame/matched.CD3CD45_0.031250_2_xs.mst.9.aligned.member.txt]

FSC.H	SSC.H	FL1.H	FL2.H	FL3.H	cluster
715	1023	692	699	212	8
117	249	537	815	116	8
608	519	681	802	150	8
480	456	643	635	234	8
576	381	660	816	251	8
742	924	665	807	102	8
489	278	597	637	120	8
657	509	721	817	230	8
411	327	560	823	149	8
785	531	624	749	31	8
559	249	492	748	47	8
582	316	593	696	94	8
579	442	612	675	249	8
814	895	619	714	220	8
494	198	519	831	157	8
667	396	639	702	195	8
548	295	620	772	119	8
619	461	635	639	169	8
543	311	628	792	259	8
500	461	673	744	276	8
765	457	718	803	172	8
515	230	595	838	157	8
620	267	611	768	162	8
681	338	592	692	244	8
732	582	693	769	222	8
513	215	518	690	196	8
534	1023	806	837	420	8
581	395	697	717	331	8
805	510	629	731	289	8
654	544	680	671	289	8
690	435	648	644	109	8
230	345	613	810	180	8
797	479	655	709	241	8
632	479	639	741	290	8
714	465	635	733	203	8
629	471	646	764	172	8
546	170	522	796	154	8
454	326	608	699	117	8
473	400	602	744	98	8
162	318	612	803	61	8
378	452	669	610	245	8
540	598	652	702	132	8
856	712	672	527	135	8
578	170	558	759	106	8
322	439	495	780	156	8
468	297	635	804	63	8
519	185	524	800	95	8
518	409	637	708	60	8
496	425	655	777	282	8
731	439	652	694	235	8
482	380	542	688	203	8
132	432	433	684	277	8
754	545	685	718	150	8
650	484	670	688	249	8
719	423	619	807	170	8
611	341	557	609	124	8
624	418	562	791	93	8
836	555	687	739	229	8
435	348	595	773	70	8
639	672	643	757	263	8
639	540	624	688	238	8
783	635	727	599	289	8
612	416	675	787	82	8
741	490	648	721	201	8
261	1023	522	623	8	8
709	473	645	822	96	8
582	306	612	721	133	8
479	198	534	676	151	8
502	366	685	766	63	8
482	485	698	801	229	8
508	422	616	659	274	8
850	538	686	731	178	8
556	230	591	810	95	8
587	498	655	772	190	8
676	441	682	677	205	8
556	244	566	814	162	8
517	449	602	737	230	8
615	324	599	762	210	8
675	432	604	701	252	8
518	527	620	772	220	8
439	301	605	732	280	8
671	458	643	722	109	8
670	489	656	621	231	8
448	323	550	762	96	8
575	345	591	805	78	8
585	407	642	822	186	8
437	274	573	824	151	8
634	485	647	701	168	8
535	370	571	741	245	8
691	426	661	806	263	8
758	617	701	714	231	8
572	329	620	657	3	8
724	616	621	680	212	8
760	479	688	803	285	8
752	511	674	712	150	8
663	537	676	787	120	8
585	319	617	816	203	8
456	306	577	805	130	8
619	591	616	669	165	8
677	946	646	482	372	8
823	538	677	798	189	8
491	388	528	686	254	8
753	675	657	711	215	8
911	570	683	831	208	8
763	654	646	798	249	8
643	292	576	856	144	8
535	419	588	704	147	8
677	1023	661	741	178	8
604	254	574	798	286	8
490	231	540	837	55	8
536	236	582	714	126	8
835	529	655	806	256	8
312	450	452	629	211	8
551	440	526	628	90	8
759	518	691	689	275	8
571	262	521	709	13	8
517	217	610	784	249	8
592	412	608	762	127	8
526	465	510	740	224	8
729	663	717	798	200	8
644	514	698	796	237	8
601	284	570	830	60	8
774	884	698	786	172	8
88	1023	448	479	564	8
681	463	612	749	123	8
546	400	652	655	277	8
790	562	689	763	248	8
243	447	488	661	301	8
649	486	679	682	208	8
639	569	690	734	289	8
491	205	536	816	65	8
759	441	659	711	258	8
622	581	667	622	143	8
741	538	697	802	227	8
714	526	649	804	173	8
500	272	602	860	240	8
480	263	526	842	231	8
765	518	660	633	211	8
476	202	590	724	243	8
711	417	608	721	200	8
814	568	663	702	116	8
776	635	634	782	166	8
807	505	680	776	101	8
423	591	465	565	203	8
463	670	679	754	223	8
711	516	631	732	257	8
703	410	610	807	195	8
640	453	595	837	169	8
539	280	584	687	182	8
103	258	530	704	349	8
789	616	633	773	219	8
849	457	600	839	143	8
304	680	562	764	271	8
700	445	644	692	195	8
768	524	651	747	171	8
725	494	687	813	243	8
600	617	658	630	309	8
797	444	639	751	227	8
499	487	544	584	279	8
202	720	652	721	299	8
560	243	605	804	217	8
671	458	693	802	278	8
681	419	611	595	173	8
605	279	621	761	100	8
535	291	547	814	186	8
800	634	743	727	264	8
593	294	571	822	191	8
478	215	561	629	106	8
598	292	599	813	217	8
743	593	679	654	295	8
749	500	625	754	221	8
598	283	657	691	121	8
699	553	682	791	262	8
713	532	645	764	186	8
634	547	649	715	302	8
544	273	548	761	48	8
627	430	646	745	142	8
680	458	599	672	226	8
888	913	718	551	289	8
114	391	629	725	447	8
608	339	639	713	156	8
517	216	568	781	130	8
577	410	510	799	91	8
533	455	629	771	8	8
767	509	649	751	128	8
610	392	675	768	204	8
533	243	581	726	98	8
798	612	716	788	300	8
903	1023	643	647	178	8
611	487	630	778	125	8
683	531	647	778	303	8
661	494	626	728	165	8
587	263	586	794	185	8
758	661	684	717	245	8
123	294	530	721	139	8
809	702	686	707	268	8
790	434	580	692	146	8
157	292	621	760	203	8
578	419	629	715	239	8
419	324	564	827	267	8
646	324	580	824	72	8
99	220	549	709	200	8
822	611	673	819	4	8
700	771	697	793	302	8
614	1023	801	913	277	8
572	286	604	804	155	8
728	517	667	711	4	8
554	334	608	730	52	8
708	383	577	738	138	8
830	434	704	687	188	8
472	215	576	808	226	8
590	363	572	768	235	8
664	259	535	653	261	8
517	390	612	740	242	8
232	336	441	769	25	8
655	507	683	757	174	8
590	276	584	750	271	8
899	1006	728	720	255	8
228	312	657	734	142	8
794	517	673	739	36	8
576	357	605	792	186	8
476	241	543	717	16	8
287	391	611	713	238	8
525	237	623	778	216	8
711	383	607	753	112	8
617	246	588	778	181	8
547	257	586	802	197	8
581	326	635	714	149	8
667	484	609	586	292	8
567	300	563	734	100	8
574	212	520	771	102	8
388	1023	647	741	214	8
1023	878	721	471	408	8
757	531	700	734	257	8
543	353	617	796	204	8
91	242	478	713	56	8
457	493	633	691	68	8
490	383	630	823	146	8
576	346	518	785	168	8
677	419	664	791	227	8
725	538	657	763	227	8
398	1023	570	813	380	8
721	424	642	752	219	8
744	1023	636	575	418	8
691	518	696	721	257	8
569	826	714	713	183	8
841	430	682	814	271	8
616	228	558	823	177	8
729	429	619	729	204	8
280	573	568	783	158	8
664	568	647	737	95	8
658	353	574	829	94	8
486	390	583	786	239	8
557	225	563	834	167	8
544	259	559	699	122	8
652	386	675	774	258	8
614	741	688	705	252	8
600	471	631	766	167	8
586	510	644	761	48	8
516	510	535	700	58	8
580	249	558	786	83	8
690	498	645	768	36	8
795	532	702	699	149	8
784	608	687	697	206	8
308	402	557	781	71	8
725	744	630	779	230	8
1023	738	707	780	215	8
818	429	591	714	111	8
794	569	613	651	140	8
829	497	662	778	299	8
612	398	668	729	152	8
839	605	645	752	216	8
732	493	648	764	140	8
514	660	614	734	294	8
543	314	589	784	200	8
580	310	534	840	157	8
555	329	594	743	256	8
793	428	589	797	172	8
495	416	625	805	314	8
777	411	570	754	202	8
598	317	602	775	156	8
617	264	543	828	183	8
637	468	648	733	225	8
375	1023	732	688	160	8
459	294	523	780	165	8
540	335	589	810	188	8
914	1023	683	662	250	8
666	450	636	743	109	8
460	321	584	866	131	8
509	473	653	760	253	8
579	335	599	787	194	8
580	504	636	773	262	8
509	231	492	778	216	8
565	278	578	817	165	8
663	531	677	676	242	8
558	333	607	762	185	8
211	361	526	679	90	8
542	296	601	816	76	8
724	446	656	788	262	8
545	560	579	719	202	8
985	678	689	712	133	8
459	453	649	781	339	8
524	275	594	793	174	8
742	466	715	748	224	8
597	413	604	738	222	8
634	512	687	766	141	8
553	204	556	742	204	8
752	452	721	781	259	8
415	377	615	680	283	8
541	631	627	773	203	8
753	505	638	816	253	8
613	306	586	855	191	8
733	543	690	783	148	8
634	637	624	793	198	8
413	523	651	606	242	8
516	251	569	815	208	8
747	468	640	792	130	8
195	304	551	758	144	8
473	194	573	820	144	8
582	481	646	699	184	8
591	408	514	675	117	8
587	210	604	859	148	8
449	202	605	772	195	8
719	616	571	767	208	8
625	232	575	823	217	8
616	352	517	689	17	8
584	281	608	784	131	8
738	620	609	781	298	8
700	634	633	800	273	8
278	907	673	990	355	8
712	586	689	780	262	8
557	517	670	780	152	8
583	524	719	735	64	8
784	984	652	454	89	8
573	272	536	842	310	8
468	306	532	756	197	8
484	217	553	659	71	8
629	547	673	836	154	8
98	279	463	641	252	8
575	272	590	680	117	8
463	290	644	759	235	8
524	224	576	774	193	8
615	353	587	662	65	8
513	212	614	806	121	8
586	211	573	757	156	8
667	296	608	677	152	8
826	441	522	715	143	8
782	373	609	710	41	8
790	524	692	771	226	8
617	424	599	816	312	8
746	453	628	776	231	8
204	476	662	683	247	8
506	187	596	796	40	8
629	327	583	817	61	8
567	229	563	788	39	8
765	830	667	635	359	8
603	514	640	741	186	8
839	502	599	687	32	8
690	424	637	767	67	8
209	286	520	812	229	8
888	728	692	772	244	8
546	323	601	854	207	8
691	500	668	790	89	8
446	199	580	848	67	8
581	270	573	817	174	8
706	435	671	775	270	8
755	516	677	767	67	8
468	524	634	815	190	8
619	501	652	685	254	8
648	482	621	803	177	8
509	231	582	774	217	8
536	370	596	707	127	8
691	446	639	611	85	8
612	974	657	501	238	8
543	1023	674	671	28	8
723	551	713	746	236	8
504	434	653	806	170	8
577	237	603	852	137	8
577	238	520	766	82	8
454	303	563	752	75	8
744	453	599	674	221	8
566	241	585	656	153	8
775	490	640	803	120	8
584	181	560	816	211	8
597	581	688	723	119	8
527	333	579	768	61	8
489	218	565	664	162	8
515	369	548	766	209	8
594	320	560	752	124	8
512	180	575	660	97	8
474	271	581	766	271	8
765	602	691	764	325	8
567	496	621	772	270	8
621	512	689	706	117	8
525	368	574	789	157	8
709	396	611	666	191	8
892	742	737	540	224	8
563	454	636	682	54	8
635	284	566	846	44	8
695	543	602	576	179	8
204	485	535	778	413	8
611	302	584	775	131	8
492	189	595	698	9	8
599	355	547	731	172	8
621	436	676	681	288	8
478	279	645	753	96	8
447	455	497	770	196	8
731	785	727	579	291	8
714	426	596	692	200	8
488	282	508	719	281	8
527	344	558	785	318	8
675	300	639	781	147	8
680	370	660	794	45	8
216	385	591	753	130	8
743	488	618	679	231	8
570	548	709	776	262	8
445	345	571	785	149	8
679	559	682	785	33	8
682	564	654	684	318	8
547	268	537	793	50	8
429	481	597	717	266	8
625	321	591	809	279	8
705	1023	677	689	316	8
636	379	694	789	37	8
481	405	512	802	74	8
742	436	664	664	46	8
516	407	640	677	171	8
613	303	502	805	64	8
469	151	570	781	275	8
159	427	639	767	139	8
567	441	635	688	281	8
642	352	604	803	267	8
453	206	541	839	215	8
965	601	640	653	361	8
669	542	657	698	307	8
466	642	657	737	106	8
698	609	707	761	258	8
812	341	603	693	5	8
649	428	619	731	166	8
603	266	601	859	182	8
565	415	579	720	117	8
616	282	596	777	152	8
801	524	682	792	317	8
610	389	598	721	121	8
658	654	719	727	48	8
680	592	658	715	263	8
805	486	600	627	162	8
403	638	685	763	410	8
577	275	539	818	140	8
912	580	658	782	309	8
801	642	777	728	264	8
844	533	696	719	128	8
798	477	684	765	279	8
543	357	614	722	178	8
502	277	554	682	276	8
806	519	677	774	341	8
294	503	679	722	91	8
614	358	579	810	104	8
606	447	613	663	276	8
527	354	511	689	176	8
683	542	624	743	278	8
753	423	661	775	237	8
408	1023	627	823	373	8
414	378	516	798	168	8
610	343	659	786	118	8
401	1023	627	810	588	8
500	326	587	846	42	8
566	245	600	828	190	8
575	377	611	719	216	8
770	704	690	675	163	8
571	272	526	835	5	8
510	373	608	702	278	8
484	281	556	778	124	8
621	504	575	742	155	8
564	436	641	738	157	8
701	472	613	863	286	8
716	579	659	698	196	8
558	255	531	675	188	8
699	439	656	709	240	8
563	231	567	808	118	8
510	387	584	761	128	8
833	498	623	816	71	8
633	339	574	672	166	8
886	1023	730	669	133	8
573	212	618	827	71	8
573	436	590	659	261	8
407	462	553	670	112	8
566	690	671	695	266	8
608	247	582	818	259	8
625	376	693	692	238	8
700	602	683	764	16	8
440	380	593	786	152	8
487	241	637	705	244	8
596	285	623	772	191	8
323	410	443	721	11	8
785	510	664	716	218	8
549	194	544	833	88	8
576	301	616	768	141	8
469	229	520	792	4	8
846	1001	704	783	238	8
756	480	682	761	273	8
706	471	696	754	52	8
689	936	765	736	327	8
590	296	629	698	85	8
797	430	526	694	123	8
531	233	591	860	142	8
847	477	711	757	176	8
741	668	643	754	353	8
583	397	633	708	97	8
588	281	544	810	224	8
811	501	616	776	247	8
565	433	738	712	177	8
183	402	474	747	237	8
491	785	554	668	236	8
520	214	589	792	123	8
689	527	664	818	265	8
582	328	512	743	253	8
639	357	615	789	228	8
738	496	682	744	237	8
722	451	661	740	249	8
506	447	579	663	261	8
443	393	517	635	132	8
593	337	593	800	153	8
589	233	508	781	101	8
531	513	634	736	202	8
787	542	665	769	240	8
489	240	598	769	130	8
680	612	517	645	344	8
793	524	681	778	331	8
860	659	662	750	229	8
527	353	608	731	284	8
478	233	592	741	144	8
658	526	642	741	186	8
631	376	665	756	290	8
369	483	640	729	131	8
614	283	570	653	132	8
785	406	645	763	196	8
965	696	693	812	178	8
810	1023	666	666	241	8
910	542	689	762	214	8
548	252	637	744	28	8
652	276	567	750	148	8
530	575	651	787	289	8
596	236	600	832	141	8
653	1018	727	492	340	8
761	514	686	745	271	8
614	349	664	811	158	8
481	300	551	666	93	8
129	1023	321	798	356	8
555	603	675	815	396	8
755	563	711	729	327	8
711	552	698	738	241	8
571	324	594	661	241	8
767	485	625	689	201	8
645	335	606	605	157	8
357	353	542	732	173	8
73	890	554	627	539	8
861	461	539	688	44	8
417	395	476	697	219	8
231	367	543	835	149	8
341	741	633	706	202	8
440	203	586	817	237	8
723	569	685	750	266	8
559	296	614	769	120	8
655	304	611	686	155	8
750	556	623	572	174	8
754	546	644	758	146	8
575	279	550	786	128	8
598	314	608	692	254	8
496	209	521	816	45	8
820	515	615	799	122	8
489	247	601	803	182	8
575	388	591	702	213	8
721	566	685	725	293	8
308	580	495	759	101	8
528	205	546	806	106	8
871	1023	834	934	189	8
816	426	630	765	245	8
368	425	507	682	271	8
732	348	623	845	245	8
777	582	675	731	224	8
468	403	546	718	198	8
480	263	543	737	138	8
395	391	440	764	190	8
495	268	566	754	142	8
484	302	598	765	225	8
645	348	607	779	164	8
594	776	685	758	251	8
910	602	670	783	295	8
786	345	678	782	213	8
599	470	610	711	182	8
504	250	599	782	200	8
562	575	751	683	231	8
721	419	589	693	225	8
773	515	652	710	157	8
725	334	621	795	274	8
713	1023	649	656	213	8
550	233	493	733	186	8
531	337	571	731	203	8
615	686	659	744	192	8
501	212	582	771	204	8
584	761	603	712	296	8
510	325	609	707	22	8
521	297	516	605	274	8
754	470	695	769	272	8
535	186	594	846	171	8
534	355	618	673	169	8
733	547	667	741	287	8
1003	696	723	825	293	8
522	460	578	728	221	8
366	752	630	722	286	8
586	458	659	774	202	8
631	265	577	810	184	8
657	339	625	780	108	8
941	1023	733	478	316	8
521	267	540	693	157	8
681	562	670	802	182	8
785	467	658	747	260	8
705	502	655	787	218	8
700	622	614	797	297	8
774	553	659	713	297	8
775	498	677	812	180	8
762	457	641	808	208	8
207	440	561	636	613	8
692	503	713	810	265	8
866	579	703	782	184	8
684	548	692	793	254	8
478	215	569	778	162	8
659	486	659	788	252	8
518	225	607	656	80	8
440	805	577	693	296	8
815	622	626	786	31	8
604	357	614	723	141	8
691	606	669	792	189	8
809	521	641	828	200	8
803	408	670	789	283	8
704	350	654	795	233	8
775	402	658	806	304	8
796	443	684	774	285	8
533	256	582	772	117	8
543	340	652	736	98	8
798	420	561	713	178	8
705	410	644	723	260	8
586	289	542	753	184	8
547	324	604	821	202	8
833	492	670	796	278	8
492	282	531	750	121	8
566	598	638	757	271	8
601	515	680	733	272	8
692	609	635	624	10	8
506	470	660	715	71	8
783	553	687	677	117	8
361	384	627	810	313	8
581	380	640	706	200	8
310	803	817	883	403	8
481	556	618	826	279	8
709	478	684	745	177	8
782	479	679	781	203	8
608	546	665	616	186	8
815	626	654	776	181	8
740	455	659	807	128	8
587	449	621	753	325	8
666	449	621	735	123	8
684	424	631	764	187	8
788	600	625	800	192	8
698	496	643	661	165	8
545	557	632	730	248	8
516	202	568	878	178	8
711	493	675	796	247	8
577	373	634	811	225	8
498	235	595	837	125	8
588	323	572	819	142	8
659	614	690	685	276	8
678	370	588	772	196	8
804	571	693	666	334	8
688	448	641	709	311	8
168	330	585	805	208	8
535	551	604	643	196	8
601	275	575	712	225	8
483	233	573	804	217	8
451	330	607	678	159	8
367	343	540	730	301	8
760	739	655	796	245	8
642	353	610	826	304	8
501	537	662	698	211	8
637	580	580	829	276	8
674	477	694	802	270	8
617	513	630	754	404	8
666	397	624	750	127	8
169	301	621	729	271	8
814	500	627	698	209	8
344	689	528	716	331	8
333	604	617	706	251	8
737	397	559	757	44	8
399	401	478	709	185	8
595	281	651	825	167	8
582	285	522	788	142	8
537	338	588	791	120	8
548	177	524	809	116	8
573	345	606	677	196	8
688	488	691	705	278	8
674	411	593	714	188	8
578	401	611	795	204	8
466	216	560	816	83	8
635	505	664	745	145	8
612	492	694	818	301	8
808	916	669	706	342	8
501	266	609	660	151	8
456	248	537	835	227	8
360	431	490	772	286	8
1023	1023	740	778	339	8
501	287	565	825	236	8
741	441	619	791	235	8
857	570	684	732	248	8
801	493	544	756	133	8
584	448	600	713	272	8
645	485	690	701	213	8
641	302	596	721	42	8
670	400	562	755	205	8
594	293	576	798	167	8
462	280	576	817	210	8
501	367	602	675	356	8
535	423	706	760	298	8
628	299	575	818	192	8
783	471	640	761	167	8
479	240	539	766	190	8
666	1023	611	639	12	8
574	282	643	681	207	8
764	603	669	821	339	8
577	286	576	825	124	8
750	525	673	652	266	8
447	184	581	784	103	8
610	446	640	696	138	8
811	485	683	749	205	8
747	634	665	780	239	8
752	544	699	769	304	8
469	522	617	695	140	8
727	552	631	741	281	8
506	356	656	722	175	8
954	663	662	757	433	8
538	241	557	773	223	8
550	463	639	655	236	8
727	610	653	770	172	8
508	505	621	725	292	8
776	523	681	735	200	8
528	286	537	794	20	8
586	443	509	772	257	8
571	525	680	786	224	8
533	263	566	828	169	8
899	578	684	636	161	8
571	592	634	809	283	8
878	428	577	694	159	8
546	460	669	664	212	8
853	600	711	869	231	8
662	441	721	657	330	8
777	545	735	799	270	8
551	270	533	859	165	8
503	274	547	833	196	8
658	388	575	705	157	8
463	388	515	764	104	8
562	521	634	653	224	8
591	634	675	682	140	8
874	390	636	833	166	8
624	404	622	813	220	8
476	209	596	812	64	8
628	375	614	702	129	8
475	362	510	747	255	8
431	553	586	695	189	8
798	529	637	731	266	8
180	323	465	724	240	8
741	566	634	637	170	8
499	248	589	666	4	8
458	234	519	811	124	8
523	652	677	665	145	8
646	499	705	660	258	8
465	286	570	839	297	8
772	533	670	746	214	8
514	283	577	805	115	8
524	296	616	684	97	8
647	638	700	703	273	8
724	522	624	612	171	8
449	588	679	796	275	8
488	577	561	751	290	8
728	562	649	698	171	8
553	271	591	812	173	8
470	425	559	751	201	8
718	549	676	731	257	8
719	492	681	729	126	8
831	587	642	684	238	8
607	323	665	684	120	8
717	1023	641	561	43	8
530	304	601	773	137	8
736	470	689	779	246	8
781	610	671	726	202	8
515	365	601	691	85	8
711	427	650	753	198	8
351	554	641	776	114	8
550	291	594	821	224	8
196	1023	772	897	692	8
693	634	658	837	72	8
884	564	697	777	142	8
765	543	673	728	98	8
479	226	602	798	163	8
568	416	662	732	191	8
668	485	653	758	133	8
652	550	710	740	113	8
640	886	650	473	395	8
707	486	675	815	183	8
232	829	620	690	158	8
540	288	547	844	121	8
575	246	577	810	122	8
789	782	654	711	381	8
643	435	651	715	170	8
638	292	601	700	215	8
476	235	574	778	213	8
542	341	581	786	100	8
805	868	717	763	278	8
98	379	553	728	147	8
681	625	685	759	214	8
570	576	678	815	187	8
668	1023	649	628	71	8
513	249	588	799	145	8
736	491	624	733	198	8
744	570	681	751	170	8
441	291	528	825	155	8
506	214	549	668	235	8
625	441	671	735	208	8
780	507	638	660	241	8
856	495	640	776	222	8
473	318	580	760	129	8
559	414	677	775	77	8
824	884	642	476	279	8
626	458	627	689	226	8
721	384	590	677	290	8
246	520	646	776	210	8
900	496	613	830	178	8
792	430	681	777	138	8
650	350	567	670	220	8
430	334	507	796	51	8
656	452	671	695	122	8
595	410	648	737	300	8
493	219	575	820	152	8
353	526	696	754	152	8
667	533	616	775	179	8
511	201	519	819	242	8
573	241	558	830	269	8
618	244	539	758	335	8
675	492	737	767	296	8
845	493	651	766	100	8
702	557	737	761	318	8
622	251	649	837	220	8
322	499	679	706	276	8
692	466	644	749	7	8
737	596	638	764	266	8
502	244	559	804	3	8
522	380	632	740	178	8
573	311	542	811	103	8
212	435	639	762	330	8
676	566	599	719	200	8
676	569	626	688	225	8
620	308	565	823	101	8
687	630	645	579	196	8
643	550	658	750	112	8
474	163	608	797	130	8
212	445	602	728	193	8
494	190	586	821	56	8
494	304	598	799	110	8
477	377	619	602	218	8
919	577	685	815	215	8
754	428	620	789	171	8
675	590	681	758	255	8
440	325	589	830	59	8
619	515	647	727	70	8
644	321	493	792	162	8
730	449	673	848	168	8
711	419	588	749	131	8
659	379	579	634	236	8
473	306	557	801	76	8
489	229	622	831	172	8
698	607	666	673	302	8
624	406	594	720	55	8
510	274	628	859	176	8
752	510	596	792	143	8
664	304	584	841	275	8
725	451	635	854	184	8
673	481	630	770	66	8
497	259	571	834	118	8
755	497	671	691	183	8
743	536	619	697	283	8
622	420	644	772	113	8
538	240	521	742	155	8
424	331	595	786	164	8
611	334	517	858	221	8
703	441	719	687	130	8
629	395	690	736	256	8
628	512	638	767	183	8
740	623	657	832	5	8
343	939	526	680	366	8
462	792	514	721	198	8
535	889	639	751	342	8
212	694	568	676	239	8
752	504	694	739	143	8
565	605	705	681	265	8
434	302	582	794	253	8
726	391	622	745	158	8
595	553	671	692	141	8
574	218	584	880	138	8
792	361	569	787	149	8
558	302	598	793	219	8
754	554	600	740	189	8
815	626	697	823	212	8
616	263	597	810	13	8
583	283	566	822	84	8
298	533	523	638	305	8
667	784	642	693	303	8
501	357	631	771	189	8
543	301	599	793	234	8
672	387	571	729	256	8
790	561	660	791	135	8
443	685	580	814	308	8
571	275	532	778	194	8
788	484	679	757	214	8
593	368	654	820	175	8
659	338	554	784	245	8
776	532	705	703	251	8
577	214	552	785	77	8
437	378	500	674	89	8
688	876	678	486	344	8
275	827	560	646	361	8
660	274	547	824	254	8
477	561	701	730	155	8
600	276	603	819	190	8
223	308	467	803	139	8
602	204	543	853	5	8
358	380	623	749	74	8
604	243	569	763	97	8
744	566	619	807	301	8
404	390	509	812	263	8
105	279	596	709	504	8
689	498	661	807	214	8
464	391	600	779	136	8
533	427	652	748	303	8
588	320	603	716	224	8
485	601	612	734	147	8
397	1023	692	663	127	8
676	537	622	761	214	8
733	512	699	766	72	8
508	211	573	866	226	8
810	514	591	710	298	8
695	366	602	771	118	8
581	297	539	785	253	8
718	571	679	706	77	8
882	472	587	709	110	8
774	465	666	701	143	8
701	397	610	752	181	8
694	1023	650	653	321	8
578	508	632	758	20	8
727	464	582	754	277	8
683	285	551	722	137	8
518	271	564	846	201	8
594	332	554	801	212	8
785	578	616	756	304	8
773	501	606	810	178	8
582	250	607	815	85	8
608	300	592	681	21	8
164	415	462	804	302	8
499	278	613	825	184	8
450	319	608	681	98	8
547	606	653	793	264	8
277	390	515	758	449	8
782	410	688	738	168	8
540	368	567	776	128	8
490	261	583	752	169	8
654	527	666	740	90	8
482	227	576	839	152	8
429	524	689	694	342	8
808	504	684	787	320	8
487	1023	691	678	3	8
606	307	669	792	271	8
766	565	646	717	264	8
524	274	528	668	170	8
589	237	593	848	216	8
676	465	578	713	191	8
518	449	645	613	33	8
583	505	618	672	329	8
487	228	554	824	176	8
551	330	606	622	92	8
612	270	608	791	312	8
557	418	626	745	77	8
352	778	540	568	110	8
350	589	545	639	178	8
617	713	629	783	162	8
665	458	642	792	289	8
720	566	690	741	237	8
667	506	629	814	215	8
508	248	592	754	82	8
729	445	651	730	386	8
407	420	606	801	170	8
540	272	625	751	209	8
540	250	559	745	133	8
160	833	702	824	161	8
735	383	556	776	126	8
590	356	612	733	240	8
622	228	573	810	101	8
987	546	609	784	152	8
602	267	578	736	188	8
693	570	665	728	294	8
623	547	616	697	262	8
644	424	678	775	227	8
757	555	620	804	268	8
609	333	529	664	71	8
709	497	675	800	256	8
732	406	608	810	293	8
640	354	620	678	157	8
529	314	637	770	184	8
528	249	538	854	138	8
762	411	663	742	208	8
788	493	664	781	174	8
513	534	480	656	140	8
597	446	722	609	258	8
483	378	593	801	145	8
597	214	595	820	49	8
879	788	745	706	273	8
801	527	660	777	224	8
797	456	671	761	271	8
129	322	405	678	141	8
679	643	646	755	154	8
554	424	621	801	17	8
351	360	470	769	198	8
754	495	611	796	308	8
440	694	672	776	82	8
593	390	629	770	82	8
612	420	592	775	347	8
616	287	563	762	76	8
830	575	668	687	232	8
557	292	551	727	162	8
748	569	700	798	130	8
689	481	634	778	178	8
620	329	614	743	210	8
894	562	607	803	147	8
688	467	650	772	164	8
551	234	598	754	79	8
687	468	657	747	295	8
793	530	623	708	342	8
514	693	677	657	163	8
598	297	533	766	183	8
579	299	567	791	151	8
837	545	700	746	250	8
891	662	650	757	219	8
87	278	567	788	4	8
611	263	514	845	177	8
588	592	733	696	209	8
517	376	511	673	14	8
643	446	682	744	163	8
687	526	661	711	198	8
736	552	701	792	253	8
529	493	648	806	194	8
713	417	639	740	168	8
619	576	693	699	272	8
577	413	638	785	27	8
393	413	645	694	91	8
140	515	564	774	145	8
619	484	708	687	791	8
534	200	643	832	199	8
563	397	613	778	240	8
535	300	660	797	138	8
523	492	649	811	183	8
694	305	608	799	181	8
410	312	600	778	301	8
516	723	639	753	253	8
605	440	605	758	135	8
665	291	632	702	216	8
451	406	522	755	240	8
828	381	622	749	194	8
441	352	535	739	149	8
719	319	613	717	307	8
446	222	551	806	208	8
905	490	662	792	286	8
565	283	552	731	70	8
90	346	605	666	538	8
793	470	657	739	22	8
364	1023	674	642	94	8
468	225	609	756	202	8
375	340	574	738	196	8
488	521	597	641	229	8
528	203	477	780	255	8
606	426	676	788	213	8
514	311	615	735	119	8
810	464	561	713	185	8
500	214	630	755	124	8
823	501	655	757	114	8
268	372	637	690	190	8
720	537	636	807	316	8
863	1023	714	945	428	8
552	429	571	692	131	8
577	251	561	797	147	8
579	605	661	776	210	8
319	360	514	758	189	8
222	335	540	777	198	8
683	520	649	719	197	8
701	516	666	744	66	8
652	549	616	719	155	8
856	421	655	745	19	8
486	474	661	736	113	8
617	227	550	671	212	8
702	381	632	668	171	8
613	540	692	691	353	8
690	554	705	745	192	8
614	352	667	711	1	8
607	349	585	752	181	8
696	449	702	792	302	8
400	442	502	776	68	8
470	237	585	819	107	8
489	369	596	796	136	8
467	180	591	752	221	8
751	642	656	671	196	8
343	363	507	813	170	8
497	196	587	687	182	8
374	716	694	766	21	8
527	171	549	773	161	8
649	400	619	632	192	8
742	550	713	691	178	8
587	247	470	681	178	8
490	216	570	809	130	8
914	425	582	801	87	8
600	257	567	740	133	8
683	496	670	673	231	8
777	539	662	734	242	8
228	297	532	838	108	8
444	223	630	796	110	8
416	642	606	733	337	8
672	398	536	658	201	8
581	308	569	768	80	8
485	316	601	845	83	8
777	441	686	695	160	8
415	491	525	758	162	8
641	592	631	741	8	8
513	436	670	663	242	8
606	249	534	767	142	8
591	316	604	826	119	8
398	1023	488	501	211	8
840	516	577	726	31	8
599	290	521	712	47	8
777	581	732	717	204	8
731	554	659	779	198	8
762	533	664	696	218	8
552	409	636	729	263	8
592	329	598	834	51	8
609	600	592	802	68	8
545	346	677	806	241	8
377	1023	607	681	18	8
817	574	683	770	236	8
556	268	540	701	70	8
645	485	589	798	224	8
754	453	617	790	179	8
625	592	681	751	61	8
850	418	577	734	161	8
768	476	699	808	268	8
482	367	575	742	147	8
640	432	642	781	385	8
567	258	561	716	248	8
606	402	567	629	81	8
561	314	623	779	220	8
865	682	758	794	303	8
471	516	657	709	241	8
829	585	632	681	267	8
722	393	603	830	123	8
645	506	680	786	257	8
745	486	636	802	254	8
674	614	668	734	249	8
610	518	708	738	138	8
815	434	602	770	189	8
827	554	684	700	236	8
572	289	540	635	69	8
938	738	729	762	272	8
574	396	605	781	158	8
776	521	670	828	140	8
781	560	651	780	260	8
655	528	675	761	21	8
505	421	594	616	164	8
497	370	594	621	218	8
505	198	551	740	42	8
1023	1023	741	750	432	8
560	190	568	819	123	8
522	426	638	763	131	8
592	225	555	852	140	8
776	556	676	800	175	8
691	541	667	752	210	8
763	469	702	741	162	8
632	423	630	758	126	8
476	198	534	833	236	8
987	1023	686	742	335	8
732	530	670	785	150	8
789	502	671	658	324	8
631	501	662	677	109	8
296	578	676	741	110	8
429	690	540	683	279	8
739	491	661	722	333	8
648	541	578	675	238	8
615	609	671	648	105	8
578	393	592	710	254	8
732	566	648	824	252	8
523	292	623	783	255	8
847	463	587	749	62	8
291	1023	565	639	88	8
877	1023	589	663	63	8
673	444	634	744	190	8
487	430	608	816	160	8
525	587	688	733	151	8
773	541	675	783	213	8
763	651	664	740	240	8
533	244	511	745	149	8
662	339	547	782	120	8
520	229	542	778	215	8
874	672	653	797	208	8
668	438	688	803	313	8
429	307	558	791	235	8
666	478	641	668	453	8
663	590	657	676	117	8
740	473	657	710	13	8
625	296	592	755	286	8
663	375	723	799	233	8
138	409	398	936	350	8
759	371	549	719	161	8
739	482	673	729	237	8
558	483	653	672	167	8
745	584	672	759	260	8
693	448	608	823	256	8
403	1023	700	660	154	8
528	181	567	810	99	8
758	631	650	710	50	8
592	287	644	718	146	8
640	410	543	635	176	8
695	441	619	785	144	8
817	595	660	743	299	8
141	327	632	758	173	8
701	461	670	740	105	8
621	624	695	726	105	8
593	273	546	764	295	8
776	428	567	645	281	8
837	619	712	774	163	8
441	365	624	823	128	8
585	336	598	800	165	8
588	230	550	825	197	8
536	424	644	797	104	8
571	331	530	662	151	8
105	309	394	781	212	8
742	498	630	771	298	8
849	401	564	777	121	8
734	371	637	790	245	8
610	550	664	763	287	8
578	522	682	739	199	8
559	358	585	717	109	8
853	849	679	470	282	8
111	310	633	736	53	8
658	675	684	693	280	8
678	499	673	722	251	8
696	613	689	705	190	8
708	311	520	690	158	8
651	483	654	744	56	8
577	379	524	715	70	8
790	484	698	701	215	8
709	563	651	719	286	8
528	347	548	707	179	8
599	443	663	667	178	8
339	510	517	700	224	8
476	317	588	800	139	8
685	507	716	791	166	8
494	297	537	791	182	8
598	283	619	709	193	8
725	584	635	776	241	8
661	698	651	811	84	8
571	276	576	753	212	8
512	212	579	819	142	8
816	551	613	696	121	8
461	265	632	781	188	8
625	300	606	858	42	8
594	237	617	789	239	8
471	289	593	793	208	8
575	240	512	772	187	8
559	375	637	730	181	8
469	632	629	721	282	8
745	1023	622	660	129	8
328	753	612	794	211	8
533	264	606	808	144	8
212	329	525	684	114	8
550	326	591	814	294	8
743	531	625	779	268	8
521	239	561	858	387	8
126	487	664	714	367	8
576	521	610	723	58	8
731	632	672	767	287	8
606	297	612	838	164	8
819	473	706	709	188	8
490	248	612	626	88	8
309	1023	678	757	462	8
799	489	674	773	180	8
632	629	701	766	223	8
494	232	585	734	181	8
644	591	681	666	188	8
947	850	733	460	167	8
970	726	692	463	230	8
627	568	629	759	348	8
787	1023	763	840	12	8
585	473	655	804	244	8
634	329	545	693	233	8
574	213	613	650	92	8
529	326	556	774	45	8
217	397	464	690	223	8
814	384	658	705	264	8
710	721	701	762	115	8
455	328	590	785	250	8
874	602	629	810	177	8
84	272	448	670	152	8
711	541	659	586	270	8
663	284	619	814	164	8
511	251	599	795	167	8
468	225	536	719	86	8
581	280	553	841	184	8
807	838	729	750	309	8
870	702	579	743	238	8
547	293	585	757	191	8
631	564	671	693	285	8
552	284	543	726	161	8
111	353	527	693	174	8
682	531	633	762	257	8
790	544	637	786	122	8
582	673	689	670	254	8
527	192	551	829	122	8
552	299	546	780	235	8
788	449	575	725	154	8
807	501	670	798	295	8
643	293	524	798	150	8
469	206	592	706	71	8
566	362	632	794	104	8
649	626	699	797	222	8
258	359	614	827	230	8
511	601	633	797	215	8
647	437	611	814	39	8
440	540	584	657	187	8
507	354	559	853	217	8
700	419	668	815	39	8
417	342	591	853	182	8
451	194	549	829	110	8
472	264	599	815	130	8
679	608	594	790	288	8
726	521	617	699	134	8
219	560	559	613	441	8
586	351	589	810	37	8
588	316	534	721	84	8
853	775	668	753	342	8
588	370	538	826	190	8
481	312	606	762	129	8
546	464	597	745	115	8
667	608	649	753	188	8
680	511	608	704	261	8
412	363	621	654	248	8
669	452	698	765	213	8
627	291	635	692	151	8
624	341	637	681	268	8
453	952	647	803	378	8
592	396	653	831	151	8
1002	1023	762	725	160	8
435	404	539	719	184	8
673	673	650	762	288	8
223	653	643	732	270	8
638	405	647	793	122	8
732	469	640	713	173	8
584	214	552	802	33	8
635	261	508	772	158	8
516	209	574	815	159	8
799	520	639	765	324	8
733	719	731	873	273	8
763	613	674	759	103	8
491	1023	733	709	201	8
655	400	667	726	201	8
423	442	504	772	56	8
570	277	576	774	89	8
194	727	534	605	238	8
466	222	547	814	191	8
725	553	658	819	256	8
633	431	676	704	202	8
352	311	535	849	158	8
527	294	588	824	99	8
724	478	690	673	94	8
629	292	596	793	541	8
582	389	574	873	252	8
560	333	610	692	226	8
852	621	668	777	124	8
629	269	578	894	152	8
798	535	661	725	197	8
468	250	575	758	136	8
654	296	541	797	122	8
628	301	573	811	19	8
641	558	671	807	264	8
593	468	653	808	269	8
499	296	615	799	73	8
472	606	630	779	207	8
760	467	677	699	303	8
800	640	729	755	346	8
471	294	530	765	188	8
608	349	578	812	144	8
667	587	616	659	98	8
636	267	544	841	109	8
587	248	570	813	145	8
717	515	653	748	226	8
665	514	683	829	192	8
745	474	684	798	148	8
596	315	606	739	228	8
672	488	644	713	814	8
762	492	670	807	245	8
749	455	616	746	204	8
676	481	674	705	291	8
536	314	597	778	250	8
626	406	540	712	63	8
585	245	588	839	24	8
950	565	673	769	281	8
653	549	669	753	323	8
543	496	621	705	321	8
568	460	728	637	340	8
737	385	536	627	138	8
513	268	562	792	231	8
608	238	582	849	209	8
713	551	640	800	199	8
796	559	664	778	317	8
528	355	691	747	277	8
581	399	594	782	57	8
715	452	687	804	206	8
529	253	584	847	250	8
710	307	642	790	213	8
713	485	645	799	135	8
755	763	673	806	175	8
698	1023	647	647	247	8
605	687	721	759	245	8
567	282	585	708	157	8
649	626	676	701	142	8
762	562	670	712	228	8
733	503	632	758	152	8
689	427	669	711	163	8
97	1023	507	578	337	8
730	480	681	809	235	8
754	525	664	817	197	8
742	459	700	656	255	8
635	253	630	815	166	8
645	312	605	694	147	8
718	504	641	683	179	8
285	124	475	0	0	3
278	130	464	156	0	3
336	188	603	186	0	3
423	247	362	354	0	3
62	286	451	286	0	3
288	139	518	166	0	3
266	103	512	68	0	3
388	548	617	332	0	3
326	153	516	226	0	3
425	212	512	175	0	3
329	134	433	182	0	3
306	124	513	77	0	3
553	382	589	444	0	3
300	161	548	134	0	3
553	437	598	311	0	3
321	180	393	131	0	3
83	219	315	235	0	3
280	120	529	225	0	3
84	96	180	87	0	3
290	133	521	68	0	3
253	94	449	105	0	3
431	292	525	412	0	3
577	437	600	654	0	3
330	161	532	244	0	3
480	407	572	403	0	3
962	1023	689	636	0	3
323	176	490	230	0	3
351	130	0	89	0	3
248	144	492	66	0	3
290	128	524	205	0	3
325	1023	536	630	0	3
314	179	431	165	0	3
486	344	602	391	0	3
318	136	560	215	0	3
451	315	592	370	0	3
328	132	556	63	0	3
493	277	647	258	0	3
299	166	437	204	0	3
358	193	449	151	0	3
309	130	476	0	0	3
330	193	512	190	0	3
282	113	418	180	0	3
257	102	510	283	0	3
342	170	443	77	0	3
336	191	521	268	0	3
344	171	546	304	0	3
95	244	611	299	0	3
289	139	473	208	0	3
303	166	422	105	0	3
416	416	613	424	0	3
430	437	629	303	0	3
289	106	532	192	0	3
391	172	445	195	0	3
338	149	576	200	0	3
389	209	588	311	0	3
324	141	489	224	0	3
275	182	498	211	0	3
367	163	441	177	0	3
318	117	482	0	0	3
367	213	572	263	0	3
315	156	576	81	0	3
476	404	676	394	0	3
234	302	495	218	0	3
660	719	674	742	0	3
229	148	399	178	0	3
292	125	375	247	0	3
293	119	557	175	0	3
542	272	505	353	0	3
359	423	615	420	0	3
527	367	628	399	0	3
491	254	568	393	0	3
459	349	624	342	0	3
324	105	493	162	0	3
150	422	473	392	0	3
331	181	564	138	0	3
307	171	543	257	0	3
432	417	632	401	0	3
503	249	551	326	0	3
288	132	581	172	0	3
396	194	513	287	0	3
282	130	551	179	0	3
397	365	597	320	0	3
485	340	636	302	0	3
150	111	319	25	0	3
496	372	608	418	0	3
294	156	511	173	0	3
274	97	499	183	0	3
278	117	554	184	0	3
292	117	491	117	0	3
329	166	491	215	0	3
316	126	601	205	0	3
280	136	545	254	0	3
161	367	403	275	0	3
490	389	651	417	0	3
137	132	350	264	0	3
488	431	620	436	0	3
615	357	475	450	0	3
326	450	651	354	0	3
277	117	550	166	0	3
555	376	586	396	0	3
313	140	524	216	0	3
476	450	689	395	0	3
333	142	541	0	0	3
523	426	656	429	0	3
62	199	355	288	0	3
400	156	588	112	0	3
325	116	465	174	0	3
271	118	490	226	0	3
351	159	457	202	0	3
279	206	531	135	0	3
280	105	553	157	0	3
477	283	450	423	0	3
270	105	492	40	0	3
469	253	528	414	0	3
312	146	545	67	0	3
310	139	537	217	0	3
196	266	446	278	0	3
279	175	501	298	0	3
313	113	539	88	0	3
461	386	663	417	0	3
329	155	573	200	0	3
280	120	482	252	0	3
297	151	436	231	0	3
328	152	524	198	0	3
555	330	587	407	0	3
174	168	414	239	0	3
563	323	609	431	0	3
289	122	503	268	0	3
519	267	501	420	0	3
493	352	645	336	0	3
343	224	504	175	0	3
305	133	509	105	0	3
813	484	670	792	0	3
382	538	539	336	0	3
318	146	467	180	0	3
354	136	522	240	0	3
330	186	459	152	0	3
151	93	540	329	0	3
318	156	469	243	0	3
319	135	544	243	0	3
323	162	462	82	0	3
289	149	411	140	0	3
348	136	531	233	0	3
434	360	585	386	0	3
79	229	335	323	0	3
278	135	423	221	0	3
325	172	597	296	0	3
320	142	514	78	0	3
334	138	398	116	0	3
291	96	516	48	0	3
544	331	624	398	0	3
289	178	562	151	0	3
326	163	472	74	0	3
434	349	640	260	0	3
150	579	351	235	0	3
265	151	479	15	0	3
608	296	595	460	0	3
344	160	435	162	0	3
428	297	621	368	0	3
493	327	580	430	0	3
523	441	657	358	0	3
576	374	655	445	0	3
225	145	455	257	0	3
88	114	163	81	0	3
517	448	603	385	0	3
326	149	484	198	0	3
292	157	448	251	0	3
352	162	449	257	0	3
285	84	517	187	0	3
208	220	434	267	0	3
278	108	521	0	0	3
320	147	594	112	0	3
360	178	464	166	0	3
328	134	452	187	0	3
370	169	576	265	0	3
335	161	586	256	0	3
482	329	626	233	0	3
266	222	524	217	0	3
283	406	480	404	0	3
292	142	478	225	0	3
360	311	428	242	0	3
530	365	679	348	0	3
288	145	482	228	0	3
253	118	415	171	0	3
529	321	603	320	0	3
404	339	536	312	0	3
440	319	592	365	0	3
437	170	475	299	0	3
269	113	512	227	0	3
332	171	439	167	0	3
576	387	628	438	0	3
276	107	549	157	0	3
187	394	618	244	0	3
258	111	495	150	0	3
455	213	561	292	0	3
402	320	587	311	0	3
261	90	472	35	0	3
316	166	459	243	0	3
491	352	463	431	0	3
368	569	520	365	0	3
286	100	494	110	0	3
412	264	446	174	0	3
427	327	575	270	0	3
384	145	553	278	0	3
295	124	527	228	0	3
486	288	458	336	0	3
336	138	458	242	0	3
330	148	468	414	0	3
146	256	449	429	0	3
468	303	566	418	0	3
639	303	279	277	0	3
359	191	425	253	0	3
88	143	468	365	0	3
346	158	527	25	0	3
265	105	501	0	0	3
507	337	551	417	0	3
579	229	540	245	0	3
432	532	580	349	0	3
297	106	493	0	0	3
248	101	489	93	0	3
334	183	489	161	0	3
548	414	616	435	0	3
307	120	480	204	0	3
518	443	623	398	0	3
307	169	530	249	0	3
491	215	579	96	0	3
252	412	363	216	0	3
251	116	544	166	0	3
381	185	475	280	0	3
298	130	531	212	0	3
384	147	574	158	0	3
320	148	575	218	0	3
75	55	184	210	0	3
546	408	592	351	0	3
338	140	578	164	0	3
455	385	641	394	0	3
64	116	311	320	0	3
326	163	499	256	0	3
197	59	123	141	0	3
451	252	502	291	0	3
625	496	591	356	0	3
315	140	442	221	0	3
317	158	603	271	0	3
204	158	313	208	0	3
331	151	446	159	0	3
82	276	387	223	0	3
238	151	450	252	0	3
389	162	618	26	0	3
291	141	507	163	0	3
393	179	379	180	0	3
512	596	630	431	0	3
356	180	453	114	0	3
378	483	552	377	0	3
300	108	484	237	0	3
347	154	454	244	0	3
286	67	80	118	0	3
269	78	397	72	0	3
912	467	562	792	0	3
504	326	494	292	0	3
532	341	593	284	0	3
579	356	506	298	0	3
515	352	548	346	0	3
360	148	411	148	0	3
344	191	461	217	0	3
281	111	471	170	0	3
371	152	571	184	0	3
353	161	440	86	0	3
305	109	534	184	0	3
392	207	459	167	0	3
856	1023	721	687	0	3
378	207	616	127	0	3
357	146	446	92	0	3
162	360	255	232	0	3
471	278	509	420	0	3
480	229	616	126	0	3
410	168	429	163	0	3
553	334	649	389	0	3
330	121	559	217	0	3
317	107	467	156	0	3
294	236	322	286	0	3
492	329	616	296	0	3
767	555	665	727	0	3
566	464	648	423	0	3
526	422	654	458	0	3
360	190	398	178	0	3
353	128	521	144	0	3
507	309	610	369	0	3
290	109	495	95	0	3
282	97	458	232	0	3
322	171	486	187	0	3
273	99	500	193	0	3
107	29	264	80	0	3
165	93	463	352	0	3
412	250	538	259	0	3
410	192	422	179	0	3
559	332	568	318	0	3
62	37	241	0	0	3
300	109	449	115	0	3
514	312	641	374	0	3
365	143	602	168	0	3
323	196	486	219	0	3
284	102	579	194	0	3
273	153	499	248	0	3
259	180	457	266	0	3
479	447	599	326	0	3
304	127	516	224	0	3
393	169	457	38	0	3
148	76	311	162	0	3
372	185	549	345	0	3
331	173	494	78	0	3
432	297	513	355	0	3
371	143	518	297	0	3
151	168	446	219	0	3
341	154	543	66	0	3
321	156	512	217	0	3
509	328	645	423	0	3
336	123	520	162	0	3
184	190	440	369	0	3
406	213	467	272	0	3
274	237	368	39	0	3
312	100	407	192	0	3
856	663	696	450	0	3
326	146	502	203	0	3
351	140	459	143	0	3
290	140	449	172	0	3
521	381	713	422	0	3
315	131	464	226	0	3
344	395	591	281	0	3
511	402	684	501	0	3
326	169	504	250	0	3
502	392	505	380	0	3
187	124	381	236	0	3
571	577	643	365	0	3
297	207	481	172	0	3
289	154	584	253	0	3
420	160	447	162	0	3
558	312	579	355	0	3
293	136	482	201	0	3
552	389	651	295	0	3
484	353	490	365	0	3
424	363	495	288	0	3
440	289	537	359	0	3
619	457	627	339	0	3
412	227	312	208	0	3
559	284	627	382	0	3
495	315	677	444	0	3
196	242	57	90	0	3
240	77	456	181	0	3
291	100	449	239	0	3
432	214	445	213	0	3
357	175	461	131	0	3
313	131	456	74	0	3
553	406	557	379	0	3
243	226	395	282	0	3
295	77	524	217	0	3
527	365	628	361	0	3
384	157	480	222	0	3
109	335	315	290	0	3
312	134	505	122	0	3
370	135	538	282	0	3
499	313	688	383	0	3
369	154	437	159	0	3
463	334	589	316	0	3
301	115	574	166	0	3
379	169	537	320	0	3
499	373	644	387	0	3
306	134	495	182	0	3
481	395	632	286	0	3
287	122	429	65	0	3
360	145	467	180	0	3
322	168	413	219	0	3
363	170	558	30	0	3
471	231	505	325	0	3
350	576	684	793	0	3
606	416	645	765	0	3
264	100	493	20	0	3
266	85	488	165	0	3
273	105	551	107	0	3
273	121	541	167	0	3
346	167	484	195	0	3
384	166	476	359	0	3
302	108	508	133	0	3
529	335	645	368	0	3
641	334	649	780	0	3
325	165	488	90	0	3
321	217	446	160	0	3
328	160	525	0	0	3
287	121	487	212	0	3
302	382	514	259	0	3
153	165	136	82	0	3
329	184	517	103	0	3
238	361	360	248	0	3
323	192	452	70	0	3
378	208	556	188	0	3
193	179	378	254	0	3
294	101	483	186	0	3
78	78	90	70	0	3
305	132	571	159	0	3
448	387	687	329	0	3
277	162	491	222	0	3
335	164	498	233	0	3
327	150	482	171	0	3
372	196	493	193	0	3
577	434	615	425	0	3
379	204	610	208	0	3
350	186	484	169	0	3
363	191	518	198	0	3
540	426	689	422	0	3
259	88	466	4	0	3
426	364	611	288	0	3
549	375	549	371	0	3
419	190	518	164	0	3
331	135	432	62	0	3
335	176	469	0	0	3
302	105	540	196	0	3
598	287	595	354	0	3
372	217	548	250	0	3
360	269	417	202	0	3
113	90	412	323	0	3
502	345	577	285	0	3
123	84	372	92	0	3
360	185	491	282	0	3
494	334	630	434	0	3
394	234	462	146	0	3
559	334	621	336	0	3
295	129	495	228	0	3
291	125	387	88	0	3
310	149	474	159	0	3
635	315	567	186	0	3
283	158	430	183	0	3
307	127	465	0	0	3
349	174	511	106	0	3
318	140	584	160	0	3
468	324	575	406	0	3
312	127	567	101	0	3
288	131	552	113	0	3
352	148	454	41	0	3
176	165	379	254	0	3
308	155	487	273	0	3
347	142	569	220	0	3
282	97	505	189	0	3
295	122	543	3	0	3
316	131	431	241	0	3
315	142	545	81	0	3
291	111	531	169	0	3
117	284	509	325	0	3
306	111	543	130	0	3
380	314	453	198	0	3
312	156	524	216	0	3
404	180	490	55	0	3
600	291	487	338	0	3
295	127	470	222	0	3
354	186	508	125	0	3
317	139	469	257	0	3
542	414	626	341	0	3
333	139	520	234	0	3
543	380	522	278	0	3
277	133	515	105	0	3
308	175	488	222	0	3
530	449	667	371	0	3
538	234	466	454	0	3
484	388	498	312	0	3
441	382	618	375	0	3
312	120	464	101	0	3
416	503	610	461	0	3
293	116	534	184	0	3
580	399	626	401	0	3
330	540	521	275	0	3
300	237	482	25	0	3
341	242	455	344	0	3
294	126	512	305	0	3
266	91	490	176	0	3
294	117	536	199	0	3
485	348	609	363	0	3
545	307	556	323	0	3
475	444	664	317	0	3
220	305	341	310	0	3
345	126	470	271	0	3
544	263	489	463	0	3
81	257	371	318	0	3
495	363	613	289	0	3
315	164	548	118	0	3
315	122	540	212	0	3
117	275	589	186	0	3
445	177	514	230	0	3
302	116	460	282	0	3
581	410	580	408	0	3
266	452	515	260	0	3
316	115	479	185	0	3
148	233	314	231	0	3
596	386	578	371	0	3
354	453	564	355	0	3
317	168	530	250	0	3
611	357	498	441	0	3
372	163	462	237	0	3
280	127	453	0	0	3
361	159	470	302	0	3
266	132	512	180	0	3
341	133	577	242	0	3
294	103	470	151	0	3
487	306	590	358	0	3
351	260	396	219	0	3
70	280	505	268	0	3
339	152	370	134	0	3
287	98	453	70	0	3
435	328	566	367	0	3
287	90	527	226	0	3
536	497	659	265	0	3
315	171	518	108	0	3
544	298	492	441	0	3
105	168	370	257	0	3
622	457	659	429	0	3
170	89	334	150	0	3
452	345	628	401	0	3
329	149	571	0	0	3
473	407	620	453	0	3
327	111	533	232	0	3
406	220	472	249	0	3
381	182	513	236	0	3
357	160	423	83	0	3
464	247	578	375	0	3
602	299	625	384	0	3
285	127	556	36	0	3
537	379	635	407	0	3
228	195	456	167	0	3
308	123	549	279	0	3
360	181	394	191	0	3
326	155	553	378	0	3
88	147	520	416	0	3
430	327	591	371	0	3
330	147	637	0	0	3
284	130	452	217	0	3
314	136	521	245	0	3
316	118	482	263	0	3
308	153	393	227	0	3
347	157	497	252	0	3
463	275	483	398	0	3
556	364	633	449	0	3
555	312	638	456	0	3
311	104	465	224	0	3
380	150	458	162	0	3
486	379	613	313	0	3
473	375	562	431	0	3
576	450	678	411	0	3
367	149	538	232	0	3
338	288	409	294	0	3
289	139	450	214	0	3
261	257	436	121	0	3
388	198	451	160	0	3
356	139	481	197	0	3
292	111	528	0	0	3
259	332	413	306	0	3
400	221	553	218	0	3
[truncated: 48,001 more rows]
