# Supplementary material for: Hierarchical Modeling for Rare Event Detection and Cell Subset Alignment across Flow Cytometry Samples
Source: PLoS Comput Biol. 2013 Jul 11;9(7):e1003130. doi: 10.1371/journal.pcbi.1003130 (PMC3708855; doi:10.1371/journal.pcbi.1003130)
Supplement: Software S1 — contains a Makefile, source code and scripts to generate the figures shown in the manuscript. (ZIP) [file pcbi.1003130.s003.zip › Software S1/data/flame/matched.CD3CD45_0.062500_3_xs.mst.9.aligned.locations.txt]

FSC.H	SSC.H	FL1.H	FL2.H	FL3.H	weight
327.770180580995	99.1186874537662	455.318975045976	758.54039544169	6.7831631188906e-14	15.9689719750194
328.593003167328	109.011712765044	447.64499481054	780.445679726584	135.955039965399	18.433098672497
303.310802933639	98.8943707279967	450.501470152673	126.288930673709	6.54494764178076e-15	7.65020820799598
547.53066316422	379.986650146481	589.366565555223	388.274839748085	211.746138753618	17.2511463626026
316.919973773228	125.151815865932	469.033298487753	153.660626488143	133.251247969998	12.6855305600299
133.57586670501	133.82715365249	361.642887091819	243.836290660809	159.747174557065	3.93504361913434
346.417093999017	137.47504874133	450.173576177026	703.213597974932	138.734906270713	20.6490981143363
479.403175230286	213.032927729363	533.451876926853	764.840601722814	162.197915476317	3.42690248838438
0	0	0	0	0	0
