# Supplementary material for: Hierarchical Modeling for Rare Event Detection and Cell Subset Alignment across Flow Cytometry Samples
Source: PLoS Comput Biol. 2013 Jul 11;9(7):e1003130. doi: 10.1371/journal.pcbi.1003130 (PMC3708855; doi:10.1371/journal.pcbi.1003130)
Supplement: Software S1 — contains a Makefile, source code and scripts to generate the figures shown in the manuscript. (ZIP) [file pcbi.1003130.s003.zip › Software S1/data/flame/matched.CD3CD45_0.062500_3_xs.mst.9.aligned.member.txt]

FSC.H	SSC.H	FL1.H	FL2.H	FL3.H	cluster
292	146	487	694	199	7
327	272	582	664	89	7
316	131	391	629	6	7
401	175	456	619	88	7
368	190	494	730	180	7
363	173	398	670	109	7
300	107	478	689	78	7
369	130	453	676	177	7
353	179	480	751	268	7
341	206	473	656	3	7
360	178	526	714	251	7
390	204	487	724	184	7
326	180	582	671	179	7
357	208	414	655	196	7
341	160	449	622	148	7
409	233	499	687	234	7
358	174	473	659	97	7
379	209	430	756	94	7
359	190	552	737	181	7
354	213	422	711	156	7
264	203	497	603	196	7
335	118	407	678	187	7
370	185	526	751	131	7
278	115	437	611	199	7
329	218	579	788	183	7
342	163	524	687	127	7
309	223	477	682	101	7
371	270	477	792	6	7
319	182	404	785	212	7
345	194	499	743	102	7
375	131	431	693	140	7
351	252	577	701	73	7
388	210	606	738	78	7
174	210	701	773	684	7
260	91	392	680	178	7
295	133	452	708	102	7
364	181	460	778	145	7
562	362	729	765	489	7
330	170	444	703	79	7
333	156	399	720	183	7
346	172	468	604	164	7
339	195	429	703	52	7
341	197	454	564	158	7
323	198	443	786	140	7
375	205	497	701	36	7
343	235	424	669	235	7
291	142	442	697	158	7
385	240	486	645	8	7
357	177	402	712	216	7
305	230	529	732	140	7
297	170	502	684	6	7
335	206	492	695	120	7
331	91	427	686	54	7
369	189	430	753	245	7
340	160	505	714	185	7
348	144	499	671	99	7
331	171	488	694	97	7
361	201	466	649	62	7
393	206	448	587	98	7
328	181	432	695	66	7
261	176	459	701	138	7
186	171	300	796	55	7
387	216	459	718	116	7
386	215	543	719	102	7
351	163	454	730	151	7
294	179	441	624	112	7
265	174	474	687	197	7
249	139	469	772	141	7
344	236	521	682	12	7
366	198	512	720	129	7
415	209	455	619	122	7
297	118	444	664	117	7
336	131	440	716	171	7
338	172	445	746	22	7
388	197	449	664	172	7
361	114	426	699	96	7
376	236	526	751	184	7
366	192	449	664	2	7
362	165	405	731	105	7
323	107	441	693	125	7
364	179	472	767	140	7
351	158	413	637	199	7
304	94	397	680	195	7
381	169	459	765	138	7
357	153	443	725	120	7
323	217	461	633	118	7
315	204	479	720	180	7
351	182	437	665	97	7
308	99	426	668	103	7
297	128	446	669	2	7
334	186	413	631	125	7
393	196	471	660	174	7
402	128	530	692	212	7
350	152	477	726	140	7
286	96	375	663	130	7
350	207	417	739	57	7
333	185	590	634	129	7
302	130	434	683	210	7
391	193	498	692	91	7
352	119	427	692	111	7
284	131	473	692	174	7
334	109	424	635	115	7
309	162	440	595	53	7
341	121	375	682	112	7
295	135	433	716	10	7
312	183	541	694	90	7
321	131	482	711	83	7
355	252	438	650	11	7
463	215	604	835	11	7
374	253	572	731	26	7
323	149	421	731	126	7
329	208	429	717	85	7
345	149	418	659	51	7
217	139	362	721	168	7
360	165	432	686	207	7
313	124	404	676	130	7
392	204	553	779	123	7
269	150	445	668	112	7
329	142	439	679	68	7
377	239	517	700	112	7
361	159	437	686	152	7
314	88	454	647	208	7
331	125	436	694	237	7
313	169	412	671	209	7
182	112	398	624	160	7
400	210	556	765	135	7
337	204	452	703	194	7
329	134	404	647	142	7
350	219	479	683	169	7
312	126	497	692	152	7
328	171	443	616	17	7
353	180	400	685	182	7
307	158	448	693	85	7
409	132	425	666	30	7
358	228	471	669	178	7
346	213	472	699	191	7
323	135	445	700	130	7
341	158	451	752	153	7
325	191	587	753	18	7
395	185	510	803	103	7
369	191	435	629	203	7
374	185	417	718	171	7
297	123	470	711	96	7
351	207	495	686	171	7
310	200	558	743	267	7
352	224	499	623	96	7
365	136	487	704	140	7
190	87	455	686	95	7
399	239	514	650	189	7
392	236	460	789	162	7
356	139	444	663	132	7
278	134	487	665	190	7
336	187	541	782	3	7
327	160	452	740	216	7
381	130	473	705	151	7
308	180	409	617	50	7
304	125	457	715	108	7
374	248	451	696	159	7
347	170	509	682	71	7
433	203	561	813	225	7
356	146	423	661	122	7
305	96	415	668	74	7
328	175	440	653	94	7
346	198	403	687	126	7
307	194	452	683	187	7
334	210	426	746	243	7
207	163	373	709	269	7
268	108	447	613	185	7
382	181	558	708	89	7
354	160	467	697	158	7
351	189	505	694	71	7
408	181	598	699	203	7
278	150	506	749	169	7
342	172	459	596	196	7
387	242	498	658	178	7
336	104	433	624	14	7
310	103	415	625	202	7
398	279	512	613	136	7
294	182	470	661	74	7
327	201	425	690	232	7
428	260	423	632	146	7
387	236	499	717	165	7
344	124	479	684	142	7
292	84	446	601	250	7
349	238	523	713	88	7
386	219	582	754	35	7
289	150	501	770	141	7
268	153	517	796	23	7
252	111	443	697	10	7
319	184	446	661	151	7
343	190	568	762	102	7
333	178	529	744	70	7
358	177	422	627	185	7
384	180	446	651	118	7
387	231	585	782	220	7
304	123	447	620	56	7
302	106	433	700	127	7
293	140	503	666	213	7
391	186	452	694	142	7
307	98	456	700	182	7
319	155	422	697	55	7
346	139	455	649	192	7
348	139	493	659	168	7
364	208	586	784	140	7
297	193	488	657	290	7
360	112	498	706	90	7
300	110	388	668	148	7
359	203	480	657	130	7
321	195	424	756	99	7
331	168	517	713	205	7
321	152	427	619	150	7
350	127	440	653	20	7
361	191	489	687	149	7
334	217	441	669	73	7
357	189	435	744	219	7
299	194	469	698	172	7
371	299	645	929	108	7
389	196	495	700	156	7
326	159	526	720	45	7
367	224	457	705	215	7
351	125	464	640	114	7
331	237	398	654	103	7
411	218	477	705	46	7
335	149	451	747	151	7
366	184	476	634	66	7
339	171	533	742	155	7
389	187	479	626	183	7
359	129	443	685	98	7
268	92	448	601	106	7
373	206	436	657	153	7
348	135	461	706	205	7
310	167	389	668	196	7
351	200	452	620	18	7
315	143	405	659	179	7
340	193	548	729	81	7
482	226	463	667	193	7
320	144	444	717	105	7
396	269	466	632	142	7
356	172	475	765	115	7
327	187	522	634	166	7
385	263	439	675	127	7
339	213	482	774	201	7
297	159	424	765	162	7
365	219	478	692	162	7
266	102	443	706	224	7
344	143	500	678	93	7
332	174	425	764	193	7
358	168	480	741	8	7
655	494	659	711	744	7
381	189	540	774	133	7
300	177	476	704	103	7
369	186	499	682	154	7
308	147	483	620	79	7
374	193	436	654	167	7
265	85	454	654	109	7
392	342	529	697	91	7
343	148	437	675	136	7
312	187	464	704	249	7
329	149	468	624	78	7
350	229	478	654	51	7
373	182	409	665	105	7
371	204	528	814	126	7
324	103	451	633	134	7
293	114	453	687	187	7
298	166	503	738	270	7
363	245	614	767	228	7
366	200	372	705	62	7
314	133	453	717	134	7
400	157	539	658	91	7
360	119	512	715	104	7
381	150	483	683	38	7
349	126	482	660	93	7
371	177	460	766	81	7
345	123	425	581	207	7
290	185	417	661	87	7
352	131	444	638	185	7
346	175	475	697	164	7
321	211	555	785	120	7
266	100	452	639	175	7
294	170	452	650	21	7
384	146	475	713	150	7
318	117	462	707	195	7
306	175	492	705	208	7
329	175	479	666	40	7
321	337	413	650	143	7
388	127	490	661	182	7
332	253	466	674	188	7
328	176	502	662	54	7
344	172	438	688	116	7
333	207	496	745	246	7
277	173	481	718	137	7
386	174	400	743	182	7
387	171	489	753	139	7
341	192	377	598	38	7
357	208	501	750	123	7
370	147	519	681	157	7
342	167	481	740	152	7
325	113	423	692	170	7
340	204	596	806	208	7
380	234	455	717	161	7
274	200	439	650	210	7
347	214	511	671	99	7
260	127	475	682	181	7
329	207	469	718	182	7
341	176	459	594	210	7
338	198	510	702	145	7
419	183	511	766	226	7
342	129	454	636	51	7
360	216	441	669	133	7
336	143	443	702	112	7
372	178	445	685	56	7
333	179	405	610	76	7
377	187	440	647	74	7
262	161	566	814	25	7
345	246	428	756	231	7
324	204	448	638	108	7
499	315	446	634	98	7
347	204	413	769	208	7
299	79	359	667	116	7
299	151	456	730	123	7
312	82	396	634	109	7
402	171	510	749	106	7
373	189	421	655	153	7
264	172	479	757	145	7
391	183	446	780	114	7
336	102	455	646	206	7
322	199	478	745	160	7
335	243	424	767	155	7
306	90	423	613	185	7
400	216	450	649	289	7
325	155	445	724	16	7
285	120	406	637	52	7
202	192	433	607	202	7
293	146	467	641	149	7
362	137	458	696	129	7
371	219	519	661	7	7
333	127	412	677	99	7
367	177	444	676	167	7
309	113	462	712	121	7
353	234	585	619	174	7
327	136	449	724	191	7
318	155	451	657	22	7
358	171	475	654	185	7
334	176	476	599	98	7
326	230	497	655	130	7
407	194	452	675	207	7
315	213	600	751	124	7
334	165	451	765	190	7
373	236	409	622	34	7
397	197	493	754	143	7
315	164	483	718	140	7
328	109	452	659	125	7
390	133	473	706	136	7
352	209	459	590	115	7
314	202	390	723	71	7
276	134	386	717	47	7
227	141	400	715	109	7
222	126	415	511	198	7
366	157	481	679	198	7
336	113	478	704	51	7
333	183	471	683	54	7
311	123	484	627	174	7
307	246	394	770	60	7
296	97	422	651	49	7
288	128	427	672	160	7
327	204	542	699	213	7
305	117	387	677	56	7
285	216	389	635	188	7
357	225	437	680	170	7
318	147	462	638	156	7
324	151	418	711	154	7
342	166	542	703	47	7
323	193	394	696	273	7
325	101	415	682	92	7
336	141	462	733	125	7
324	163	455	719	185	7
337	170	402	628	75	7
344	151	506	706	182	7
422	214	523	763	189	7
426	214	476	675	112	7
370	126	412	681	184	7
335	195	508	805	152	7
363	116	446	700	117	7
376	212	435	680	178	7
357	130	463	687	97	7
336	155	478	675	126	7
313	129	489	662	48	7
190	105	316	797	222	7
276	82	429	620	102	7
247	130	384	687	79	7
379	206	562	737	150	7
333	135	424	630	5	7
367	201	462	684	188	7
346	102	410	593	143	7
365	161	466	708	75	7
339	148	506	666	56	7
372	216	443	689	84	7
336	231	565	697	219	7
368	165	495	765	115	7
323	119	456	696	115	7
311	148	426	719	185	7
346	102	435	647	169	7
378	176	426	657	154	7
304	138	407	641	15	7
377	149	428	711	120	7
363	159	436	667	65	7
330	173	507	748	53	7
379	157	545	712	203	7
382	184	478	742	231	7
341	190	503	705	170	7
383	115	470	689	122	7
356	114	405	662	198	7
347	172	494	697	61	7
300	193	472	671	190	7
422	210	497	765	127	7
320	160	524	773	135	7
291	134	442	647	142	7
352	180	473	823	157	7
335	86	440	700	47	7
354	172	470	687	210	7
365	198	434	688	185	7
388	156	498	740	32	7
309	149	413	630	134	7
327	242	592	790	31	7
375	185	451	722	148	7
362	176	432	649	24	7
340	120	449	703	203	7
342	243	628	836	225	7
324	134	463	682	101	7
427	305	482	701	110	7
373	165	387	647	63	7
194	94	475	711	72	7
303	109	468	646	74	7
362	186	456	664	107	7
318	124	481	648	97	7
302	127	524	679	190	7
321	99	477	688	183	7
324	166	503	712	120	7
330	107	407	626	111	7
362	136	446	702	120	7
347	201	447	667	66	7
336	212	431	739	112	7
355	235	478	592	77	7
325	199	420	770	16	7
293	288	421	708	172	7
379	177	441	713	138	7
368	179	438	766	194	7
397	188	404	703	8	7
397	200	537	743	59	7
312	186	508	709	178	7
369	132	436	686	21	7
352	185	562	688	83	7
305	191	470	653	226	7
299	95	403	656	170	7
308	177	435	632	154	7
408	205	482	670	245	7
329	188	470	648	117	7
299	168	412	734	137	7
328	155	453	645	59	7
279	96	425	624	230	7
357	150	454	658	153	7
321	129	418	666	241	7
350	190	502	726	12	7
332	102	415	667	233	7
306	193	476	672	252	7
362	162	439	715	236	7
346	109	426	677	31	7
401	171	476	713	128	7
371	181	416	755	168	7
236	137	415	682	218	7
303	103	436	627	49	7
347	173	444	639	128	7
349	180	398	661	132	7
346	179	549	777	92	7
296	138	440	635	278	7
348	229	458	688	321	7
269	169	526	650	114	7
281	171	504	686	179	7
308	129	418	712	192	7
344	163	399	553	128	7
319	123	427	677	179	7
343	220	604	800	136	7
288	134	437	721	83	7
350	154	383	695	168	7
355	186	416	625	101	7
308	152	434	745	185	7
359	149	439	735	149	7
328	184	423	679	54	7
346	155	484	725	93	7
294	140	503	736	142	7
273	177	484	727	234	7
309	133	472	717	112	7
343	219	438	641	135	7
340	183	481	734	57	7
358	178	470	673	119	7
350	217	547	779	104	7
355	166	462	671	151	7
275	100	427	693	16	7
296	123	489	666	208	7
320	98	456	642	119	7
321	130	423	703	153	7
309	165	562	700	229	7
327	144	462	719	13	7
326	168	486	728	193	7
348	131	437	694	105	7
353	199	534	764	116	7
227	164	430	703	176	7
348	106	438	570	190	7
374	223	470	684	73	7
397	219	461	737	122	7
349	116	486	708	136	7
364	218	475	613	36	7
376	190	429	718	156	7
311	131	351	681	97	7
307	168	408	669	172	7
363	163	442	687	59	7
374	131	444	704	111	7
384	215	547	683	232	7
344	148	456	684	21	7
355	128	445	675	187	7
301	201	512	608	175	7
336	163	457	685	120	7
342	186	520	769	97	7
374	157	490	737	171	7
338	201	455	676	68	7
418	166	446	692	237	7
355	209	509	689	122	7
358	196	522	786	57	7
306	141	472	709	166	7
374	164	439	686	4	7
344	166	461	738	114	7
307	179	457	707	201	7
398	173	487	786	182	7
354	212	433	673	148	7
358	122	472	704	253	7
365	144	457	715	110	7
360	167	450	713	113	7
318	132	400	690	89	7
283	180	501	710	127	7
285	104	422	660	121	7
480	265	566	606	653	7
389	170	475	706	240	7
356	223	579	807	179	7
306	238	441	614	250	7
373	185	466	701	264	7
316	135	468	671	116	7
296	179	537	678	158	7
361	235	452	618	48	7
369	214	473	732	79	7
327	178	500	778	153	7
405	204	412	705	103	7
318	228	491	706	199	7
372	130	441	655	125	7
383	262	554	705	47	7
381	176	518	731	153	7
319	117	497	692	163	7
343	99	432	624	189	7
377	183	453	632	93	7
333	131	435	709	69	7
330	118	434	703	49	7
331	99	404	678	30	7
306	223	488	629	38	7
333	168	463	637	142	7
326	158	465	738	92	7
370	209	460	673	175	7
332	109	397	663	204	7
286	123	465	699	142	7
294	114	427	656	82	7
328	183	476	709	183	7
360	159	511	698	157	7
306	95	407	646	170	7
370	209	467	616	114	7
338	228	541	703	286	7
388	189	561	772	190	7
329	192	448	716	7	7
270	191	551	789	127	7
335	269	618	738	201	7
331	160	512	716	164	7
322	172	476	671	92	7
371	181	429	646	150	7
348	212	571	767	23	7
392	193	461	716	260	7
366	148	533	716	82	7
353	223	530	656	160	7
413	194	517	763	150	7
318	208	421	677	162	7
360	174	479	753	86	7
283	124	484	709	49	7
385	180	475	679	288	7
393	263	496	748	167	7
402	121	466	713	100	7
382	211	451	688	45	7
356	181	493	746	177	7
372	148	549	693	241	7
313	101	445	699	171	7
203	179	384	647	238	7
326	130	426	573	172	7
231	118	505	770	274	7
377	180	465	672	129	7
359	174	502	688	143	7
411	194	573	807	105	7
341	131	470	697	165	7
516	313	470	568	111	7
341	189	543	798	32	7
339	209	587	760	125	7
302	179	501	722	161	7
359	139	446	640	264	7
329	129	491	665	18	7
267	174	484	692	22	7
246	104	444	720	165	7
308	169	461	670	244	7
352	178	476	794	182	7
335	135	466	688	197	7
327	216	437	689	241	7
374	199	464	677	168	7
401	286	507	696	98	7
328	211	553	649	181	7
366	199	501	724	157	7
281	159	496	662	143	7
336	118	483	669	173	7
356	189	510	718	172	7
364	140	480	701	76	7
331	111	403	559	143	7
326	206	467	682	143	7
333	194	372	594	91	7
351	164	458	712	144	7
317	198	569	749	186	7
319	176	388	742	97	7
225	192	444	760	68	7
355	210	434	618	242	7
300	190	475	706	160	7
288	135	491	741	199	7
338	101	473	666	26	7
357	176	536	721	217	7
321	162	522	644	8	7
260	142	380	715	119	7
366	203	481	667	115	7
388	205	489	758	151	7
316	129	480	696	154	7
306	176	451	744	191	7
285	179	430	626	162	7
323	108	472	662	132	7
309	104	421	676	129	7
378	217	514	645	174	7
383	151	443	630	190	7
324	147	429	692	23	7
363	149	418	566	194	7
334	144	437	650	112	7
256	201	551	727	193	7
304	146	488	718	166	7
328	136	488	684	202	7
325	235	556	678	244	7
302	201	605	799	163	7
328	122	437	643	115	7
309	77	535	666	152	7
338	254	472	806	107	7
256	128	495	679	120	7
288	162	503	654	172	7
418	203	449	707	200	7
337	281	596	729	174	7
379	142	488	657	168	7
374	140	433	677	205	7
357	135	420	705	179	7
332	220	489	710	84	7
375	204	417	708	176	7
286	128	462	678	221	7
283	206	543	674	123	7
355	199	474	834	76	7
371	191	478	735	212	7
370	137	453	681	96	7
387	204	518	715	172	7
322	232	502	603	72	7
320	188	449	720	53	7
327	129	465	717	175	7
238	190	310	741	176	7
369	114	469	675	9	7
362	206	553	738	161	7
342	115	421	629	45	7
346	126	477	707	176	7
320	203	506	678	75	7
323	114	437	677	33	7
304	194	457	681	197	7
307	171	518	791	63	7
327	187	575	713	146	7
367	196	600	650	189	7
350	184	527	672	186	7
312	168	469	669	52	7
309	211	506	704	191	7
326	174	477	640	205	7
365	183	485	770	256	7
388	190	465	711	96	7
329	209	518	688	203	7
337	112	409	629	160	7
375	221	484	678	72	7
530	249	453	526	26	7
350	161	564	684	177	7
352	198	489	759	79	7
304	133	461	699	58	7
304	181	467	803	199	7
346	235	477	593	60	7
382	172	433	709	97	7
316	207	435	681	267	7
357	159	444	753	205	7
282	111	469	659	63	7
313	111	409	645	138	7
335	197	452	771	83	7
296	193	456	758	83	7
325	101	453	649	90	7
333	257	525	661	137	7
374	162	507	729	188	7
389	170	454	770	122	7
355	241	470	646	100	7
352	191	511	747	196	7
292	90	429	590	92	7
298	152	507	699	153	7
296	199	451	642	167	7
370	135	417	705	155	7
329	167	464	725	33	7
376	156	488	737	189	7
377	214	482	662	133	7
317	182	428	668	114	7
318	235	476	675	102	7
319	118	466	628	265	7
358	183	472	739	232	7
311	167	449	623	49	7
333	114	413	651	257	7
410	211	571	804	53	7
369	168	434	742	78	7
306	151	433	688	150	7
289	130	446	523	45	7
358	182	565	718	139	7
330	224	546	708	98	7
334	135	441	712	148	7
336	169	465	736	213	7
321	161	442	713	165	7
372	164	442	699	119	7
303	127	417	689	100	7
289	114	429	713	95	7
326	93	397	681	18	7
342	224	520	726	114	7
284	139	437	603	207	7
363	189	485	773	97	7
335	161	427	718	126	7
306	110	458	687	59	7
360	198	590	734	55	7
350	212	488	774	58	7
351	164	478	767	104	7
310	171	412	652	22	7
350	170	483	757	238	7
360	188	408	647	165	7
363	210	433	649	162	7
366	154	459	677	231	7
296	106	440	580	161	7
280	112	413	681	116	7
141	101	474	620	79	7
353	191	485	611	145	7
412	186	475	761	122	7
308	154	515	711	169	7
304	156	492	713	100	7
337	171	439	702	35	7
326	133	383	659	67	7
380	209	404	680	52	7
325	119	522	653	140	7
329	168	488	786	78	7
377	146	440	582	142	7
338	124	469	709	155	7
345	126	420	650	89	7
278	141	420	685	170	7
316	136	402	634	162	7
334	140	496	660	180	7
219	129	473	794	35	7
403	194	440	710	34	7
383	242	550	660	124	7
328	187	449	804	249	7
370	239	471	732	209	7
328	137	425	708	6	7
379	234	481	772	232	7
322	159	441	657	185	7
334	167	488	760	133	7
325	116	424	647	122	7
351	167	513	708	158	7
330	170	464	704	138	7
334	208	528	743	37	7
352	196	463	715	141	7
327	188	441	680	118	7
327	164	433	733	145	7
346	220	413	656	85	7
290	170	488	822	137	7
363	144	414	704	78	7
353	149	460	717	154	7
366	118	468	677	175	7
254	76	442	699	168	7
319	148	414	739	136	7
296	98	415	697	94	7
410	228	465	714	176	7
361	195	510	622	199	7
324	139	489	689	140	7
362	150	431	714	29	7
348	274	511	643	52	7
349	187	440	772	173	7
364	131	456	645	149	7
355	243	423	626	237	7
336	180	464	653	168	7
385	182	484	709	75	7
356	130	447	723	157	7
447	213	502	693	32	7
359	116	425	644	39	7
361	178	502	666	213	7
332	197	574	720	57	7
323	180	464	717	183	7
288	87	472	696	191	7
368	221	542	704	51	7
327	120	428	694	146	7
347	201	534	808	147	7
421	216	431	662	148	7
364	206	474	591	113	7
366	145	437	664	202	7
397	201	538	676	42	7
385	144	469	652	14	7
338	169	478	701	73	7
378	179	529	726	36	7
387	229	456	634	137	7
343	159	442	697	37	7
417	225	405	677	216	7
344	160	492	692	166	7
390	139	473	627	403	7
363	157	499	678	156	7
364	231	509	663	158	7
302	119	463	709	44	7
318	136	480	628	154	7
350	107	403	640	89	7
317	224	448	725	195	7
348	174	460	782	63	7
385	233	449	668	126	7
337	180	466	685	161	7
196	125	390	651	3	7
372	175	440	742	2	7
324	105	416	673	157	7
368	200	448	662	207	7
368	222	475	608	158	7
332	169	495	689	82	7
330	194	477	716	252	7
343	181	445	795	108	7
159	84	326	637	143	7
302	127	427	717	137	7
250	197	453	775	212	7
327	132	432	682	119	7
317	146	483	706	126	7
279	433	215	643	311	7
371	218	509	769	19	7
335	214	495	706	191	7
270	101	453	661	179	7
266	99	438	692	76	7
274	105	407	638	78	7
329	219	475	777	115	7
323	107	434	638	6	7
357	146	485	705	19	7
303	118	472	706	130	7
346	173	398	666	57	7
369	121	481	687	229	7
341	193	402	724	199	7
342	106	461	656	35	7
342	133	418	654	214	7
357	158	466	692	150	7
318	123	489	644	190	7
449	190	573	673	61	7
390	182	460	737	129	7
282	135	465	680	167	7
354	218	437	557	27	7
363	190	512	769	120	7
354	174	535	741	140	7
382	181	473	725	104	7
334	122	455	649	3	7
506	204	410	506	223	7
293	103	421	628	134	7
368	198	457	782	130	7
375	173	570	717	158	7
283	232	522	724	92	7
350	193	411	738	184	7
262	111	440	707	26	7
322	230	524	718	113	7
315	139	451	690	179	7
341	152	413	667	143	7
403	198	482	696	142	7
476	301	461	669	282	7
326	171	538	644	212	7
354	160	479	643	63	7
358	138	406	690	136	7
335	128	434	674	172	7
257	198	410	686	121	7
279	136	461	727	35	7
339	196	501	706	61	7
304	91	399	530	57	7
418	199	435	716	141	7
371	145	440	611	134	7
324	148	401	692	116	7
366	138	495	706	211	7
222	134	365	709	173	7
402	201	463	718	75	7
190	182	444	665	42	7
418	183	542	691	160	7
398	255	440	652	212	7
364	180	452	690	206	7
337	257	464	648	238	7
269	196	437	619	175	7
361	190	529	737	110	7
409	201	490	694	129	7
350	196	513	715	111	7
372	210	499	705	142	7
154	78	502	701	47	7
346	150	512	724	236	7
356	243	410	601	181	7
285	231	433	616	136	7
308	154	476	767	87	7
400	134	461	601	131	7
338	204	469	687	151	7
331	124	511	671	163	7
333	154	483	690	21	7
396	190	524	671	165	7
327	171	480	656	217	7
394	212	522	575	344	7
341	209	522	712	182	7
389	292	434	666	81	7
351	212	478	642	53	7
320	165	474	678	89	7
331	154	472	712	162	7
297	151	402	719	169	7
318	122	398	687	201	7
344	228	464	658	150	7
334	183	457	687	191	7
398	223	508	765	182	7
349	204	560	740	211	7
360	156	463	630	139	7
377	142	422	679	65	7
343	95	392	623	134	7
374	123	497	724	129	7
359	134	454	699	143	7
341	199	544	755	158	7
363	217	517	721	173	7
272	109	433	655	210	7
367	206	405	762	181	7
341	159	476	742	232	7
197	67	343	692	96	7
318	159	412	618	146	7
415	163	483	722	250	7
364	231	463	713	176	7
311	152	433	630	168	7
338	151	436	627	145	7
313	169	425	675	154	7
383	202	495	677	179	7
356	140	419	652	111	7
272	206	454	704	285	7
280	125	400	712	242	7
369	226	491	744	277	7
332	144	452	666	126	7
254	90	519	580	193	7
349	198	438	626	210	7
160	110	542	719	38	7
192	127	466	641	95	7
344	200	583	752	212	7
376	173	438	721	138	7
327	151	491	726	150	7
320	113	412	682	132	7
377	149	457	701	206	7
372	148	483	742	192	7
390	202	549	696	222	7
360	134	463	713	82	7
384	145	466	677	8	7
405	208	473	668	172	7
253	103	444	687	148	7
322	142	425	704	70	7
338	125	404	676	169	7
347	172	487	700	141	7
333	175	502	734	115	7
339	129	475	697	166	7
308	128	482	706	30	7
296	176	505	719	170	7
374	144	499	731	189	7
334	178	443	680	239	7
355	153	465	735	230	7
359	124	389	652	273	7
288	91	464	699	104	7
356	214	490	736	3	7
397	135	456	710	21	7
321	143	524	673	250	7
297	92	380	667	112	7
339	271	617	752	140	7
358	153	460	693	56	7
409	156	445	661	7	7
327	148	528	674	115	7
384	208	485	706	137	7
322	214	525	740	407	7
337	163	421	713	218	7
301	169	468	637	219	7
361	181	486	762	222	7
382	172	525	690	129	7
330	148	477	731	29	7
262	152	421	765	18	7
172	105	435	563	67	7
302	122	416	677	79	7
332	168	394	719	155	7
344	121	477	705	168	7
344	123	407	689	169	7
377	182	445	796	173	7
342	178	486	720	220	7
379	125	398	684	81	7
366	201	561	804	190	7
321	197	443	718	244	7
318	168	488	665	147	7
345	236	503	792	172	7
335	178	505	667	227	7
344	148	446	710	250	7
328	143	449	642	95	7
367	176	483	728	160	7
335	217	432	677	163	7
318	117	443	703	197	7
366	142	505	659	51	7
360	144	470	699	138	7
306	141	483	661	70	7
283	92	468	681	140	7
363	240	476	737	146	7
389	223	475	823	249	7
392	195	450	655	177	7
371	207	586	795	143	7
357	129	449	625	91	7
399	262	610	838	173	7
321	118	429	621	69	7
372	177	556	684	178	7
333	204	600	736	235	7
334	97	423	693	145	7
382	240	552	790	230	7
308	97	466	695	150	7
435	259	448	655	191	7
342	196	460	699	55	7
434	233	438	666	161	7
393	154	500	737	19	7
382	202	528	774	147	7
327	185	481	706	236	7
378	203	451	737	238	7
357	195	436	723	119	7
373	198	448	715	203	7
363	240	486	746	94	7
339	197	459	706	83	7
317	186	411	826	26	7
351	210	435	657	158	7
360	175	506	692	55	7
308	160	441	657	41	7
368	231	640	767	155	7
365	155	450	714	166	7
312	179	468	736	91	7
272	160	522	731	189	7
336	179	544	686	158	7
333	177	483	782	52	7
274	170	491	661	205	7
350	118	504	638	77	7
340	230	534	703	26	7
346	132	423	665	122	7
349	126	449	567	205	7
350	156	426	744	168	7
355	182	462	670	228	7
351	162	491	622	154	7
348	127	446	641	109	7
338	132	435	689	62	7
401	142	429	704	176	7
335	203	499	777	213	7
324	164	454	733	144	7
368	163	484	718	76	7
314	171	552	743	136	7
342	195	465	655	121	7
398	195	491	775	16	7
332	94	433	665	232	7
373	185	524	658	59	7
344	125	432	658	50	7
342	194	537	742	37	7
368	168	500	754	78	7
370	232	470	628	13	7
370	153	530	714	238	7
338	130	412	643	100	7
356	170	443	718	64	7
328	229	580	787	142	7
335	167	411	704	298	7
395	197	438	671	202	7
315	114	445	678	112	7
301	121	403	628	120	7
314	152	511	720	211	7
372	184	505	674	164	7
315	173	522	720	33	7
321	112	434	644	116	7
176	155	439	779	454	7
339	128	462	676	2	7
331	176	590	626	120	7
305	113	425	657	135	7
309	94	397	622	168	7
407	169	473	733	175	7
313	129	489	631	81	7
339	243	469	693	209	7
363	182	551	678	23	7
328	157	451	758	65	7
412	223	538	717	3	7
344	171	461	618	180	7
352	183	545	748	194	7
350	220	506	713	127	7
328	139	432	646	172	7
358	147	463	632	75	7
344	191	529	765	112	7
355	189	431	480	231	7
336	145	441	634	133	7
403	197	508	760	94	7
344	196	578	724	189	7
330	150	499	740	103	7
348	245	498	763	205	7
317	113	405	688	153	7
359	190	438	697	144	7
368	176	510	754	9	7
315	198	455	609	76	7
380	180	445	794	213	7
293	101	513	669	41	7
337	120	460	690	13	7
341	196	574	793	190	7
336	147	406	636	201	7
466	253	569	653	629	7
322	222	464	696	177	7
362	175	502	741	82	7
310	219	507	726	116	7
372	179	413	646	191	7
432	216	538	704	49	7
290	163	462	795	100	7
305	98	417	602	55	7
374	180	474	638	176	7
464	255	436	571	110	7
354	162	432	719	107	7
543	309	602	591	783	7
288	105	382	664	215	7
320	158	408	717	46	7
270	93	405	627	68	7
304	101	436	668	149	7
361	188	541	760	79	7
356	212	493	783	30	7
339	133	466	721	54	7
351	234	439	666	143	7
309	154	531	750	203	7
315	108	416	657	17	7
398	236	447	721	99	7
307	96	416	604	175	7
302	184	544	770	204	7
352	206	514	803	57	7
365	173	490	692	172	7
330	225	460	693	202	7
339	175	477	658	186	7
343	114	467	705	147	7
268	88	438	680	185	7
360	235	588	734	100	7
365	123	424	648	216	7
334	116	447	711	135	7
415	233	465	633	70	7
246	87	408	646	32	7
356	163	436	723	211	7
319	152	489	738	136	7
373	141	444	724	108	7
394	200	433	701	157	7
399	201	467	660	163	7
341	126	445	691	131	7
347	155	452	655	42	7
231	266	464	632	130	7
353	223	450	691	97	7
324	164	549	649	112	7
394	179	447	727	73	7
373	228	457	708	186	7
369	175	479	761	128	7
362	159	518	726	121	7
369	276	596	824	243	7
349	225	546	756	191	7
364	148	445	680	166	7
329	184	471	795	185	7
332	198	490	688	10	7
272	85	462	693	87	7
373	228	392	584	7	7
371	185	549	694	147	7
288	200	477	653	119	7
332	151	432	710	12	7
360	153	458	734	123	7
352	143	431	672	222	7
345	139	512	705	50	7
365	120	396	681	38	7
377	221	484	675	128	7
350	166	414	700	179	7
305	191	542	786	150	7
298	187	536	779	114	7
305	116	467	640	250	7
367	174	441	608	168	7
286	96	498	680	167	7
325	199	558	737	120	7
350	151	430	707	179	7
327	124	376	670	163	7
360	124	417	625	250	7
309	128	485	690	187	7
312	180	502	710	168	7
310	186	512	718	38	7
318	190	522	819	161	7
287	115	403	622	50	7
317	133	490	693	72	7
413	243	598	724	117	7
368	208	461	790	169	7
391	204	504	726	84	7
340	182	469	738	155	7
249	139	364	637	121	7
366	109	440	653	129	7
317	198	460	763	226	7
407	215	587	726	148	7
343	227	545	671	232	7
143	86	262	531	144	7
307	151	472	752	149	7
332	139	505	711	209	7
294	137	460	662	188	7
285	134	481	719	55	7
344	131	485	702	197	7
305	183	500	695	193	7
319	162	420	611	56	7
315	172	507	749	212	7
370	182	462	680	60	7
366	171	519	694	74	7
311	154	474	744	197	7
295	142	483	698	200	7
362	179	438	723	76	7
358	138	426	624	98	7
357	159	414	706	78	7
353	133	445	699	91	7
315	115	505	684	105	7
352	211	457	750	81	7
339	168	453	682	202	7
340	153	392	672	26	7
273	94	328	646	192	7
363	191	411	678	137	7
422	157	494	706	152	7
386	237	435	695	218	7
419	253	367	742	172	7
329	142	459	570	85	7
362	198	537	644	102	7
354	253	528	618	127	7
432	233	474	768	111	7
349	220	472	604	40	7
361	127	506	699	129	7
394	177	445	684	131	7
342	229	494	612	254	7
344	193	454	725	67	7
385	175	481	675	5	7
281	94	453	640	179	7
445	177	424	675	213	7
338	161	486	630	77	7
364	167	469	719	195	7
339	180	422	702	181	7
361	149	440	722	110	7
311	165	424	788	137	7
345	294	616	728	131	7
370	144	461	713	160	7
309	120	449	674	44	7
361	239	434	642	224	7
353	218	481	686	132	7
321	193	417	685	74	7
340	92	433	688	155	7
322	193	468	785	48	7
318	124	469	654	219	7
362	202	539	779	192	7
399	290	512	792	270	7
336	204	506	786	208	7
340	231	502	700	114	7
247	148	588	827	194	7
289	128	408	697	138	7
415	201	588	592	225	7
316	148	372	682	188	7
384	212	430	672	176	7
373	143	509	710	238	7
347	199	465	724	242	7
340	215	453	770	111	7
305	223	489	628	127	7
200	132	437	627	107	7
337	177	496	716	207	7
321	164	444	725	185	7
308	180	472	738	244	7
360	146	442	724	178	7
302	160	420	659	156	7
399	186	496	673	123	7
271	153	420	626	163	7
316	244	584	710	194	7
386	221	496	660	45	7
398	215	452	688	217	7
309	233	472	719	54	7
451	207	441	703	58	7
357	182	526	601	220	7
413	218	477	690	196	7
242	146	452	764	128	7
330	119	456	669	95	7
334	190	543	729	200	7
401	200	453	715	58	7
332	160	497	750	122	7
358	168	430	672	66	7
351	181	522	773	152	7
335	152	437	727	154	7
308	160	432	710	75	7
367	180	449	652	125	7
347	128	458	666	235	7
330	118	443	693	119	7
334	112	463	699	158	7
381	192	451	656	94	7
377	269	404	656	101	7
281	120	480	699	10	7
355	162	382	685	69	7
337	171	534	749	107	7
375	155	494	719	158	7
326	226	414	680	25	7
366	123	402	632	180	7
365	232	595	815	147	7
333	192	408	668	143	7
416	206	447	775	165	7
331	156	508	716	152	7
352	167	399	649	180	7
430	161	457	724	34	7
362	189	458	691	37	7
368	221	501	716	55	7
357	198	598	695	200	7
400	244	469	793	23	7
342	161	498	717	78	7
324	196	496	690	210	7
345	169	463	746	285	7
288	80	434	684	98	7
233	199	398	717	369	7
367	211	524	765	4	7
365	189	456	671	171	7
362	130	444	698	60	7
296	137	452	709	62	7
346	144	494	684	107	7
332	160	439	760	147	7
322	229	435	674	208	7
366	210	534	850	285	7
359	174	447	791	206	7
371	222	424	625	81	7
283	118	397	674	182	7
316	143	389	607	146	7
366	269	566	740	66	7
360	200	573	717	139	7
326	113	424	695	49	7
345	149	466	728	123	7
359	146	460	728	22	7
324	167	473	804	205	7
320	114	492	702	149	7
316	163	465	730	204	7
347	200	483	741	213	7
196	171	488	659	69	7
306	161	551	770	176	7
168	83	427	637	45	7
351	173	493	688	9	7
356	140	505	725	120	7
338	156	418	603	75	7
323	217	416	675	132	7
380	226	454	676	108	7
320	158	497	710	163	7
406	219	357	610	152	7
406	226	502	694	191	7
325	134	419	683	187	7
397	199	500	638	74	7
358	226	503	688	106	7
328	124	429	625	146	7
350	190	428	649	61	7
293	124	466	699	172	7
340	185	456	623	244	7
350	205	482	618	105	7
331	183	430	648	77	7
368	206	592	710	181	7
324	111	364	666	155	7
345	174	421	691	163	7
357	222	410	686	162	7
303	215	437	659	158	7
311	106	444	657	76	7
333	131	467	657	97	7
289	192	516	825	125	7
304	191	562	795	131	7
376	242	482	732	186	7
366	209	463	641	127	7
374	171	413	727	101	7
356	124	486	691	146	7
328	136	427	660	161	7
310	119	441	626	108	7
381	202	474	750	140	7
454	220	467	712	121	7
421	214	495	634	211	7
335	189	432	620	140	7
298	110	455	629	230	7
350	209	362	688	179	7
277	137	524	742	139	7
350	151	439	652	43	7
339	172	511	730	135	7
334	150	507	673	189	7
336	133	463	714	20	7
337	121	425	685	88	7
377	233	468	730	214	7
328	166	417	575	186	7
341	135	410	591	133	7
437	195	462	674	242	7
334	134	393	614	65	7
414	227	513	732	169	7
393	235	487	739	85	7
343	95	515	693	165	7
315	112	380	667	182	7
350	180	517	708	212	7
336	177	410	715	141	7
355	199	571	725	137	7
353	206	583	582	136	7
366	162	502	706	165	7
322	171	543	702	175	7
388	166	422	666	11	7
330	188	447	784	40	7
380	408	663	736	308	7
296	171	465	660	108	7
390	214	538	725	197	7
314	150	441	631	170	7
331	126	491	632	58	7
307	185	471	698	265	7
291	114	466	684	217	7
326	132	398	691	115	7
364	151	544	688	231	7
397	182	519	732	170	7
330	165	442	641	33	7
331	116	429	643	70	7
352	179	558	700	279	7
316	148	422	668	168	7
379	215	428	744	147	7
328	153	458	751	114	7
347	190	445	650	199	7
367	123	447	693	125	7
317	148	466	747	146	7
371	195	435	605	145	7
350	169	549	740	230	7
325	126	498	705	154	7
335	255	475	712	161	7
356	250	445	640	113	7
321	130	427	484	56	7
341	133	482	707	112	7
313	259	467	442	86	7
339	182	447	600	48	7
355	119	474	717	72	7
325	139	427	672	9	7
376	160	499	737	83	7
322	205	515	714	194	7
364	136	410	714	113	7
320	118	507	683	108	7
340	199	436	628	39	7
352	157	436	718	147	7
281	118	442	715	159	7
375	172	460	784	197	7
379	147	499	729	162	7
348	180	488	758	69	7
297	137	510	686	200	7
402	196	427	720	93	7
301	99	370	653	65	7
366	136	422	695	226	7
388	275	544	717	263	7
315	143	407	666	206	7
341	187	494	692	2	7
407	217	477	713	248	7
326	162	513	735	226	7
399	200	437	681	244	7
389	170	523	721	80	7
292	119	472	703	209	7
393	215	587	757	38	7
363	201	479	731	158	7
317	230	578	725	169	7
460	146	415	712	175	7
311	220	503	665	140	7
390	272	523	811	132	7
323	159	523	707	162	7
310	209	449	696	148	7
316	138	496	726	182	7
349	164	450	722	116	7
406	138	484	738	111	7
384	209	444	744	25	7
372	232	478	674	104	7
308	179	537	737	54	7
321	132	441	617	123	7
325	149	496	667	2	7
323	119	415	703	144	7
385	173	396	712	180	7
330	190	508	650	118	7
353	207	489	779	156	7
400	235	450	698	137	7
376	175	501	698	64	7
347	152	513	699	81	7
308	119	485	682	226	7
366	265	411	630	199	7
288	112	440	671	22	7
337	183	451	732	249	7
318	197	577	702	204	7
377	183	500	653	91	7
321	184	477	702	246	7
308	125	469	694	9	7
324	166	472	711	47	7
335	164	478	724	84	7
303	96	427	687	54	7
338	161	434	637	225	7
306	199	482	656	82	7
404	180	497	765	218	7
370	163	462	660	110	7
386	205	488	699	116	7
386	187	478	753	151	7
400	217	488	680	95	7
384	183	388	646	123	7
355	170	493	703	71	7
347	119	456	600	191	7
333	173	488	697	44	7
356	190	482	666	88	7
320	173	463	791	138	7
402	167	477	754	22	7
330	137	433	613	93	7
365	182	547	776	90	7
290	148	374	517	93	7
301	131	443	707	129	7
322	141	441	589	138	7
364	222	476	848	5	7
275	179	456	690	238	7
416	343	561	813	82	7
387	192	508	706	114	7
376	187	493	726	112	7
336	181	510	839	157	7
380	230	524	646	104	7
208	161	543	742	271	7
382	189	567	757	137	7
342	157	459	697	53	7
363	229	463	634	258	7
386	254	604	816	72	7
410	197	485	693	121	7
326	186	568	762	95	7
386	194	516	823	156	7
392	198	453	680	230	7
345	163	465	766	61	7
367	128	462	628	94	7
333	204	500	790	223	7
427	150	510	699	24	7
330	108	454	648	8	7
316	151	461	642	114	7
305	127	413	689	110	7
329	125	459	687	239	7
351	150	469	706	86	7
358	173	535	774	187	7
243	174	443	722	122	7
339	135	407	703	57	7
358	158	445	702	129	7
377	240	516	703	60	7
349	175	475	813	130	7
366	183	547	773	142	7
337	105	416	684	176	7
325	162	467	749	15	7
342	276	468	695	47	7
328	236	440	690	249	7
347	104	469	684	178	7
254	221	412	722	46	7
371	179	518	756	202	7
373	151	473	697	127	7
292	159	496	799	212	7
366	207	558	798	204	7
342	224	428	658	127	7
325	173	425	621	144	7
321	188	454	775	194	7
373	214	596	744	240	7
365	145	440	606	67	7
235	171	445	697	318	7
339	120	448	686	280	7
350	215	571	740	57	7
384	133	441	626	184	7
342	210	574	712	118	7
305	166	405	671	115	7
368	153	434	692	235	7
351	151	470	714	50	7
330	131	474	713	101	7
323	154	510	701	122	7
331	171	437	656	152	7
304	143	448	626	113	7
367	221	437	727	126	7
346	187	431	641	104	7
338	231	491	701	215	7
358	203	520	665	250	7
285	78	420	679	76	7
312	158	524	736	125	7
338	145	477	737	101	7
345	187	543	792	119	7
276	223	483	722	58	7
271	113	463	715	66	7
326	199	575	744	34	7
319	127	398	640	96	7
358	207	461	686	200	7
369	183	500	736	263	7
347	165	476	711	142	7
301	169	451	736	114	7
293	122	450	692	226	7
265	121	457	705	39	7
389	212	474	714	212	7
451	253	546	845	60	7
389	167	489	711	244	7
328	106	390	679	127	7
360	152	440	711	111	7
356	107	468	689	212	7
413	149	434	709	206	7
260	145	474	801	50	7
359	186	450	767	205	7
367	270	434	638	224	7
314	120	475	714	90	7
314	153	400	665	152	7
338	208	478	687	178	7
333	175	466	756	95	7
312	118	485	674	31	7
350	180	402	712	129	7
309	174	507	666	15	7
263	94	454	601	226	7
367	159	518	734	35	7
361	223	450	624	187	7
366	199	571	695	196	7
352	172	420	703	109	7
329	176	424	686	112	7
295	152	462	680	90	7
370	146	469	691	193	7
351	252	489	727	52	7
168	89	309	807	66	7
292	105	458	669	192	7
385	132	513	712	139	7
331	124	454	695	156	7
354	189	488	701	90	7
373	190	561	736	109	7
351	206	402	752	41	7
353	121	419	684	101	7
292	124	497	704	133	7
330	198	523	685	129	7
307	220	508	730	8	7
357	158	452	668	62	7
306	92	429	659	106	7
337	175	449	715	176	7
340	178	481	724	222	7
405	192	524	709	256	7
351	168	510	745	121	7
378	176	501	715	119	7
393	202	519	714	138	7
303	126	456	692	30	7
311	170	493	756	81	7
298	140	416	674	221	7
347	189	517	772	68	7
349	206	436	693	153	7
343	180	429	607	239	7
325	116	465	698	126	7
337	195	533	722	132	7
307	217	455	651	83	7
406	236	433	717	266	7
312	177	458	750	160	7
286	127	462	629	153	7
396	200	477	706	44	7
325	218	449	655	135	7
381	201	348	638	5	7
443	215	471	658	137	7
338	164	458	746	156	7
303	107	440	646	100	7
363	151	424	685	134	7
358	180	513	711	122	7
344	135	492	691	153	7
343	236	584	655	146	7
285	250	429	646	197	7
339	160	440	637	221	7
355	238	462	629	242	7
351	150	434	734	181	7
319	117	380	675	98	7
311	124	452	698	53	7
328	173	433	671	186	7
392	227	473	652	20	7
380	208	474	694	8	7
301	200	474	683	196	7
369	215	457	710	144	7
319	168	458	723	78	7
322	135	476	708	85	7
327	199	593	714	217	7
360	195	551	730	138	7
332	136	467	719	77	7
425	198	561	736	121	7
321	223	445	620	230	7
314	96	430	687	180	7
243	174	562	782	175	7
322	143	503	705	13	7
330	144	487	705	144	7
330	157	509	737	135	7
366	122	472	662	150	7
407	199	430	599	107	7
367	151	471	680	79	7
394	210	504	656	65	7
336	100	443	673	91	7
350	115	422	675	153	7
407	218	574	750	221	7
391	164	489	697	113	7
408	208	481	727	197	7
323	229	406	674	200	7
318	101	485	647	155	7
430	257	437	692	107	7
333	91	422	692	139	7
359	199	571	691	70	7
192	190	417	722	343	7
328	153	494	706	156	7
302	122	455	671	17	7
380	192	421	647	190	7
321	122	430	679	116	7
368	201	509	773	65	7
395	173	501	720	127	7
363	137	444	664	187	7
355	166	478	657	113	7
350	172	514	728	134	7
306	147	471	738	163	7
305	165	462	661	187	7
297	85	442	599	207	7
341	138	461	614	68	7
378	177	448	629	189	7
367	202	448	600	154	7
356	150	476	724	169	7
328	147	448	681	197	7
363	179	489	717	170	7
329	85	386	683	115	7
335	149	393	635	96	7
353	137	450	669	161	7
361	164	368	680	82	7
305	191	517	697	7	7
347	170	505	797	180	7
402	175	412	694	9	7
346	163	445	752	182	7
346	173	536	749	33	7
381	174	421	685	135	7
266	169	436	643	132	7
333	140	473	733	142	7
339	157	444	745	256	7
308	135	464	718	235	7
306	142	416	661	187	7
385	211	510	736	146	7
320	104	467	674	98	7
418	668	654	777	1023	7
314	164	512	736	150	7
328	210	519	791	102	7
346	160	449	737	186	7
349	209	469	668	232	7
336	175	543	740	223	7
310	206	563	766	56	7
376	182	406	590	125	7
364	173	486	731	67	7
316	103	373	668	184	7
331	153	417	697	112	7
374	162	489	693	74	7
325	122	557	616	92	7
395	202	398	659	96	7
413	217	482	737	209	7
322	177	503	772	148	7
397	205	455	632	249	7
329	109	472	694	30	7
180	96	546	828	93	7
346	109	430	686	69	7
335	211	537	694	210	7
258	161	460	746	223	7
306	160	464	658	119	7
87	134	344	523	8	7
294	107	416	648	153	7
350	172	412	727	212	7
301	90	383	580	153	7
293	154	507	717	165	7
384	226	641	752	184	7
346	107	446	693	79	7
361	197	406	652	149	7
381	253	429	722	73	7
150	166	643	782	259	7
372	231	446	631	122	7
369	164	438	705	128	7
327	144	460	666	118	7
301	159	434	636	253	7
337	188	458	678	250	7
399	179	457	715	142	7
350	122	529	670	32	7
374	182	476	642	191	7
327	198	561	787	164	7
300	166	473	779	201	7
274	199	564	778	125	7
360	187	535	658	96	7
282	132	510	721	65	7
373	179	471	769	11	7
376	184	433	715	155	7
408	249	466	779	97	7
331	148	494	674	196	7
305	117	465	696	183	7
309	112	449	668	123	7
315	184	514	760	241	7
338	109	514	683	117	7
234	122	396	681	224	7
439	262	479	749	108	7
310	168	504	711	165	7
333	217	483	732	199	7
357	211	390	627	43	7
307	185	577	781	12	7
386	315	517	692	262	7
330	151	423	636	10	7
371	181	438	678	193	7
373	206	502	660	8	7
318	140	418	606	159	7
452	251	450	653	272	7
347	128	487	670	180	7
311	129	574	555	126	7
356	193	437	582	118	7
228	219	364	688	211	7
381	161	491	643	237	7
322	200	459	596	96	7
355	227	488	701	187	7
345	180	430	613	67	7
367	187	472	756	106	7
309	166	534	710	179	7
271	126	449	664	60	7
347	155	465	760	132	7
342	94	491	668	137	7
364	122	503	685	210	7
412	212	455	720	96	7
328	247	501	787	173	7
341	130	408	636	114	7
378	163	537	713	88	7
242	115	469	708	47	7
336	206	488	730	47	7
415	201	525	684	240	7
310	152	484	745	124	7
391	193	430	636	186	7
301	199	508	598	113	7
290	103	438	674	106	7
353	208	514	653	106	7
330	123	423	667	227	7
314	170	472	756	137	7
364	159	464	713	147	7
362	219	516	775	218	7
336	182	526	699	134	7
327	175	505	727	194	7
347	125	422	706	65	7
325	184	469	732	85	7
343	97	472	680	151	7
316	139	447	725	170	7
441	261	454	593	81	7
367	126	457	713	55	7
268	289	568	767	304	7
349	213	460	651	150	7
318	142	462	710	87	7
361	281	440	652	19	7
315	139	444	644	27	7
382	218	482	634	111	7
263	147	450	651	153	7
345	143	419	717	146	7
342	168	493	713	11	7
293	165	573	737	62	7
339	173	493	674	219	7
385	172	538	758	196	7
372	213	571	776	187	7
359	162	466	759	179	7
368	141	424	719	192	7
387	220	507	696	46	7
405	203	448	627	232	7
339	237	507	680	176	7
337	189	365	696	216	7
390	216	489	665	180	7
320	155	458	727	144	7
351	161	416	714	75	7
334	174	479	665	113	7
337	140	404	705	222	7
273	112	417	629	138	7
300	165	501	699	81	7
389	205	479	643	84	7
410	162	487	672	187	7
265	146	420	764	16	7
377	212	418	741	173	7
300	209	509	678	127	7
242	121	409	612	158	7
311	135	487	687	139	7
405	280	494	754	151	7
282	114	451	652	18	7
344	175	484	749	93	7
310	160	455	711	235	7
318	140	468	690	223	7
302	181	524	643	144	7
343	186	514	726	124	7
284	106	440	679	61	7
358	187	491	734	241	7
374	183	496	612	166	7
324	108	458	629	210	7
320	219	588	716	218	7
308	188	434	667	117	7
352	166	493	726	4	7
338	176	500	732	240	7
298	121	430	694	186	7
331	125	426	666	178	7
320	169	469	574	60	7
354	203	506	795	73	7
323	131	450	688	189	7
316	175	513	713	196	7
315	219	454	768	143	7
367	188	430	790	228	7
338	125	433	692	243	7
330	120	467	667	166	7
327	116	441	665	17	7
300	205	508	646	198	7
363	126	422	633	7	7
353	131	470	718	85	7
414	194	466	742	199	7
385	208	513	783	162	7
343	188	582	727	62	7
341	191	437	623	149	7
347	161	489	691	137	7
291	155	440	676	142	7
370	137	439	695	223	7
349	155	409	651	189	7
354	197	506	708	98	7
475	268	532	509	794	7
382	192	473	715	128	7
373	220	484	661	87	7
325	182	427	668	143	7
363	134	461	704	120	7
419	225	537	728	110	7
345	150	479	723	20	7
335	188	472	686	245	7
379	135	502	730	146	7
384	163	471	655	99	7
370	161	451	745	135	7
308	198	428	693	167	7
399	156	466	691	132	7
562	341	630	569	691	7
381	207	394	596	106	7
333	257	505	685	63	7
419	257	509	749	5	7
344	159	475	738	187	7
353	173	453	687	191	7
402	222	487	726	120	7
346	197	425	684	118	7
368	124	523	647	77	7
361	134	420	669	2	7
389	162	427	679	104	7
349	186	491	751	49	7
341	191	458	687	170	7
418	243	427	652	226	7
314	125	436	660	116	7
343	138	447	689	248	7
311	140	506	695	250	7
302	112	394	674	88	7
280	115	451	684	26	7
294	145	509	709	211	7
303	141	418	654	117	7
344	166	423	607	174	7
376	216	460	684	105	7
345	114	465	660	156	7
354	206	531	714	160	7
334	132	483	701	41	7
330	164	443	769	142	7
352	200	472	727	151	7
211	199	448	696	6	7
448	235	606	852	162	7
362	185	532	683	160	7
310	151	481	701	171	7
364	209	522	735	113	7
369	223	559	779	195	7
376	183	432	687	195	7
362	157	418	707	101	7
370	192	417	765	129	7
358	134	453	639	69	7
341	141	426	703	139	7
363	170	503	725	180	7
338	218	564	747	66	7
382	175	426	673	8	7
317	179	584	705	172	7
387	200	457	758	159	7
252	182	476	705	271	7
409	175	478	783	151	7
392	174	492	685	224	7
339	192	447	721	78	7
391	127	484	709	172	7
293	101	491	694	102	7
349	200	437	671	44	7
399	195	557	706	79	7
389	124	463	700	67	7
321	189	463	719	86	7
277	131	465	672	175	7
436	296	488	766	450	7
289	127	413	657	35	7
334	103	431	680	143	7
322	116	464	666	134	7
355	227	564	690	121	7
256	111	410	720	95	7
338	130	453	669	100	7
286	230	574	741	114	7
356	149	392	647	99	7
317	143	466	656	164	7
336	126	471	708	85	7
204	66	465	640	126	7
348	180	550	645	103	7
353	196	575	772	76	7
404	205	476	679	248	7
348	125	462	665	116	7
402	199	534	772	156	7
347	190	553	675	106	7
384	211	608	819	146	7
400	220	468	682	140	7
326	195	448	635	25	7
332	166	434	665	22	7
312	173	461	751	172	7
[truncated: 48,001 more rows]
