# Supplementary material for: Hierarchical Modeling for Rare Event Detection and Cell Subset Alignment across Flow Cytometry Samples
Source: PLoS Comput Biol. 2013 Jul 11;9(7):e1003130. doi: 10.1371/journal.pcbi.1003130 (PMC3708855; doi:10.1371/journal.pcbi.1003130)
Supplement: Software S1 — contains a Makefile, source code and scripts to generate the figures shown in the manuscript. (ZIP) [file pcbi.1003130.s003.zip › Software S1/data/flame/matched.CD3CD45_0.125000_4_xs.mst.9.aligned.locations.txt]

FSC.H	SSC.H	FL1.H	FL2.H	FL3.H	weight
323.381044519557	99.4634174830247	470.691496720625	769.946456089021	5.97222890832065e-14	14.8936924403021
324.704678737238	113.044513255628	459.308983232678	783.671831389733	142.155430474204	22.5628750374544
302.782994223227	99.7240661374136	469.552427652797	138.957213561124	7.083971817555e-15	6.99518844720478
552.998022972819	380.433140442642	615.503947049994	391.16445306725	207.468057998765	18.0012967762619
315.517071911593	126.460414027789	488.57251301227	169.927285388504	139.23910813848	12.8282790252413
101.026998116487	138.229551687177	387.949202334066	270.15930786804	160.442016387234	3.17100152355036
366.929538086792	173.823624268844	501.757965380141	723.438790479388	140.147506661455	18.9642511159249
692.894035060748	342.768198132325	615.793670393314	783.294863855842	179.143076378831	2.58341563406055
0	0	0	0	0	0
