# Supplementary material for: Hierarchical Modeling for Rare Event Detection and Cell Subset Alignment across Flow Cytometry Samples
Source: PLoS Comput Biol. 2013 Jul 11;9(7):e1003130. doi: 10.1371/journal.pcbi.1003130 (PMC3708855; doi:10.1371/journal.pcbi.1003130)
Supplement: Software S1 — contains a Makefile, source code and scripts to generate the figures shown in the manuscript. (ZIP) [file pcbi.1003130.s003.zip › Software S1/data/flame/matched.CD3CD45_0.125000_4_xs.mst.9.aligned.member.txt]

FSC.H	SSC.H	FL1.H	FL2.H	FL3.H	cluster
423	403	548	400	123	4
483	273	605	344	275	4
359	382	525	286	188	4
486	325	602	378	125	4
454	320	538	285	99	4
436	363	583	383	194	4
411	405	565	388	153	4
497	334	531	325	120	4
470	355	576	264	299	4
484	393	535	314	23	4
419	364	544	336	301	4
472	427	605	484	22	4
430	291	586	301	143	4
509	278	593	313	70	4
387	617	618	455	181	4
425	428	571	380	265	4
541	383	665	341	153	4
393	350	540	266	82	4
436	418	459	293	129	4
404	299	620	286	101	4
455	376	598	380	116	4
422	321	650	307	206	4
478	309	626	383	151	4
561	480	633	410	326	4
449	326	516	325	252	4
445	307	571	425	22	4
413	596	586	326	107	4
444	252	563	322	213	4
443	421	590	359	119	4
484	320	551	366	186	4
424	334	549	396	217	4
534	293	546	386	174	4
454	304	582	385	31	4
493	364	553	348	189	4
559	427	703	390	240	4
449	240	580	338	377	4
517	352	560	301	213	4
479	375	586	411	217	4
483	384	611	295	94	4
492	328	473	305	282	4
424	331	557	333	97	4
507	376	591	451	170	4
398	503	587	392	152	4
482	309	664	339	51	4
479	227	675	354	158	4
518	444	621	426	354	4
458	361	607	356	250	4
528	389	551	383	304	4
475	315	681	415	195	4
444	443	619	306	191	4
507	314	591	344	193	4
335	384	564	290	243	4
505	283	584	398	181	4
644	294	456	419	73	4
482	301	615	330	129	4
485	354	564	375	95	4
509	289	612	340	158	4
540	301	558	371	173	4
501	341	466	356	217	4
535	270	565	377	15	4
409	447	535	274	153	4
479	419	586	349	12	4
427	304	604	401	304	4
436	299	537	280	417	4
436	367	472	289	36	4
429	363	470	305	174	4
534	341	564	382	187	4
391	504	481	323	157	4
369	517	594	375	216	4
576	373	557	448	201	4
466	299	692	358	200	4
535	381	629	385	132	4
500	313	576	305	239	4
480	299	531	308	211	4
476	349	590	350	234	4
481	332	692	407	170	4
505	417	586	292	219	4
439	287	640	330	65	4
505	293	645	345	143	4
483	464	613	318	227	4
536	363	599	381	229	4
563	412	510	378	53	4
474	360	618	339	317	4
495	392	619	280	207	4
521	366	634	439	311	4
582	379	561	373	215	4
448	356	699	366	239	4
402	294	566	286	117	4
493	318	558	459	189	4
585	435	625	354	214	4
535	355	656	353	229	4
511	360	600	307	260	4
424	367	597	374	20	4
473	350	564	336	116	4
377	564	560	316	50	4
547	338	528	403	288	4
494	396	518	313	244	4
706	498	636	406	235	4
393	429	607	337	286	4
461	539	724	391	237	4
550	329	585	413	130	4
520	292	531	356	47	4
540	347	611	422	266	4
437	325	607	373	100	4
554	315	550	334	269	4
466	519	679	262	145	4
588	347	677	483	3	4
452	339	574	399	200	4
458	313	550	324	176	4
497	627	585	232	25	4
515	361	597	319	204	4
550	284	528	291	158	4
494	235	521	341	254	4
517	263	589	430	235	4
628	337	522	470	174	4
513	260	552	330	122	4
495	487	594	347	107	4
430	462	616	316	229	4
431	370	637	374	26	4
397	367	548	314	50	4
528	501	563	396	146	4
532	343	531	427	168	4
521	370	532	394	32	4
564	375	510	394	269	4
575	698	720	401	231	4
553	315	565	318	206	4
443	472	539	330	207	4
567	387	589	314	237	4
521	430	598	405	2	4
585	414	661	315	82	4
465	312	653	364	51	4
502	371	614	447	242	4
458	428	546	371	230	4
572	401	656	426	223	4
376	377	580	367	6	4
442	310	644	370	297	4
499	379	567	418	201	4
495	424	569	388	165	4
596	305	573	446	285	4
377	425	595	359	220	4
520	394	652	393	259	4
449	310	500	311	229	4
517	256	496	405	139	4
455	335	539	389	306	4
506	275	564	448	255	4
421	425	589	395	122	4
544	274	557	449	183	4
463	418	678	469	148	4
511	206	408	420	261	4
484	446	546	351	78	4
497	384	631	350	120	4
494	368	620	319	263	4
476	379	545	287	62	4
499	467	567	353	333	4
514	390	653	334	224	4
414	410	618	394	161	4
462	496	609	407	1	4
403	337	557	401	75	4
518	381	572	373	23	4
495	330	563	367	186	4
443	346	569	328	265	4
550	287	455	387	167	4
463	278	495	290	217	4
405	608	522	223	207	4
627	367	646	415	107	4
487	313	613	370	165	4
503	367	580	355	303	4
543	502	511	302	225	4
664	483	554	341	226	4
428	428	566	322	14	4
504	359	603	376	177	4
480	394	565	343	140	4
577	314	551	371	261	4
466	315	599	329	135	4
515	481	575	358	262	4
503	397	591	376	70	4
607	345	584	423	288	4
488	349	655	365	327	4
553	276	582	409	116	4
576	382	683	440	195	4
497	510	651	432	188	4
532	448	549	392	116	4
511	451	601	369	150	4
424	450	601	281	61	4
561	365	591	363	232	4
507	442	643	431	226	4
459	502	609	470	97	4
551	411	603	436	19	4
494	366	531	280	191	4
518	383	631	321	195	4
379	373	595	366	74	4
514	265	497	332	233	4
394	359	613	300	260	4
349	280	555	289	373	4
498	393	628	398	234	4
545	358	651	335	245	4
572	383	592	309	291	4
528	404	577	346	277	4
564	456	576	402	288	4
508	441	621	295	213	4
471	413	627	449	249	4
351	417	536	338	160	4
399	338	533	407	3	4
429	340	635	335	199	4
811	718	676	430	223	4
542	310	619	324	229	4
580	394	677	234	195	4
442	338	590	424	270	4
597	441	673	402	171	4
397	335	653	376	91	4
462	312	615	313	175	4
612	409	616	413	164	4
484	541	718	406	174	4
510	363	608	417	154	4
396	396	622	342	242	4
547	410	614	405	208	4
610	495	593	384	119	4
521	252	519	400	245	4
359	489	651	229	152	4
515	331	509	374	186	4
545	388	637	404	251	4
572	364	625	384	162	4
526	450	575	343	88	4
556	444	574	420	228	4
512	312	543	415	114	4
559	399	589	334	183	4
442	440	521	339	226	4
593	315	678	397	265	4
511	534	539	314	226	4
410	278	555	306	4	4
567	423	693	317	46	4
556	422	622	377	236	4
542	352	648	424	144	4
385	314	677	387	168	4
508	320	610	319	55	4
555	286	596	300	99	4
505	318	625	413	31	4
593	360	669	370	150	4
421	380	687	443	238	4
549	418	588	428	215	4
570	320	574	397	217	4
538	384	574	402	187	4
447	404	601	367	126	4
550	385	545	332	157	4
544	369	659	419	144	4
541	253	514	395	265	4
536	457	583	435	35	4
547	406	591	382	155	4
579	363	608	417	209	4
559	362	671	430	69	4
580	325	524	550	160	4
558	350	555	396	251	4
583	376	628	381	192	4
508	448	571	397	231	4
442	316	577	378	177	4
483	359	577	305	48	4
513	263	544	322	105	4
380	379	567	274	259	4
474	258	596	370	104	4
478	269	589	259	114	4
573	374	597	437	207	4
422	376	615	376	144	4
420	301	622	361	92	4
529	509	580	362	204	4
517	398	670	412	243	4
457	329	580	383	245	4
564	319	590	355	228	4
460	325	571	270	132	4
490	376	621	401	114	4
456	393	526	263	227	4
537	434	561	299	160	4
566	410	493	314	169	4
374	329	555	355	208	4
602	350	568	408	248	4
467	391	652	338	14	4
542	403	541	372	149	4
461	368	645	361	100	4
574	336	744	441	75	4
497	382	659	361	121	4
477	339	641	331	171	4
335	275	473	326	383	4
477	362	636	278	359	4
501	320	555	362	152	4
479	349	582	375	152	4
537	437	605	427	122	4
507	334	581	368	336	4
653	332	516	425	155	4
429	431	534	395	150	4
423	378	583	320	75	4
538	360	640	414	226	4
539	450	678	398	27	4
586	433	633	428	191	4
525	472	618	421	154	4
458	387	624	397	192	4
573	374	610	408	195	4
519	348	604	336	128	4
394	591	637	279	240	4
468	348	630	351	63	4
426	335	607	378	216	4
356	323	550	339	332	4
509	319	578	344	165	4
512	376	457	284	224	4
438	426	545	367	68	4
548	368	623	355	75	4
529	293	659	404	244	4
607	422	592	430	260	4
579	283	668	358	144	4
495	359	670	289	110	4
441	500	491	293	13	4
531	441	534	327	69	4
464	336	606	385	216	4
514	393	525	328	286	4
564	430	712	388	292	4
579	398	638	373	230	4
555	419	597	360	179	4
577	477	609	397	201	4
490	452	686	325	134	4
354	335	504	183	296	4
503	487	578	302	88	4
511	449	672	442	213	4
510	379	587	423	96	4
538	421	576	414	186	4
463	375	271	292	288	4
519	446	598	356	216	4
461	579	538	340	67	4
468	338	561	386	132	4
568	398	483	352	83	4
577	357	619	302	216	4
474	432	677	417	226	4
483	295	649	443	87	4
554	381	605	411	149	4
494	354	534	465	229	4
508	269	533	370	188	4
464	401	679	376	168	4
504	296	517	348	295	4
481	292	628	358	50	4
506	304	709	384	259	4
557	472	631	438	247	4
410	357	609	415	225	4
630	370	522	400	213	4
608	294	453	498	44	4
490	407	670	407	188	4
562	363	545	392	112	4
563	345	511	330	216	4
426	410	531	428	143	4
391	501	597	422	142	4
559	352	558	367	147	4
413	456	596	349	403	4
605	358	497	382	206	4
484	398	625	392	196	4
438	377	606	393	262	4
598	312	591	336	189	4
582	353	575	337	85	4
583	361	570	439	139	4
552	391	629	439	257	4
400	423	567	292	169	4
470	387	593	227	142	4
509	332	566	433	193	4
543	483	690	378	243	4
570	312	597	350	130	4
598	350	675	411	201	4
602	297	557	322	156	4
525	361	600	465	219	4
462	324	657	378	149	4
588	356	571	393	8	4
495	377	616	288	218	4
612	608	586	403	152	4
479	472	569	361	191	4
589	335	627	430	214	4
634	332	601	419	321	4
458	398	574	346	172	4
422	317	625	323	204	4
363	375	658	394	150	4
476	342	591	353	212	4
558	432	655	414	194	4
487	421	618	439	242	4
606	388	637	476	140	4
415	344	665	386	113	4
457	393	594	420	96	4
517	418	560	397	205	4
573	411	610	408	268	4
319	448	574	441	272	4
463	384	526	385	233	4
418	319	527	322	148	4
493	386	552	314	201	4
456	400	617	316	216	4
494	418	676	375	230	4
389	539	602	389	207	4
646	384	593	373	69	4
458	426	518	203	169	4
282	403	432	308	13	4
395	283	468	323	275	4
555	333	596	457	160	4
577	429	652	366	60	4
581	335	698	444	212	4
467	360	635	340	72	4
338	266	482	260	262	4
492	411	512	335	115	4
676	450	641	447	285	4
589	269	447	337	210	4
414	349	552	362	241	4
509	229	672	409	12	4
411	364	604	385	212	4
547	345	571	437	130	4
570	388	634	389	175	4
454	319	616	201	188	4
517	380	571	370	245	4
603	505	638	219	144	4
487	557	551	336	303	4
539	320	594	328	185	4
423	284	463	358	158	4
506	342	651	394	208	4
458	369	651	454	61	4
513	349	692	407	176	4
453	353	641	394	367	4
602	365	664	416	182	4
575	348	665	407	177	4
376	388	476	352	173	4
519	449	538	338	190	4
490	351	630	396	247	4
434	376	652	376	132	4
535	307	614	499	333	4
500	353	579	352	31	4
495	513	605	271	227	4
552	373	664	425	209	4
423	353	525	403	197	4
441	373	535	285	139	4
598	374	707	357	268	4
494	334	596	415	177	4
481	385	609	360	374	4
586	396	631	420	165	4
454	390	535	278	108	4
511	323	612	311	94	4
576	414	535	318	147	4
265	341	590	312	120	4
320	374	558	220	260	4
886	732	694	387	464	4
515	385	535	406	235	4
566	401	556	379	233	4
485	408	564	386	281	4
583	462	646	446	138	4
500	311	596	354	136	4
536	406	568	398	104	4
443	366	599	359	261	4
426	333	573	392	200	4
470	270	529	298	175	4
469	381	562	386	236	4
438	433	648	319	251	4
413	308	570	345	214	4
471	326	614	309	61	4
450	397	616	403	143	4
457	311	639	349	149	4
541	209	456	449	74	4
507	326	568	285	208	4
505	435	607	458	26	4
582	364	509	422	214	4
617	473	623	402	127	4
476	413	583	334	86	4
558	343	687	423	108	4
364	415	657	326	273	4
518	394	570	332	125	4
591	341	554	423	95	4
522	371	624	418	138	4
613	484	554	379	212	4
579	274	658	479	86	4
508	333	497	281	250	4
531	295	511	408	178	4
468	369	588	405	358	4
537	380	619	297	70	4
562	517	672	409	402	4
559	404	576	353	136	4
472	305	647	309	212	4
427	331	552	334	223	4
517	386	640	312	226	4
461	392	581	428	335	4
593	460	567	341	340	4
539	362	644	305	304	4
564	298	439	358	193	4
548	403	641	362	168	4
482	424	525	417	263	4
502	340	548	354	106	4
603	536	580	431	134	4
543	382	590	393	113	4
350	344	642	350	305	4
503	379	631	406	109	4
625	364	586	374	64	4
436	307	620	377	185	4
490	332	612	333	308	4
515	528	598	373	314	4
451	316	586	398	250	4
537	414	591	465	245	4
577	359	584	415	264	4
558	396	517	343	229	4
453	398	575	319	211	4
311	448	647	300	269	4
403	302	583	348	6	4
500	365	479	341	134	4
430	554	571	358	218	4
527	377	545	378	125	4
466	331	505	364	108	4
490	458	587	398	129	4
496	436	543	344	270	4
640	321	648	383	206	4
466	333	484	360	202	4
608	358	625	402	29	4
607	394	603	322	208	4
312	381	575	382	258	4
432	445	543	439	170	4
501	483	644	383	83	4
493	397	590	347	202	4
504	388	637	359	278	4
513	378	562	355	201	4
465	309	597	323	82	4
649	523	597	395	259	4
620	360	604	391	237	4
494	424	565	353	252	4
490	363	575	429	39	4
354	314	503	328	40	4
528	360	695	462	223	4
421	291	505	355	317	4
590	401	620	384	297	4
550	391	604	313	202	4
460	514	589	426	293	4
522	272	682	348	234	4
467	323	483	391	147	4
555	444	681	472	35	4
544	404	678	401	246	4
515	301	561	343	269	4
531	533	489	308	200	4
531	404	632	372	170	4
551	308	548	457	1	4
436	310	579	293	80	4
467	535	503	266	185	4
451	434	626	396	101	4
463	286	557	443	158	4
501	342	578	258	192	4
499	367	662	420	278	4
556	386	644	304	192	4
369	420	639	338	139	4
439	308	551	356	264	4
556	360	613	321	57	4
506	334	541	452	61	4
593	289	540	405	177	4
507	288	547	307	116	4
677	286	585	449	48	4
546	391	693	402	182	4
454	391	563	379	180	4
563	252	660	353	285	4
538	363	654	410	217	4
418	379	554	383	274	4
493	333	665	393	189	4
408	323	536	238	179	4
456	421	605	379	152	4
521	403	602	404	227	4
471	374	642	333	326	4
471	334	645	350	240	4
491	339	587	382	200	4
516	418	646	379	130	4
534	366	566	395	262	4
500	438	586	381	158	4
533	315	494	361	306	4
398	474	676	430	81	4
517	407	631	374	177	4
441	311	603	393	185	4
580	249	637	318	38	4
515	413	655	471	156	4
581	429	665	378	217	4
527	314	606	415	57	4
513	338	570	375	32	4
520	446	504	402	268	4
535	388	682	367	87	4
501	496	620	398	149	4
571	398	533	372	246	4
479	344	551	383	239	4
468	340	545	380	102	4
618	419	663	338	344	4
546	421	547	382	233	4
476	308	543	361	200	4
367	308	498	323	274	4
679	440	645	409	143	4
532	465	557	353	232	4
493	312	544	379	191	4
516	470	610	411	206	4
561	473	555	379	179	4
549	393	699	399	128	4
442	297	571	305	55	4
545	389	625	335	206	4
516	291	465	487	1	4
542	352	676	319	131	4
515	366	633	435	236	4
568	398	469	503	188	4
524	289	610	324	110	4
459	430	584	281	175	4
476	390	615	396	227	4
769	689	595	466	86	4
524	396	572	357	198	4
510	362	604	417	215	4
684	354	506	447	189	4
456	372	531	356	128	4
567	748	752	384	194	4
517	349	516	374	256	4
508	306	693	304	274	4
414	392	534	324	138	4
564	354	653	396	231	4
529	412	497	358	132	4
532	389	531	292	128	4
495	433	568	391	44	4
540	453	584	364	146	4
517	381	612	399	129	4
498	433	489	347	320	4
304	593	523	257	25	4
454	305	573	343	109	4
579	365	491	418	119	4
515	442	642	360	56	4
418	331	564	321	197	4
551	324	662	415	270	4
535	366	611	481	99	4
456	359	638	430	219	4
612	421	698	380	165	4
465	359	559	296	240	4
474	317	661	371	185	4
456	266	565	360	248	4
498	359	667	398	11	4
501	310	552	391	3	4
659	523	659	365	139	4
422	344	592	300	150	4
475	476	618	335	145	4
583	379	594	342	186	4
492	236	684	418	266	4
428	313	576	331	161	4
528	298	629	386	130	4
506	353	631	584	767	4
510	336	609	406	174	4
496	342	576	380	217	4
619	384	625	417	281	4
552	446	675	365	9	4
520	433	601	434	286	4
646	417	629	333	239	4
507	429	536	316	112	4
473	207	513	463	133	4
546	361	610	380	172	4
571	487	539	394	232	4
555	449	508	349	224	4
562	240	488	410	111	4
499	477	586	446	278	4
545	287	582	273	83	4
505	400	576	324	111	4
565	435	613	427	193	4
597	400	580	423	159	4
451	462	571	430	185	4
476	393	585	355	112	4
494	369	547	313	164	4
599	309	651	435	75	4
460	290	596	363	205	4
574	353	521	368	189	4
605	358	646	411	239	4
532	427	548	335	88	4
530	353	616	406	269	4
311	415	522	283	218	4
422	402	515	286	74	4
473	353	571	440	115	4
542	364	515	302	177	4
529	349	604	378	100	4
666	481	621	380	276	4
579	342	586	284	206	4
611	538	590	291	273	4
351	408	518	360	105	4
475	410	640	395	246	4
464	367	570	321	161	4
379	340	555	343	250	4
538	400	612	332	243	4
532	339	578	367	107	4
503	440	596	413	187	4
665	513	608	416	219	4
511	362	513	321	174	4
615	502	599	496	284	4
583	416	605	435	208	4
712	500	715	605	1	4
403	319	603	260	267	4
552	345	642	390	263	4
560	382	657	398	131	4
525	444	576	402	23	4
466	376	646	363	190	4
408	448	492	347	199	4
592	287	596	416	251	4
548	531	584	417	311	4
433	293	549	453	163	4
540	322	671	316	262	4
480	331	608	379	108	4
517	340	523	338	224	4
381	429	422	298	236	4
389	402	641	338	18	4
509	268	451	319	165	4
547	276	598	255	69	4
559	336	671	392	181	4
505	360	641	347	246	4
512	345	686	391	270	4
636	349	528	464	263	4
514	417	580	263	288	4
672	438	591	404	245	4
538	430	603	413	296	4
497	363	637	353	179	4
574	520	616	346	188	4
536	283	529	393	152	4
857	676	626	496	29	4
478	316	629	441	210	4
387	347	445	251	179	4
547	418	588	414	210	4
518	368	605	320	232	4
648	485	689	389	108	4
547	378	608	382	192	4
372	565	664	343	219	4
526	328	583	391	269	4
517	309	571	361	128	4
502	396	571	347	100	4
435	328	575	341	11	4
537	376	585	431	205	4
427	323	670	422	208	4
494	440	565	339	153	4
447	447	534	305	226	4
580	294	566	356	166	4
595	396	664	378	284	4
507	348	609	362	29	4
437	383	583	438	47	4
526	415	545	420	176	4
549	294	536	467	114	4
365	476	559	465	188	4
529	386	516	447	268	4
563	465	619	420	361	4
443	468	560	298	256	4
445	422	530	324	201	4
508	264	641	495	301	4
478	297	598	418	174	4
588	283	641	347	116	4
433	371	685	353	233	4
513	289	558	287	191	4
414	510	490	341	8	4
557	387	593	462	211	4
506	471	700	403	270	4
512	394	703	434	172	4
978	786	668	427	413	4
499	323	563	349	315	4
537	402	474	324	34	4
418	488	562	361	161	4
463	413	629	351	99	4
574	356	654	369	139	4
453	420	651	348	200	4
565	280	472	329	164	4
585	357	647	444	35	4
618	358	622	390	316	4
636	401	645	530	159	4
564	375	633	391	260	4
594	379	609	383	212	4
500	454	574	430	89	4
524	390	742	380	363	4
502	301	717	297	184	4
574	375	611	602	772	4
681	355	617	355	200	4
556	449	567	380	253	4
452	537	561	298	10	4
437	358	654	270	102	4
617	356	558	334	188	4
517	418	684	399	291	4
424	429	575	358	37	4
481	414	704	378	205	4
442	458	559	328	259	4
525	369	597	350	306	4
553	521	561	386	100	4
474	485	602	245	183	4
503	485	610	455	301	4
513	358	601	299	199	4
585	452	586	415	227	4
390	308	535	222	196	4
576	421	576	361	190	4
708	548	691	468	251	4
579	389	585	378	99	4
565	415	558	426	161	4
407	420	664	325	205	4
344	511	633	419	86	4
569	375	587	446	235	4
502	356	572	355	76	4
661	413	613	348	85	4
602	384	570	354	291	4
583	369	611	453	159	4
548	302	577	437	109	4
542	444	638	377	31	4
365	506	646	402	251	4
568	444	666	445	238	4
500	299	558	335	200	4
438	372	611	398	236	4
451	395	566	429	296	4
597	365	448	418	274	4
544	331	469	381	106	4
347	515	614	366	159	4
563	428	566	414	124	4
500	423	582	351	132	4
500	354	503	452	57	4
492	304	565	317	261	4
608	535	581	390	254	4
501	413	583	444	50	4
476	353	610	452	185	4
541	462	551	400	156	4
417	582	640	428	348	4
507	373	609	487	55	4
546	316	598	386	199	4
454	344	515	371	113	4
589	332	618	388	154	4
323	458	549	350	178	4
465	490	641	408	205	4
353	293	531	270	133	4
501	372	678	311	217	4
346	314	353	260	58	4
564	407	604	338	257	4
599	708	588	276	235	4
473	401	588	419	228	4
376	263	540	295	208	4
479	484	569	333	266	4
597	410	593	378	163	4
534	361	609	618	709	4
462	441	547	407	250	4
513	377	522	372	144	4
413	341	628	294	204	4
487	221	540	220	159	4
645	522	739	443	343	4
520	365	611	380	100	4
461	382	577	367	141	4
448	372	627	305	12	4
498	283	558	327	344	4
609	386	603	375	218	4
465	349	592	388	308	4
566	368	553	392	248	4
509	325	467	444	47	4
513	363	611	407	182	4
434	316	616	399	141	4
465	414	666	380	185	4
388	391	594	361	209	4
540	431	646	343	206	4
541	384	723	421	117	4
537	380	650	385	175	4
594	448	595	330	9	4
538	210	457	233	68	4
567	445	655	373	89	4
505	334	618	451	255	4
608	340	632	407	316	4
621	409	600	395	113	4
485	493	578	339	140	4
464	358	618	269	293	4
491	389	606	377	30	4
518	298	553	263	225	4
488	311	524	393	219	4
555	377	605	461	64	4
516	452	677	357	253	4
473	360	610	358	95	4
608	377	606	353	302	4
429	313	606	345	136	4
597	433	633	403	332	4
521	280	488	329	239	4
516	430	588	213	6	4
495	311	556	454	303	4
492	337	582	349	302	4
602	383	595	435	301	4
559	363	561	315	128	4
527	376	587	391	188	4
469	358	573	283	17	4
590	451	577	417	288	4
481	391	596	413	171	4
570	359	668	372	310	4
549	371	685	420	72	4
592	345	553	364	209	4
544	450	569	394	257	4
518	456	592	339	279	4
535	345	566	351	158	4
424	436	483	307	221	4
536	427	590	307	341	4
584	344	596	358	75	4
461	315	585	378	268	4
441	323	608	304	103	4
655	423	589	375	267	4
470	388	596	452	262	4
548	347	569	328	80	4
608	407	736	421	207	4
598	410	653	406	195	4
528	448	652	433	138	4
515	511	644	353	277	4
529	458	593	397	232	4
511	436	550	400	21	4
673	342	522	487	244	4
500	244	609	431	92	4
517	340	570	400	253	4
458	313	576	339	221	4
602	482	606	367	194	4
525	411	558	364	267	4
488	320	656	383	120	4
548	311	655	342	271	4
572	516	623	376	239	4
573	524	634	431	264	4
608	346	659	321	247	4
517	310	655	277	153	4
402	399	629	420	166	4
311	345	547	342	95	4
550	343	545	402	298	4
630	356	601	393	176	4
605	357	611	367	200	4
564	333	527	374	193	4
590	437	593	384	142	4
640	352	663	391	154	4
539	331	680	404	306	4
484	425	542	328	261	4
504	445	574	317	216	4
620	355	626	407	292	4
622	356	598	356	219	4
595	360	620	374	19	4
467	517	691	394	198	4
445	414	556	359	196	4
611	424	497	419	221	4
487	398	564	359	239	4
446	416	579	342	181	4
473	387	583	294	110	4
477	320	623	368	111	4
544	375	683	426	274	4
615	436	703	410	226	4
534	321	570	421	153	4
449	554	632	233	75	4
627	394	644	407	50	4
556	395	531	313	192	4
554	447	561	383	139	4
572	475	627	499	175	4
516	296	570	358	205	4
659	488	607	374	207	4
540	514	692	345	268	4
510	326	580	430	70	4
521	411	574	371	201	4
566	409	626	402	220	4
506	283	661	326	172	4
495	370	612	421	183	4
569	374	612	371	112	4
510	431	602	379	135	4
494	361	702	390	247	4
497	378	566	344	235	4
480	348	534	396	189	4
645	550	635	379	230	4
432	423	639	408	127	4
561	434	630	395	155	4
595	371	617	356	133	4
488	415	571	389	203	4
342	315	457	280	115	4
529	299	536	423	183	4
548	435	639	411	136	4
583	496	647	462	142	4
519	465	589	368	8	4
419	429	571	337	10	4
514	311	436	439	204	4
552	448	588	397	131	4
549	342	560	331	307	4
586	584	563	411	235	4
516	253	581	329	241	4
558	403	608	385	169	4
585	412	575	417	146	4
468	439	614	305	198	4
496	353	612	363	269	4
653	427	624	339	78	4
456	465	638	439	262	4
715	380	580	376	139	4
560	301	661	398	216	4
490	401	697	323	235	4
474	379	582	385	138	4
484	396	521	358	154	4
473	379	491	417	97	4
440	368	647	358	312	4
525	287	561	333	130	4
473	372	643	520	174	4
598	395	595	340	211	4
510	383	597	401	223	4
577	381	586	444	246	4
518	220	459	306	175	4
487	359	609	401	189	4
568	293	564	391	249	4
590	292	604	171	156	4
469	413	596	368	179	4
434	375	611	379	232	4
450	431	605	262	148	4
554	308	655	389	166	4
499	268	635	418	105	4
516	383	628	385	221	4
517	390	619	349	189	4
563	320	590	312	194	4
596	390	716	436	214	4
630	382	688	360	109	4
526	440	618	297	75	4
528	402	539	401	205	4
583	305	587	442	223	4
535	428	571	355	50	4
448	403	678	396	161	4
581	335	590	426	221	4
511	439	589	387	177	4
590	448	678	367	217	4
507	354	582	323	91	4
549	279	591	152	248	4
560	348	546	490	231	4
532	406	584	401	98	4
568	444	582	381	241	4
387	389	468	280	127	4
550	367	584	415	282	4
517	388	615	430	11	4
602	408	542	336	117	4
583	358	579	410	204	4
519	384	627	342	263	4
597	430	572	367	237	4
546	415	626	346	122	4
506	386	512	294	294	4
421	411	598	316	196	4
504	477	559	360	152	4
807	524	684	493	154	4
434	433	585	368	143	4
591	453	702	339	22	4
383	493	526	296	297	4
446	324	607	336	43	4
574	238	410	390	192	4
513	360	576	338	67	4
508	374	560	407	42	4
499	300	675	438	214	4
665	458	594	471	175	4
532	339	661	341	238	4
622	485	598	459	121	4
570	417	548	459	255	4
650	452	679	400	228	4
549	325	677	358	71	4
477	341	584	387	154	4
565	432	549	420	290	4
512	352	585	311	235	4
579	417	588	407	118	4
482	437	666	310	292	4
538	490	521	306	238	4
288	409	534	201	173	4
596	386	597	354	223	4
566	507	597	412	257	4
482	186	450	270	145	4
553	352	570	359	136	4
276	454	367	221	5	4
408	279	585	289	156	4
577	345	689	429	236	4
548	498	609	382	50	4
629	340	633	376	222	4
479	280	527	263	124	4
492	405	602	271	177	4
591	376	657	481	136	4
627	344	710	392	125	4
489	456	686	589	73	4
438	266	615	368	158	4
499	305	629	231	124	4
544	345	578	343	145	4
616	415	549	376	314	4
515	389	656	413	235	4
621	430	600	438	261	4
434	307	472	337	215	4
485	373	632	446	65	4
349	278	599	298	300	4
480	484	659	308	274	4
520	393	526	351	180	4
530	423	622	403	273	4
546	248	537	433	103	4
503	263	536	484	267	4
360	346	500	253	54	4
594	360	556	349	248	4
603	387	703	463	326	4
606	364	616	374	178	4
591	454	716	450	210	4
527	307	581	351	246	4
506	442	666	460	181	4
546	452	623	392	138	4
543	403	638	395	178	4
503	548	660	425	104	4
559	525	632	440	78	4
359	318	469	248	20	4
638	392	680	466	218	4
396	382	588	393	122	4
585	469	585	353	196	4
505	393	646	378	134	4
534	496	576	417	167	4
605	428	610	412	167	4
528	204	461	253	163	4
357	543	409	212	210	4
544	681	667	480	324	4
536	395	693	558	263	4
566	518	614	381	243	4
648	450	576	352	213	4
552	283	530	386	158	4
520	330	694	309	214	4
505	408	594	336	166	4
619	489	693	408	163	4
597	464	611	413	95	4
582	503	584	426	115	4
506	254	544	299	147	4
562	381	705	376	37	4
492	390	554	346	229	4
456	300	547	275	231	4
450	346	575	354	151	4
502	393	593	393	81	4
577	456	640	321	183	4
523	435	626	335	76	4
535	526	575	316	96	4
497	376	546	307	115	4
422	379	542	350	175	4
487	247	620	215	112	4
540	497	675	338	144	4
399	427	626	385	198	4
610	607	660	515	34	4
526	340	589	371	94	4
567	380	599	377	113	4
378	324	563	296	176	4
788	730	679	477	11	4
457	314	687	359	36	4
547	375	656	340	254	4
449	231	554	429	144	4
600	359	602	318	146	4
489	449	566	311	161	4
613	350	570	376	202	4
520	329	622	397	103	4
472	492	602	385	69	4
505	320	503	374	165	4
569	436	664	353	103	4
509	410	578	293	285	4
536	368	487	284	280	4
618	397	636	381	255	4
535	389	555	415	28	4
597	423	633	361	196	4
541	634	646	344	109	4
570	429	586	397	167	4
505	387	628	336	279	4
502	354	646	412	186	4
594	316	509	383	226	4
543	400	555	352	73	4
594	407	673	426	80	4
542	309	655	327	40	4
495	329	524	290	279	4
548	289	580	407	261	4
526	390	640	386	3	4
334	504	480	345	207	4
548	380	581	340	180	4
582	343	625	359	186	4
524	298	633	509	193	4
523	399	582	392	182	4
430	433	686	407	227	4
528	210	481	238	145	4
603	437	713	473	240	4
560	273	504	363	202	4
517	435	608	406	77	4
578	393	587	389	115	4
582	376	466	361	46	4
543	467	606	366	274	4
562	646	479	266	236	4
405	353	596	338	102	4
495	341	539	319	132	4
467	425	492	290	164	4
571	392	641	466	137	4
613	407	682	423	176	4
529	402	675	309	17	4
574	435	580	414	235	4
524	376	587	446	65	4
596	305	446	317	26	4
491	360	571	362	235	4
395	397	635	324	158	4
284	602	568	283	238	4
542	354	625	393	58	4
535	415	581	388	149	4
604	353	640	430	32	4
402	381	559	385	143	4
557	480	561	373	107	4
543	283	597	380	146	4
441	405	621	369	166	4
556	391	609	398	185	4
507	272	464	455	251	4
654	445	673	358	44	4
577	374	668	411	211	4
694	524	669	376	372	4
511	358	594	401	122	4
547	341	584	384	315	4
584	406	642	398	245	4
572	363	682	391	215	4
596	420	682	363	238	4
449	217	548	313	274	4
476	381	585	328	233	4
555	351	624	385	251	4
480	419	613	342	258	4
483	355	692	415	178	4
538	348	600	363	221	4
569	519	594	420	197	4
583	393	614	388	271	4
460	241	609	305	174	4
537	403	632	339	248	4
794	611	616	475	331	4
503	363	613	415	153	4
455	432	617	406	281	4
479	434	638	306	211	4
459	382	566	369	283	4
478	369	564	319	54	4
438	490	498	473	252	4
402	328	570	323	27	4
444	332	602	472	183	4
500	439	545	379	241	4
488	377	610	373	207	4
529	451	614	305	264	4
569	468	677	358	147	4
466	322	671	380	92	4
507	427	642	323	171	4
466	303	567	343	73	4
556	406	575	364	130	4
363	474	653	393	143	4
553	282	439	394	59	4
596	345	507	483	268	4
741	756	739	440	260	4
413	351	430	289	29	4
506	406	655	336	137	4
571	399	581	451	220	4
589	421	623	418	318	4
568	252	495	260	183	4
610	265	545	422	223	4
492	350	645	384	66	4
549	280	581	443	91	4
486	358	522	491	228	4
583	475	645	372	292	4
488	400	580	378	96	4
515	368	580	297	268	4
527	438	572	320	124	4
536	452	620	359	161	4
563	396	622	435	79	4
596	505	611	405	241	4
576	498	638	380	169	4
432	453	448	312	54	4
548	470	612	377	154	4
478	292	621	431	264	4
462	409	534	296	233	4
417	355	550	306	186	4
501	446	653	381	162	4
478	399	621	355	10	4
584	350	547	424	278	4
525	428	601	450	188	4
520	424	585	408	259	4
512	342	674	359	182	4
564	469	625	327	275	4
497	320	646	319	157	4
593	365	580	334	300	4
577	462	525	352	244	4
439	358	593	372	166	4
493	439	563	316	108	4
547	357	597	313	243	4
559	369	563	297	234	4
509	542	566	356	268	4
518	306	568	367	205	4
485	342	531	291	226	4
355	278	550	270	137	4
550	308	586	424	292	4
538	368	683	403	96	4
519	400	576	333	92	4
495	406	562	414	161	4
483	396	613	430	241	4
490	491	599	414	265	4
532	588	607	524	102	4
544	411	636	324	271	4
288	411	578	302	299	4
583	355	636	440	142	4
518	353	498	362	164	4
785	462	535	329	217	4
485	376	628	371	191	4
480	472	645	342	339	4
485	315	557	251	149	4
516	366	581	363	126	4
521	409	636	359	178	4
520	371	609	337	143	4
536	367	672	372	112	4
589	412	533	311	312	4
491	457	597	332	208	4
602	361	484	423	187	4
468	389	587	342	129	4
542	462	612	174	299	4
542	317	558	432	129	4
444	409	614	400	35	4
547	379	629	361	255	4
588	366	598	422	252	4
535	338	637	326	261	4
615	479	586	425	270	4
570	358	573	389	239	4
643	273	624	459	284	4
531	466	679	377	201	4
553	375	553	315	340	4
558	389	631	349	224	4
564	386	620	394	259	4
498	438	728	387	270	4
490	336	515	349	238	4
617	358	568	387	147	4
410	434	572	331	180	4
409	373	500	266	141	4
380	635	698	404	193	4
438	368	540	357	216	4
567	457	576	371	187	4
585	445	644	394	244	4
574	322	657	417	167	4
548	282	603	404	200	4
467	327	615	381	70	4
400	400	604	378	181	4
499	537	515	320	245	4
503	399	621	307	87	4
624	587	549	356	267	4
531	472	593	326	154	4
490	500	621	422	162	4
558	574	654	382	284	4
561	523	616	375	277	4
636	369	661	405	84	4
566	578	611	396	49	4
489	454	717	402	201	4
440	359	513	338	137	4
494	332	650	367	114	4
467	469	592	330	254	4
605	377	666	409	177	4
535	388	574	400	123	4
298	356	611	258	371	4
590	418	630	421	236	4
610	567	709	412	267	4
599	303	533	332	293	4
523	379	607	421	215	4
518	390	565	319	304	4
542	409	648	263	268	4
728	557	721	457	197	4
549	343	671	382	216	4
620	399	604	418	238	4
355	376	565	374	263	4
465	366	579	369	162	4
570	448	522	322	273	4
522	368	612	428	206	4
509	350	577	391	217	4
522	478	549	371	69	4
419	414	525	378	100	4
516	386	601	401	60	4
602	351	663	341	262	4
403	340	333	179	284	4
368	357	662	393	87	4
450	351	628	302	235	4
634	427	625	461	306	4
513	395	546	322	190	4
657	312	626	267	253	4
505	459	664	372	25	4
476	437	592	260	269	4
529	369	693	342	372	4
395	504	540	302	250	4
584	377	638	391	116	4
485	288	550	379	342	4
667	377	572	426	235	4
543	304	581	364	218	4
510	387	584	404	269	4
491	355	612	295	161	4
484	312	618	398	230	4
671	457	608	359	252	4
494	315	568	409	220	4
391	408	593	351	153	4
574	418	615	319	201	4
575	312	445	439	258	4
513	485	647	464	223	4
585	407	612	438	130	4
423	342	655	386	204	4
533	390	645	374	102	4
591	397	569	351	197	4
367	386	582	497	221	4
502	365	676	322	239	4
439	357	624	283	202	4
514	396	616	321	247	4
530	352	565	386	88	4
582	429	727	453	262	4
464	428	604	425	243	4
585	289	635	404	198	4
483	446	540	404	145	4
425	509	587	424	68	4
531	339	659	346	207	4
491	410	575	387	212	4
384	464	711	354	290	4
585	455	558	414	112	4
569	393	617	319	198	4
544	425	666	413	217	4
577	343	557	401	223	4
622	431	684	446	297	4
535	303	563	437	204	4
487	447	574	334	220	4
637	371	553	418	210	4
393	485	517	311	189	4
646	460	602	368	167	4
502	458	588	224	212	4
518	378	655	422	234	4
489	372	478	356	61	4
483	413	591	314	206	4
623	436	630	390	272	4
513	418	541	372	305	4
543	415	656	380	276	4
549	369	606	392	221	4
423	310	598	409	158	4
674	433	548	313	192	4
588	439	617	396	229	4
625	449	624	409	280	4
487	308	607	259	165	4
567	322	594	384	287	4
526	413	597	372	13	4
455	412	606	323	221	4
476	298	483	258	71	4
538	261	675	386	72	4
446	373	585	306	246	4
488	494	648	383	124	4
516	382	640	439	138	4
610	350	601	409	195	4
677	460	627	379	237	4
611	335	586	360	41	4
589	295	470	429	108	4
537	271	641	330	149	4
603	470	608	268	16	4
495	301	582	389	256	4
558	289	644	358	238	4
498	589	617	307	236	4
596	342	592	381	267	4
567	307	545	388	89	4
590	379	600	376	121	4
470	454	577	358	135	4
1023	1023	713	685	783	4
547	439	597	450	337	4
547	333	633	406	332	4
496	333	648	322	53	4
582	340	576	335	148	4
585	450	523	332	151	4
524	415	628	354	30	4
518	300	636	319	347	4
652	413	690	440	182	4
632	375	570	443	171	4
545	345	596	414	90	4
478	510	581	377	193	4
461	366	602	397	275	4
611	338	681	452	19	4
884	651	657	406	228	4
498	432	584	301	148	4
640	332	607	439	53	4
383	434	418	236	331	4
533	380	607	369	197	4
563	396	660	394	214	4
484	467	638	390	214	4
501	460	569	407	181	4
519	344	615	393	102	4
552	311	522	355	197	4
584	359	535	283	169	4
490	375	619	330	239	4
624	531	552	374	222	4
484	382	700	322	235	4
477	380	627	340	204	4
577	322	586	340	224	4
620	395	635	438	276	4
487	430	588	332	250	4
586	333	601	404	161	4
493	382	582	405	73	4
513	353	635	443	241	4
437	500	298	377	213	4
659	386	597	354	242	4
510	468	538	373	148	4
589	390	574	275	156	4
405	358	621	298	275	4
684	288	706	293	125	4
466	319	609	347	189	4
539	381	569	324	172	4
559	324	619	433	276	4
391	429	637	433	211	4
430	324	602	232	148	4
502	377	617	368	158	4
551	414	658	399	264	4
484	390	580	434	199	4
527	322	507	304	163	4
315	446	574	416	125	4
480	414	607	397	121	4
505	280	602	410	140	4
447	437	521	443	158	4
589	332	575	384	4	4
635	356	674	409	11	4
507	362	583	370	208	4
587	422	591	391	233	4
574	343	569	416	273	4
562	358	528	344	45	4
519	351	620	332	197	4
498	287	618	276	54	4
550	421	636	300	155	4
458	457	500	290	187	4
444	384	591	274	254	4
539	426	601	333	211	4
485	442	578	457	251	4
507	341	523	327	187	4
620	327	636	423	165	4
721	602	676	393	326	4
449	383	637	318	190	4
557	380	553	376	174	4
475	485	591	412	130	4
589	453	660	354	32	4
474	375	551	429	101	4
597	322	661	334	220	4
599	360	596	331	377	4
539	356	624	403	205	4
632	407	665	394	154	4
625	497	554	448	267	4
523	398	567	352	180	4
445	272	553	293	93	4
539	312	636	357	133	4
640	409	653	364	248	4
463	291	623	372	225	4
367	510	620	428	244	4
582	412	569	418	76	4
502	382	616	351	168	4
585	335	657	417	257	4
422	385	618	357	185	4
613	453	561	342	120	4
564	452	601	424	320	4
518	340	514	415	172	4
582	321	469	432	229	4
614	393	607	456	236	4
529	380	577	321	152	4
537	464	579	342	256	4
473	290	582	268	206	4
463	349	652	351	28	4
571	387	489	453	165	4
601	356	576	357	137	4
335	254	553	360	64	4
598	352	684	397	216	4
475	353	560	349	156	4
548	364	613	352	224	4
520	496	652	390	251	4
491	413	574	402	73	4
565	356	609	438	274	4
461	340	564	331	196	4
512	369	592	398	231	4
513	496	644	358	109	4
508	318	595	314	158	4
468	318	683	331	181	4
402	377	567	302	93	4
543	386	592	322	313	4
660	445	619	306	134	4
460	370	657	368	259	4
385	457	636	332	411	4
568	332	662	384	212	4
505	426	580	385	148	4
501	326	658	404	11	4
601	612	723	475	271	4
565	371	618	413	74	4
511	390	549	350	54	4
698	634	608	375	153	4
515	383	693	369	241	4
569	469	556	344	248	4
616	374	638	460	274	4
572	327	645	290	315	4
637	418	616	374	219	4
552	378	596	367	257	4
475	404	601	348	80	4
229	514	503	320	29	4
434	358	623	430	220	4
599	466	590	362	155	4
626	341	653	401	153	4
482	432	597	422	60	4
493	304	640	341	190	4
518	334	636	389	85	4
524	362	565	432	219	4
544	323	540	460	144	4
517	367	589	354	297	4
548	365	619	376	244	4
603	396	654	467	171	4
578	315	617	441	157	4
460	398	600	337	97	4
532	352	624	398	210	4
521	408	658	316	201	4
451	383	621	366	279	4
544	325	569	332	101	4
557	253	437	342	111	4
727	497	702	396	385	4
611	481	670	420	226	4
516	449	648	388	196	4
429	490	589	423	187	4
514	429	572	394	143	4
491	374	695	372	265	4
484	313	515	430	162	4
596	407	706	495	241	4
481	307	559	390	156	4
560	375	633	407	35	4
460	450	653	382	153	4
454	381	659	335	184	4
604	452	635	441	221	4
555	292	506	199	45	4
448	470	566	284	193	4
430	300	453	275	235	4
499	463	573	353	150	4
479	408	592	323	124	4
553	281	418	400	117	4
505	484	686	409	201	4
513	507	681	422	172	4
521	416	671	204	191	4
560	412	612	368	318	4
510	368	598	293	58	4
505	425	580	327	76	4
467	404	667	395	294	4
507	487	586	379	262	4
615	346	571	401	153	4
582	424	567	351	57	4
529	348	635	296	178	4
403	408	575	313	215	4
568	497	647	387	100	4
626	529	686	469	380	4
563	302	468	415	148	4
516	261	441	413	285	4
512	394	672	325	241	4
375	385	445	232	195	4
516	383	598	386	198	4
580	366	678	424	190	4
457	374	653	397	192	4
519	395	580	413	345	4
503	422	617	332	130	4
519	347	658	453	281	4
562	395	583	374	306	4
464	402	616	416	230	4
483	377	581	376	146	4
577	330	628	405	289	4
658	645	685	485	98	4
563	420	440	478	117	4
470	392	652	359	297	4
607	409	648	427	171	4
565	425	591	395	329	4
566	479	596	416	180	4
581	337	647	380	313	4
480	375	552	400	135	4
544	393	605	424	157	4
508	490	597	384	233	4
489	352	577	285	209	4
634	600	649	415	122	4
495	326	554	398	199	4
634	349	496	307	153	4
403	304	541	334	69	4
490	282	654	371	300	4
555	363	648	488	228	4
506	373	502	397	102	4
505	372	663	406	273	4
589	439	609	407	130	4
487	456	650	437	172	4
509	301	657	383	257	4
570	405	675	367	283	4
595	276	452	394	92	4
612	390	671	395	384	4
599	309	551	426	197	4
534	479	602	354	20	4
523	420	685	389	414	4
533	562	596	413	83	4
558	413	543	293	279	4
627	423	546	363	70	4
495	376	540	352	212	4
549	293	515	327	155	4
480	462	648	334	276	4
488	489	605	303	299	4
586	419	589	381	199	4
470	439	649	353	212	4
383	299	466	205	51	4
544	437	633	404	271	4
557	497	678	386	237	4
511	448	652	471	231	4
601	258	576	418	64	4
622	382	611	383	224	4
509	374	644	487	206	4
506	381	587	349	278	4
485	338	601	376	238	4
603	570	698	413	263	4
709	424	568	473	194	4
494	462	627	409	193	4
566	359	596	357	29	4
553	466	591	426	249	4
438	428	621	380	279	4
669	360	666	430	257	4
555	324	572	309	131	4
550	385	600	402	228	4
534	378	557	343	102	4
551	474	637	377	128	4
364	482	551	317	251	4
529	384	568	418	222	4
633	408	565	268	145	4
568	460	661	377	34	4
642	382	644	424	102	4
498	372	596	332	160	4
354	506	580	258	209	4
401	584	598	361	86	4
565	408	625	381	305	4
447	388	639	323	209	4
475	498	586	401	171	4
488	535	661	405	302	4
497	380	593	388	69	4
526	388	646	367	215	4
466	254	463	414	129	4
410	317	607	310	283	4
516	319	543	299	112	4
604	322	509	357	247	4
569	504	623	386	196	4
427	364	670	382	308	4
576	387	593	422	161	4
528	309	686	257	72	4
417	556	623	385	219	4
476	503	617	305	152	4
408	328	484	246	90	4
620	415	614	376	24	4
475	348	583	309	101	4
589	581	571	332	258	4
517	375	603	414	25	4
659	426	636	395	127	4
533	498	607	373	212	4
443	409	623	363	254	4
576	300	455	464	132	4
819	375	467	249	153	4
548	454	656	423	175	4
557	356	580	342	19	4
487	398	622	386	210	4
440	407	610	293	277	4
407	451	574	267	137	4
515	344	572	399	181	4
710	393	567	457	188	4
414	385	600	371	293	4
536	442	713	421	231	4
518	422	653	388	153	4
433	500	600	344	274	4
424	402	636	369	374	4
583	419	555	374	231	4
450	427	662	397	229	4
590	518	541	294	56	4
604	418	629	384	74	4
541	468	717	451	228	4
562	422	584	354	167	4
472	447	638	460	218	4
582	418	543	285	281	4
414	380	589	424	78	4
533	436	669	408	58	4
599	551	670	428	311	4
561	496	557	344	239	4
562	314	575	276	198	4
489	413	521	394	159	4
637	481	551	462	252	4
533	298	525	338	127	4
499	415	599	370	55	4
299	379	507	233	249	4
591	293	564	207	168	4
601	400	577	381	159	4
563	392	599	366	220	4
543	328	497	364	121	4
455	290	435	407	204	4
472	211	542	283	134	4
618	488	616	508	844	4
503	425	535	328	10	4
580	421	515	370	45	4
628	386	661	415	256	4
481	395	596	399	86	4
534	398	636	384	268	4
498	380	580	377	182	4
401	344	544	347	185	4
532	271	465	373	73	4
556	450	544	296	259	4
518	444	598	442	208	4
531	415	649	419	182	4
506	478	576	429	314	4
530	421	656	360	149	4
491	387	622	377	346	4
362	375	597	461	252	4
697	516	634	492	263	4
572	387	545	349	215	4
588	466	697	398	218	4
499	434	562	362	129	4
458	400	522	395	202	4
525	338	677	364	236	4
526	416	649	376	214	4
461	439	570	311	234	4
611	456	633	502	260	4
513	309	653	405	210	4
560	406	622	394	216	4
460	317	669	264	245	4
545	388	596	357	279	4
379	291	556	258	254	4
504	392	571	348	139	4
467	201	480	306	179	4
521	309	556	362	212	4
527	428	595	394	204	4
856	820	705	510	372	4
447	371	603	376	149	4
540	351	503	362	222	4
507	377	651	368	302	4
599	493	593	514	171	4
655	346	611	361	250	4
652	485	683	445	309	4
471	441	633	374	230	4
541	385	564	337	11	4
480	346	576	390	192	4
500	433	619	399	286	4
504	295	529	377	132	4
507	369	683	320	72	4
652	314	652	399	253	4
876	616	699	451	264	4
517	508	579	408	82	4
593	406	603	379	159	4
533	385	626	385	138	4
540	403	551	351	130	4
548	497	581	276	264	4
565	344	498	382	55	4
395	681	551	349	199	4
581	373	544	415	193	4
523	381	576	337	101	4
807	444	566	406	233	4
545	437	642	383	295	4
498	519	630	520	210	4
543	300	507	362	185	4
681	415	606	400	314	4
453	498	626	382	257	4
589	384	613	406	346	4
485	341	664	404	229	4
636	425	634	390	177	4
540	392	603	332	174	4
577	362	589	397	286	4
537	422	563	300	151	4
459	400	670	420	225	4
563	409	655	338	136	4
573	384	597	438	41	4
584	454	592	385	270	4
483	399	605	386	266	4
524	350	597	363	55	4
675	330	604	451	219	4
420	403	540	436	205	4
616	356	598	415	207	4
479	463	576	394	168	4
598	439	692	453	259	4
647	542	662	421	19	4
553	443	588	302	141	4
282	356	513	361	391	4
429	468	624	335	271	4
355	452	712	409	84	4
546	385	563	355	183	4
471	394	556	450	296	4
316	351	523	328	203	4
528	435	673	387	277	4
542	263	529	409	199	4
373	346	590	431	217	4
597	433	643	305	1	4
591	279	600	439	225	4
506	378	615	433	313	4
572	384	539	383	209	4
506	465	658	392	144	4
497	477	521	370	143	4
579	301	602	477	25	4
503	694	550	267	157	4
617	420	629	265	230	4
466	417	649	392	144	4
609	333	566	392	185	4
487	271	545	304	201	4
576	420	729	549	118	4
533	293	551	414	74	4
470	389	594	386	299	4
605	472	548	355	84	4
502	356	666	390	2	4
491	354	649	311	170	4
600	316	605	347	199	4
515	467	572	283	230	4
549	392	661	408	55	4
474	302	578	371	187	4
671	337	547	383	366	4
558	370	609	392	193	4
622	563	592	375	139	4
477	248	479	334	206	4
645	504	660	371	298	4
411	401	530	362	247	4
382	437	557	320	407	4
337	507	639	465	404	4
382	403	543	305	166	4
646	590	618	421	230	4
534	450	581	344	357	4
634	359	574	413	211	4
514	361	520	387	217	4
508	404	623	301	241	4
620	374	666	543	258	4
565	344	571	326	262	4
532	332	544	369	301	4
611	426	696	395	349	4
553	397	602	398	312	4
584	392	614	262	171	4
499	326	553	400	93	4
478	375	592	269	98	4
505	374	634	454	200	4
707	418	648	355	189	4
441	336	496	337	248	4
550	407	536	329	139	4
556	327	625	345	321	4
563	410	569	363	225	4
570	456	600	379	261	4
599	406	502	255	233	4
485	356	555	419	145	4
637	377	594	429	82	4
522	414	593	391	142	4
630	345	660	364	184	4
465	355	541	364	199	4
579	374	601	339	300	4
572	393	674	511	163	4
565	422	713	417	271	4
531	323	663	425	181	4
765	780	681	465	272	4
396	310	540	292	227	4
460	503	535	252	211	4
597	400	637	359	243	4
497	397	578	395	193	4
573	285	449	303	18	4
626	431	595	304	131	4
447	433	596	365	174	4
491	379	576	344	132	4
643	410	640	387	44	4
590	422	533	333	244	4
608	426	690	379	217	4
477	348	485	291	63	4
505	360	574	365	238	4
462	385	570	323	202	4
601	338	624	369	239	4
585	331	554	396	208	4
618	352	584	368	13	4
577	328	562	262	249	4
551	444	558	397	257	4
586	396	581	322	363	4
592	466	659	460	160	4
567	369	665	405	228	4
686	519	647	417	68	4
527	395	595	402	184	4
462	464	606	339	251	4
473	460	579	234	248	4
540	430	644	385	166	4
607	399	633	341	244	4
495	402	599	354	358	4
509	520	685	362	128	4
513	320	461	317	210	4
524	332	543	409	157	4
554	398	703	400	209	4
471	353	687	402	257	4
496	342	488	341	15	4
592	403	626	299	13	4
469	310	601	302	219	4
497	345	578	335	51	4
497	439	629	396	196	4
468	346	648	317	100	4
374	484	599	350	217	4
627	435	639	363	171	4
440	422	641	453	59	4
488	455	641	366	173	4
559	264	520	374	135	4
431	360	538	327	27	4
377	397	483	213	8	4
624	408	608	313	158	4
587	316	524	397	87	4
535	313	577	282	54	4
484	433	661	411	228	4
587	469	678	337	191	4
403	304	518	262	159	4
562	420	593	457	38	4
513	356	553	374	100	4
559	437	559	469	218	4
603	425	564	376	120	4
462	387	615	412	229	4
528	447	564	258	327	4
406	302	596	259	137	4
528	385	639	403	256	4
489	478	589	374	213	4
594	429	542	390	243	4
576	329	637	481	231	4
587	494	747	489	139	4
374	364	476	292	314	4
464	425	597	358	110	4
442	271	584	336	149	4
529	370	572	394	250	4
615	530	559	490	398	4
486	300	581	356	173	4
481	383	608	412	357	4
575	376	609	388	185	4
454	502	581	303	112	4
551	516	674	402	17	4
531	330	539	317	85	4
303	256	497	204	291	4
564	382	512	364	202	4
549	317	610	456	224	4
364	289	580	287	199	4
522	393	675	425	167	4
581	396	621	396	344	4
609	398	636	412	83	4
571	436	620	381	84	4
558	432	584	406	242	4
622	356	634	393	237	4
426	388	620	347	67	4
569	467	704	333	118	4
515	368	648	358	103	4
341	310	463	103	47	4
517	429	565	352	215	4
538	400	677	335	209	4
573	461	603	293	194	4
464	400	525	387	75	4
563	375	529	410	197	4
569	407	556	385	161	4
413	273	511	331	85	4
567	398	610	353	140	4
555	496	631	338	118	4
574	417	539	353	195	4
549	441	639	346	192	4
430	383	661	378	126	4
[truncated: 48,001 more rows]
