# Supplementary material for: Hierarchical Modeling for Rare Event Detection and Cell Subset Alignment across Flow Cytometry Samples
Source: PLoS Comput Biol. 2013 Jul 11;9(7):e1003130. doi: 10.1371/journal.pcbi.1003130 (PMC3708855; doi:10.1371/journal.pcbi.1003130)
Supplement: Software S1 — contains a Makefile, source code and scripts to generate the figures shown in the manuscript. (ZIP) [file pcbi.1003130.s003.zip › Software S1/data/flame/matched.CD3CD45_0.250000_5_xs.mst.9.aligned.locations.txt]

FSC.H	SSC.H	FL1.H	FL2.H	FL3.H	weight
324.741092012266	101.142414611892	472.320448606741	773.611082879778	7.18366746455724e-14	16.4407544855924
323.356174786817	114.110916285392	467.276626771986	789.251386914499	131.161102002724	22.7617924756901
308.476466606616	99.7394165618954	470.059553823997	135.642141045359	2.31535586574829e-15	7.89015545699842
536.197598336202	346.130631555087	608.886856428491	385.262218556723	202.157510725835	18.092
317.512976385883	125.641738490165	490.697494187414	179.659964855997	134.341779546491	10.7110770859017
88.6644940257581	154.474080391159	380.666533254298	259.807445939868	168.210606249435	3.14276028281159
371.653863452651	191.34447209181	506.921660004879	723.03614990757	135.723912694807	16.5392697258864
623.93073589708	301.740477072723	601.518121151821	790.288137095213	161.429588641367	2.73112696572782
319.771538546975	131.415649873617	493.350986653617	-4.85811222285616	133.557796784284	1.70544875288357
