# Supplementary material for: Hierarchical Modeling for Rare Event Detection and Cell Subset Alignment across Flow Cytometry Samples
Source: PLoS Comput Biol. 2013 Jul 11;9(7):e1003130. doi: 10.1371/journal.pcbi.1003130 (PMC3708855; doi:10.1371/journal.pcbi.1003130)
Supplement: Software S1 — contains a Makefile, source code and scripts to generate the figures shown in the manuscript. (ZIP) [file pcbi.1003130.s003.zip › Software S1/data/flame/matched.CD3CD45_0.250000_5_xs.mst.9.aligned.member.txt]

FSC.H	SSC.H	FL1.H	FL2.H	FL3.H	cluster
326	135	524	763	128	2
330	115	502	857	100	2
349	112	454	801	63	2
294	113	521	778	182	2
299	107	396	757	39	2
302	125	481	706	161	2
331	125	430	673	35	2
301	101	536	775	139	2
295	97	477	809	222	2
334	126	423	771	126	2
382	156	465	768	85	2
319	122	563	759	147	2
319	120	415	813	190	2
341	115	493	816	175	2
327	130	438	753	144	2
349	128	487	831	139	2
335	160	514	750	35	2
357	132	438	805	171	2
286	116	459	760	177	2
338	110	427	679	115	2
289	96	380	625	115	2
291	106	515	816	195	2
373	136	451	709	201	2
312	148	546	695	108	2
318	105	444	759	109	2
306	110	561	721	50	2
361	147	562	797	19	2
333	121	435	631	34	2
310	97	550	723	54	2
343	150	469	704	96	2
276	107	446	795	29	2
293	143	528	718	237	2
300	130	558	722	288	2
320	100	390	794	36	2
310	101	422	694	190	2
315	127	504	694	172	2
287	132	470	708	171	2
354	164	551	765	57	2
317	131	484	719	2	2
300	135	570	790	178	2
296	116	480	713	112	2
304	126	409	776	194	2
313	110	559	758	187	2
300	132	466	726	288	2
346	130	462	808	175	2
295	108	492	798	109	2
318	116	454	796	192	2
300	120	529	808	117	2
334	116	483	784	129	2
314	146	505	734	233	2
335	147	470	650	32	2
319	94	402	786	230	2
300	112	447	729	202	2
289	128	485	730	141	2
313	94	529	780	45	2
359	114	476	839	29	2
292	114	501	800	163	2
383	160	450	754	8	2
342	150	493	776	41	2
306	95	417	748	207	2
328	128	490	775	227	2
313	109	431	784	58	2
310	146	446	766	213	2
343	109	475	799	142	2
295	102	490	717	181	2
361	146	498	762	146	2
323	188	647	698	44	2
271	117	472	728	185	2
319	119	471	645	139	2
321	151	622	766	169	2
275	117	447	765	177	2
325	136	487	781	64	2
361	150	373	822	5	2
336	109	458	800	25	2
343	162	574	729	115	2
282	106	474	687	240	2
347	123	493	804	2	2
297	122	425	761	98	2
368	140	449	722	160	2
284	139	510	761	134	2
292	110	442	767	223	2
268	112	560	709	93	2
344	135	522	759	18	2
281	115	436	753	147	2
319	102	412	777	224	2
343	121	453	801	102	2
333	98	442	664	80	2
294	106	538	816	128	2
386	148	449	717	147	2
307	119	444	742	71	2
296	133	438	762	226	2
301	138	555	773	88	2
396	148	534	724	83	2
274	89	478	733	215	2
319	111	564	826	43	2
303	152	471	807	78	2
302	134	563	758	29	2
314	105	510	758	26	2
283	126	427	763	132	2
319	137	535	814	86	2
313	148	467	747	144	2
292	90	426	705	95	2
326	121	473	801	127	2
353	160	429	730	81	2
359	139	569	779	82	2
331	137	472	812	108	2
264	93	397	702	176	2
304	150	463	796	154	2
338	101	510	819	164	2
286	107	412	797	208	2
284	126	467	788	63	2
327	142	476	806	195	2
304	102	435	730	109	2
308	133	497	702	14	2
318	99	535	774	117	2
299	111	471	790	70	2
332	138	591	697	141	2
282	105	507	753	33	2
309	122	460	810	133	2
328	119	505	817	225	2
284	99	523	717	111	2
307	112	465	792	2	2
316	127	469	776	124	2
297	139	404	748	245	2
336	126	479	732	91	2
311	92	498	776	207	2
266	80	472	607	250	2
318	110	399	740	42	2
341	136	513	833	110	2
276	134	532	793	145	2
313	110	441	766	161	2
276	93	444	714	102	2
356	141	462	706	166	2
287	81	420	725	88	2
303	116	480	660	139	2
308	102	504	787	102	2
321	145	478	770	179	2
312	157	609	715	134	2
283	102	457	696	127	2
318	137	562	698	164	2
281	96	418	614	173	2
304	153	494	767	78	2
310	129	458	786	46	2
324	139	530	850	145	2
301	117	469	794	145	2
314	137	450	805	12	2
346	118	454	793	117	2
341	158	574	701	204	2
362	150	519	719	117	2
276	117	550	680	209	2
303	118	436	642	154	2
340	121	397	751	100	2
327	98	447	690	166	2
351	138	465	762	147	2
287	101	413	649	219	2
329	135	534	815	133	2
315	125	475	726	302	2
322	112	529	751	119	2
268	91	468	769	128	2
327	114	536	815	152	2
321	98	545	743	283	2
323	110	505	770	152	2
312	130	513	757	115	2
338	139	413	740	133	2
314	125	394	743	37	2
357	127	489	762	19	2
345	141	565	713	99	2
313	126	430	710	167	2
341	120	442	755	79	2
329	145	576	707	277	2
304	124	584	797	174	2
318	122	480	723	198	2
300	133	450	729	143	2
346	154	595	762	23	2
263	81	550	778	195	2
334	151	529	808	207	2
299	131	561	772	55	2
288	122	433	691	232	2
303	102	478	726	205	2
362	141	540	789	144	2
377	128	584	750	151	2
355	136	477	752	162	2
344	143	463	713	18	2
316	111	421	693	168	2
334	124	470	714	143	2
317	85	535	820	83	2
344	135	516	692	204	2
323	121	575	722	273	2
292	130	461	721	72	2
305	95	487	781	77	2
370	161	538	737	32	2
282	75	507	762	169	2
315	123	468	756	212	2
346	154	532	701	75	2
308	137	480	746	51	2
331	131	502	769	107	2
289	116	429	768	85	2
333	152	457	759	92	2
310	135	473	753	91	2
316	102	509	787	147	2
345	146	474	783	11	2
334	147	462	824	201	2
308	138	523	732	24	2
279	102	430	764	47	2
274	92	394	766	195	2
360	139	522	733	240	2
309	128	461	722	54	2
306	142	530	651	38	2
332	162	539	594	174	2
308	91	462	686	74	2
344	142	461	708	101	2
296	119	370	700	222	2
316	156	567	819	83	2
307	144	454	765	174	2
270	83	462	582	97	2
330	103	408	741	95	2
291	124	460	727	241	2
288	114	432	732	211	2
288	120	516	787	147	2
317	118	437	753	155	2
286	88	459	768	106	2
342	163	588	765	269	2
329	115	495	715	86	2
303	133	436	737	192	2
327	113	543	635	1	2
300	127	484	800	244	2
309	125	574	744	43	2
336	101	453	716	159	2
306	116	555	782	246	2
293	109	472	775	3	2
272	78	577	793	34	2
325	145	580	693	147	2
320	113	495	743	176	2
297	71	365	759	167	2
334	145	458	791	218	2
328	130	480	736	144	2
319	124	474	805	77	2
325	114	485	786	244	2
367	134	449	725	196	2
324	118	451	753	62	2
291	103	442	745	135	2
362	135	530	798	94	2
309	113	461	786	66	2
340	149	523	790	146	2
280	104	525	731	63	2
368	179	614	713	113	2
294	126	458	779	284	2
319	112	371	746	178	2
318	135	458	800	127	2
361	157	449	730	46	2
314	108	446	769	137	2
334	171	470	819	175	2
249	84	482	735	212	2
313	124	469	730	175	2
463	244	455	518	29	2
340	192	640	733	237	2
359	151	474	736	147	2
348	153	537	721	136	2
346	134	502	688	195	2
298	116	511	727	149	2
304	100	529	686	170	2
299	108	499	780	117	2
320	107	508	771	235	2
284	121	558	704	300	2
323	99	511	817	194	2
334	106	485	766	269	2
283	125	500	770	11	2
343	122	477	772	152	2
323	119	481	687	155	2
288	114	549	765	140	2
294	138	433	689	16	2
306	117	542	716	135	2
333	106	463	656	122	2
346	148	569	773	254	2
283	132	480	762	258	2
303	94	478	805	93	2
283	111	480	753	133	2
343	155	578	790	179	2
285	96	473	790	218	2
309	116	374	741	178	2
288	122	471	752	44	2
307	102	588	809	169	2
331	100	434	748	169	2
351	131	581	766	184	2
371	125	422	742	181	2
322	102	443	733	43	2
298	105	575	767	63	2
330	123	447	823	24	2
377	185	479	806	67	2
328	132	474	681	133	2
328	105	568	786	199	2
331	128	438	768	161	2
337	122	526	826	74	2
305	106	475	779	178	2
342	127	452	806	223	2
293	141	532	757	87	2
355	166	420	582	303	2
333	157	482	751	147	2
327	132	564	697	199	2
305	121	456	736	123	2
352	125	585	756	22	2
347	150	467	707	92	2
328	156	541	721	4	2
368	160	558	777	116	2
352	131	574	770	253	2
299	117	569	804	83	2
308	115	470	740	204	2
327	108	453	696	164	2
282	105	452	725	44	2
304	146	422	684	2	2
581	301	640	585	796	2
318	119	440	754	24	2
313	115	396	750	166	2
362	155	586	733	5	2
333	163	424	737	131	2
348	124	472	751	184	2
323	140	463	718	121	2
342	123	439	755	110	2
315	114	446	823	249	2
286	96	447	804	130	2
300	119	444	764	253	2
385	165	607	655	136	2
345	130	472	791	15	2
355	157	477	786	152	2
280	120	473	759	131	2
318	95	526	759	144	2
328	136	524	769	233	2
286	113	453	677	166	2
319	145	477	778	55	2
305	123	422	747	185	2
301	126	486	812	133	2
292	119	452	775	175	2
355	153	550	798	142	2
301	127	474	615	199	2
324	102	452	798	53	2
352	136	461	813	219	2
295	125	494	670	29	2
289	147	513	794	148	2
345	138	487	708	10	2
300	136	493	634	217	2
293	100	541	816	252	2
351	177	499	823	106	2
363	157	473	744	141	2
324	142	448	669	58	2
310	119	476	723	137	2
338	158	446	734	151	2
278	89	466	801	70	2
324	114	535	751	125	2
352	115	434	688	151	2
338	134	584	724	4	2
320	135	434	672	126	2
296	80	535	625	246	2
317	111	491	768	130	2
280	124	428	764	83	2
312	128	570	735	157	2
337	111	572	767	158	2
331	105	522	710	190	2
317	154	515	777	164	2
272	79	489	776	150	2
320	144	454	785	182	2
334	129	495	744	232	2
325	133	479	703	175	2
373	153	463	675	246	2
338	121	501	775	7	2
339	117	472	771	136	2
331	124	491	804	66	2
293	112	561	780	141	2
326	107	504	788	23	2
343	118	511	834	13	2
341	104	517	832	50	2
345	132	584	777	118	2
335	126	473	763	166	2
328	145	407	710	225	2
312	119	517	789	140	2
330	92	422	753	141	2
336	131	472	795	98	2
321	149	486	726	229	2
283	76	449	770	14	2
337	104	441	733	35	2
364	163	471	787	68	2
362	121	438	662	207	2
277	111	417	755	158	2
327	138	522	779	124	2
327	143	542	786	198	2
310	122	502	817	111	2
354	129	488	817	134	2
355	136	570	765	117	2
290	86	377	722	82	2
328	185	575	619	129	2
338	124	450	839	133	2
325	145	581	767	154	2
352	120	400	689	176	2
320	144	481	697	161	2
347	123	441	800	80	2
254	85	535	723	174	2
352	175	544	801	48	2
314	114	435	785	19	2
305	124	481	745	217	2
333	142	532	837	6	2
280	133	442	778	161	2
323	167	359	737	137	2
284	111	501	715	35	2
268	97	450	682	181	2
319	115	560	755	212	2
314	138	440	775	87	2
333	124	452	799	147	2
317	113	404	730	104	2
312	114	430	771	180	2
281	88	440	782	108	2
311	88	516	794	219	2
319	149	480	723	121	2
329	118	468	821	306	2
307	122	555	807	239	2
300	118	466	726	119	2
311	112	493	827	222	2
313	114	427	709	200	2
303	115	473	767	120	2
355	117	472	728	108	2
315	103	416	742	121	2
318	103	534	783	97	2
292	120	505	825	143	2
375	151	452	766	229	2
322	117	470	758	21	2
316	131	492	731	194	2
363	151	497	730	207	2
358	160	461	769	35	2
341	116	498	637	160	2
294	102	464	819	117	2
284	110	438	802	18	2
323	103	557	772	116	2
322	126	556	799	133	2
313	115	541	745	174	2
352	130	555	770	154	2
354	125	572	822	169	2
321	119	462	803	48	2
386	154	526	799	197	2
304	109	423	746	93	2
353	89	584	803	45	2
303	118	534	786	191	2
366	138	429	778	182	2
309	111	426	771	129	2
291	129	450	745	159	2
338	158	354	668	86	2
332	120	533	748	54	2
348	138	448	793	100	2
343	132	565	815	164	2
314	111	571	702	29	2
299	127	432	758	18	2
335	140	476	746	254	2
332	155	490	808	103	2
296	108	479	786	126	2
332	118	487	787	135	2
331	122	485	791	142	2
347	166	453	769	28	2
311	90	533	717	148	2
303	109	478	746	221	2
360	155	472	740	7	2
326	115	494	813	18	2
327	91	516	723	234	2
334	151	531	676	224	2
350	141	552	817	29	2
330	139	492	672	174	2
298	105	448	760	127	2
338	160	502	811	44	2
343	120	530	798	134	2
316	127	503	808	137	2
330	120	462	790	233	2
359	147	539	688	98	2
313	110	528	781	125	2
303	126	418	762	180	2
342	97	571	725	182	2
295	102	477	817	179	2
327	183	619	665	71	2
365	154	503	744	154	2
360	149	505	795	220	2
354	126	529	743	96	2
288	88	453	783	147	2
330	115	531	775	10	2
326	109	525	827	135	2
298	112	469	725	79	2
314	118	412	610	26	2
378	164	432	719	242	2
335	92	417	799	30	2
368	167	490	789	22	2
317	132	534	790	223	2
321	93	466	780	178	2
359	170	454	723	259	2
324	120	547	783	5	2
345	145	591	680	168	2
313	131	458	735	46	2
344	161	440	700	10	2
336	142	449	777	40	2
320	112	450	682	24	2
299	98	534	855	3	2
285	122	525	734	188	2
286	85	436	689	53	2
338	105	540	738	141	2
261	84	419	735	87	2
322	113	434	767	143	2
316	127	549	831	97	2
335	124	418	655	38	2
308	127	448	793	162	2
282	116	448	748	26	2
345	96	584	811	123	2
351	164	458	756	254	2
302	114	444	799	206	2
321	140	481	734	278	2
312	99	483	814	235	2
327	131	458	686	165	2
248	85	467	773	178	2
330	141	464	834	159	2
314	94	475	770	180	2
312	134	593	741	197	2
302	120	457	745	51	2
288	96	411	754	171	2
287	157	420	775	13	2
342	131	464	641	167	2
323	106	513	718	28	2
335	139	464	763	3	2
325	148	608	749	68	2
291	91	524	696	116	2
365	123	554	779	185	2
325	111	513	744	113	2
284	95	458	709	32	2
330	125	405	730	281	2
329	124	493	798	148	2
395	146	595	814	92	2
272	90	410	763	181	2
347	135	515	798	209	2
342	146	478	742	81	2
287	115	510	808	116	2
310	134	584	737	220	2
313	99	423	771	166	2
312	124	447	775	137	2
336	127	540	812	240	2
308	124	470	838	2	2
298	121	428	787	22	2
370	132	485	794	117	2
293	116	458	641	33	2
283	108	479	775	101	2
329	152	504	764	3	2
352	125	543	806	33	2
321	125	440	723	18	2
325	108	435	785	123	2
296	132	524	720	14	2
309	122	549	712	165	2
350	179	470	822	178	2
308	104	465	745	105	2
322	135	471	740	182	2
308	121	543	799	136	2
325	118	489	708	115	2
310	118	487	794	145	2
290	121	453	646	143	2
318	118	404	715	204	2
331	166	573	815	160	2
366	159	561	739	151	2
339	121	515	809	185	2
286	103	468	721	182	2
349	119	499	804	33	2
292	92	507	831	217	2
270	110	566	812	184	2
347	178	434	787	165	2
353	135	511	747	99	2
309	98	440	771	96	2
360	141	470	804	67	2
288	137	493	776	116	2
345	150	432	701	148	2
365	118	490	752	194	2
296	96	548	765	10	2
309	90	429	764	167	2
294	129	500	727	168	2
337	113	442	701	72	2
253	120	486	785	185	2
316	99	479	756	242	2
329	131	485	700	168	2
327	139	516	729	151	2
319	124	471	814	5	2
383	142	455	813	6	2
328	123	465	756	153	2
331	112	508	735	17	2
331	141	484	777	103	2
288	107	471	772	13	2
335	117	498	732	141	2
288	139	456	760	89	2
341	107	404	744	88	2
315	104	456	811	121	2
316	99	524	739	178	2
364	119	469	670	43	2
360	141	431	809	47	2
294	118	530	765	212	2
390	152	497	794	159	2
344	113	487	707	129	2
318	136	550	782	148	2
311	148	555	807	164	2
301	118	420	793	115	2
307	122	422	730	102	2
349	126	443	777	122	2
326	120	538	785	255	2
292	102	512	793	139	2
340	145	471	708	65	2
299	130	398	648	53	2
369	168	485	791	39	2
290	115	487	783	8	2
299	123	446	781	145	2
321	121	578	763	217	2
339	122	542	824	50	2
334	136	550	728	193	2
279	127	440	717	48	2
319	147	463	752	108	2
284	119	395	806	37	2
336	109	407	762	61	2
340	125	436	668	173	2
320	125	538	733	169	2
305	107	439	753	155	2
318	134	492	781	195	2
364	116	409	784	39	2
309	108	470	801	94	2
326	104	451	708	90	2
344	104	385	755	142	2
337	137	453	766	34	2
329	126	503	797	79	2
311	134	422	774	142	2
305	129	514	807	131	2
363	145	450	753	174	2
344	137	512	770	137	2
357	119	512	831	212	2
302	128	550	816	142	2
356	126	437	765	161	2
369	123	571	765	183	2
336	118	471	708	3	2
317	127	442	703	125	2
325	125	427	754	121	2
380	167	557	780	131	2
379	147	540	811	101	2
331	136	575	802	194	2
367	150	482	746	132	2
347	165	610	664	125	2
305	108	547	802	96	2
340	111	440	776	79	2
286	98	477	732	200	2
338	142	544	771	223	2
319	150	408	793	240	2
336	93	471	745	132	2
325	145	486	721	31	2
335	149	540	830	104	2
297	108	379	761	206	2
266	70	435	607	54	2
336	125	508	802	33	2
331	127	483	782	117	2
337	151	504	763	210	2
325	115	449	812	149	2
352	164	343	710	112	2
296	147	491	805	57	2
360	120	417	670	139	2
330	143	499	782	142	2
319	137	503	801	197	2
330	140	465	758	47	2
300	122	467	777	162	2
268	116	457	807	7	2
345	154	461	715	117	2
329	117	516	770	202	2
279	86	480	664	58	2
289	108	458	802	54	2
317	101	436	663	66	2
353	141	515	714	173	2
337	104	463	685	20	2
300	125	444	718	143	2
303	106	390	610	830	2
337	117	423	660	154	2
368	145	546	756	127	2
337	117	412	753	103	2
301	121	374	629	5	2
314	99	537	829	198	2
304	100	459	753	145	2
319	166	412	773	37	2
303	149	621	711	154	2
347	165	489	815	216	2
311	143	436	769	52	2
361	117	520	828	98	2
315	109	487	809	133	2
369	133	393	723	209	2
321	150	461	719	135	2
337	139	524	806	150	2
346	149	445	743	182	2
377	160	553	754	208	2
322	139	465	732	135	2
291	102	428	721	55	2
328	147	576	661	69	2
354	114	555	808	118	2
323	112	477	759	9	2
332	107	525	827	35	2
353	125	419	823	175	2
375	346	703	684	845	2
317	91	428	783	152	2
268	112	384	738	129	2
323	109	499	804	86	2
302	100	512	790	7	2
312	127	501	670	101	2
349	144	520	779	210	2
315	87	441	784	77	2
356	127	502	787	14	2
315	112	529	749	22	2
291	87	420	621	217	2
294	115	517	797	30	2
343	118	575	749	84	2
342	121	453	708	209	2
347	146	615	797	192	2
372	134	524	782	191	2
302	124	461	784	4	2
327	117	453	764	170	2
299	108	545	718	26	2
310	104	498	779	108	2
309	139	483	753	66	2
316	97	376	713	210	2
357	146	419	688	30	2
344	149	490	782	217	2
338	106	574	825	194	2
332	110	456	841	127	2
370	135	519	760	113	2
336	141	494	798	185	2
289	103	582	685	103	2
301	122	515	804	201	2
346	134	503	780	93	2
313	155	465	809	78	2
409	138	466	771	152	2
273	103	535	791	172	2
345	127	447	654	125	2
321	106	540	790	175	2
306	132	449	788	197	2
333	119	400	764	11	2
321	105	520	749	88	2
334	158	548	745	34	2
285	105	385	786	212	2
330	142	459	816	201	2
329	118	461	705	137	2
341	130	455	739	126	2
296	98	566	709	101	2
348	123	486	775	198	2
342	126	526	785	38	2
299	90	424	769	42	2
322	141	472	759	129	2
312	99	462	824	139	2
297	143	561	767	218	2
354	128	489	699	71	2
343	96	426	816	12	2
335	150	519	711	196	2
295	97	487	817	203	2
342	154	568	795	130	2
316	107	469	743	179	2
292	88	485	799	21	2
299	117	441	774	116	2
317	135	525	802	241	2
317	134	551	845	116	2
385	146	550	805	127	2
317	123	497	769	218	2
290	137	468	715	202	2
377	150	554	717	168	2
320	101	430	767	93	2
330	156	487	753	138	2
310	152	588	764	165	2
348	107	381	658	83	2
323	110	420	781	56	2
365	144	557	800	163	2
303	115	462	654	73	2
330	130	560	710	2	2
337	113	425	799	199	2
294	106	433	785	205	2
324	102	433	773	195	2
336	147	441	752	178	2
297	144	471	735	112	2
333	134	529	763	34	2
305	94	468	766	241	2
316	152	542	745	98	2
314	114	455	790	185	2
308	95	478	767	138	2
303	118	437	758	161	2
331	131	510	807	233	2
357	138	478	696	285	2
345	123	490	814	184	2
359	162	488	757	175	2
302	128	513	754	28	2
287	127	501	703	48	2
308	103	513	696	108	2
297	123	477	658	183	2
350	131	500	754	185	2
304	140	554	763	155	2
336	120	564	811	233	2
309	135	392	706	89	2
350	136	493	800	189	2
329	124	474	767	129	2
312	133	531	727	15	2
300	109	483	746	134	2
320	116	574	738	102	2
330	113	408	702	72	2
341	127	455	817	185	2
335	136	522	841	72	2
447	240	508	600	660	2
293	145	400	765	156	2
388	137	532	802	78	2
282	88	463	757	50	2
319	102	463	717	8	2
323	116	479	709	247	2
334	102	369	761	25	2
314	108	461	730	131	2
319	148	478	753	130	2
319	108	398	734	148	2
352	145	517	740	123	2
342	148	470	752	89	2
349	161	508	837	160	2
331	119	556	787	141	2
335	151	455	715	161	2
333	137	494	781	178	2
380	148	559	793	238	2
308	126	463	733	113	2
261	92	386	615	154	2
381	139	410	750	36	2
315	117	503	790	191	2
376	121	522	756	144	2
328	118	481	745	126	2
342	173	607	737	172	2
277	101	446	757	86	2
341	108	492	771	3	2
352	144	464	695	266	2
331	113	519	759	54	2
321	92	458	775	108	2
279	84	463	777	153	2
341	121	516	790	70	2
309	100	390	740	13	2
328	134	501	744	154	2
308	116	566	739	143	2
297	119	526	703	188	2
296	115	534	801	17	2
367	152	541	737	73	2
308	115	465	762	170	2
299	91	408	687	80	2
352	131	552	827	53	2
316	143	504	737	267	2
332	153	527	780	119	2
307	132	446	756	186	2
317	103	446	595	96	2
360	132	561	834	258	2
374	149	509	788	267	2
287	106	443	636	11	2
351	144	534	782	216	2
317	107	472	753	21	2
356	145	448	801	125	2
322	112	514	821	98	2
312	107	483	794	47	2
346	153	567	796	118	2
311	99	416	672	171	2
321	121	488	799	63	2
338	117	495	835	132	2
368	147	502	787	109	2
315	120	489	785	67	2
339	127	566	813	124	2
324	121	433	715	183	2
325	115	452	746	151	2
344	129	475	736	203	2
344	136	429	704	98	2
345	152	524	771	62	2
333	113	435	804	39	2
302	86	484	746	193	2
348	149	443	745	8	2
295	97	484	812	213	2
346	140	470	669	207	2
290	113	545	748	157	2
317	123	378	743	247	2
300	100	483	761	33	2
293	113	479	785	114	2
302	132	493	723	105	2
270	113	530	712	168	2
293	89	521	771	142	2
297	90	533	688	124	2
336	138	592	756	93	2
336	169	453	782	102	2
291	116	471	849	119	2
300	123	582	776	93	2
306	84	466	674	39	2
277	141	286	727	149	2
330	156	444	723	140	2
370	129	560	640	65	2
331	132	431	680	135	2
318	122	460	754	116	2
331	138	411	747	9	2
307	108	433	767	91	2
346	155	599	807	181	2
335	112	480	781	121	2
320	97	458	656	132	2
335	157	510	709	13	2
309	122	452	715	52	2
317	129	563	760	51	2
333	126	483	739	204	2
316	144	555	833	96	2
355	133	536	788	157	2
341	145	466	760	55	2
348	117	466	727	151	2
340	106	393	826	48	2
289	136	565	752	149	2
296	103	417	771	180	2
372	166	483	829	20	2
345	96	554	789	46	2
343	152	497	734	149	2
292	117	570	729	108	2
303	105	419	784	149	2
336	157	555	812	149	2
327	110	399	766	135	2
340	91	520	755	128	2
296	88	553	801	35	2
396	185	604	698	115	2
341	98	520	782	12	2
376	158	502	815	301	2
282	107	421	754	176	2
391	171	524	790	107	2
331	149	461	828	132	2
336	134	464	671	134	2
283	109	466	795	148	2
276	100	538	757	200	2
327	123	457	701	138	2
313	132	519	808	204	2
313	143	588	726	81	2
322	140	493	803	32	2
315	84	403	689	110	2
305	123	570	743	182	2
344	107	458	701	104	2
311	120	393	738	120	2
318	116	422	728	51	2
348	113	355	702	175	2
282	89	411	732	185	2
351	136	535	795	222	2
308	113	470	798	80	2
382	131	453	755	155	2
274	100	435	768	172	2
378	139	611	786	194	2
415	189	608	764	7	2
309	96	421	695	187	2
305	104	455	790	101	2
307	94	396	777	31	2
327	123	466	728	140	2
275	87	466	745	115	2
327	134	419	767	7	2
332	115	470	805	94	2
309	101	430	802	137	2
270	115	419	757	101	2
344	160	582	782	200	2
332	138	508	745	310	2
291	80	462	775	174	2
289	107	479	794	87	2
318	151	458	791	139	2
325	113	539	769	78	2
357	140	568	769	38	2
323	99	490	732	131	2
372	147	398	748	90	2
317	144	494	824	21	2
325	102	496	806	64	2
309	150	514	797	138	2
328	169	598	703	73	2
339	150	450	771	166	2
324	112	516	767	243	2
339	104	413	661	134	2
345	114	560	768	77	2
350	151	452	751	181	2
275	99	528	694	140	2
336	116	514	745	91	2
284	100	447	811	166	2
377	180	509	564	36	2
355	156	441	746	60	2
301	97	453	774	2	2
278	116	508	725	130	2
315	122	561	758	154	2
303	120	504	723	237	2
332	174	514	817	3	2
326	136	513	759	116	2
367	131	572	784	173	2
356	172	576	832	175	2
297	122	481	798	222	2
316	104	539	802	116	2
306	123	423	725	127	2
300	92	453	770	118	2
314	126	498	810	57	2
353	120	451	769	163	2
313	122	520	786	169	2
347	131	522	796	207	2
326	123	388	765	101	2
290	101	384	807	167	2
344	125	476	645	138	2
345	142	442	683	161	2
291	134	553	766	217	2
364	141	544	755	54	2
271	111	427	778	45	2
380	159	451	721	247	2
303	97	463	720	113	2
369	153	476	730	179	2
376	125	614	807	225	2
315	141	452	745	33	2
339	106	432	746	141	2
316	141	495	789	4	2
287	82	500	801	158	2
300	111	454	640	177	2
305	130	446	743	102	2
321	106	494	764	168	2
351	95	469	829	206	2
301	91	429	734	258	2
351	147	522	745	236	2
290	136	527	737	146	2
322	131	496	676	213	2
293	117	422	820	236	2
329	158	515	776	106	2
303	100	473	788	119	2
339	115	486	811	73	2
346	139	416	793	212	2
334	120	589	832	141	2
351	135	440	796	130	2
355	119	459	660	116	2
323	107	419	753	12	2
264	92	563	770	203	2
349	164	469	748	100	2
359	153	519	751	145	2
277	113	363	705	160	2
366	140	562	758	202	2
319	135	582	790	153	2
312	126	415	632	96	2
382	142	484	800	94	2
353	168	490	819	54	2
299	142	575	758	88	2
326	138	456	760	97	2
343	125	484	768	30	2
330	134	415	756	204	2
344	101	403	674	205	2
348	158	550	740	191	2
334	155	505	763	148	2
334	122	438	785	241	2
386	154	494	743	198	2
363	132	630	737	182	2
307	116	406	736	110	2
358	147	526	807	81	2
288	120	497	667	110	2
308	107	411	715	104	2
320	133	428	775	221	2
311	142	462	685	29	2
332	161	582	747	111	2
252	76	431	766	110	2
307	107	497	793	44	2
337	134	531	803	229	2
315	121	425	600	59	2
315	116	461	752	26	2
327	138	481	745	216	2
303	102	413	738	85	2
324	142	467	797	179	2
309	143	530	786	182	2
316	127	487	802	104	2
330	129	433	699	70	2
328	117	464	768	183	2
314	129	520	760	103	2
297	106	563	707	21	2
317	148	516	818	255	2
326	103	551	804	31	2
356	137	509	806	124	2
311	124	523	774	270	2
400	171	593	821	222	2
332	119	464	792	52	2
309	163	490	788	14	2
364	119	426	739	151	2
314	131	420	726	174	2
304	109	393	703	179	2
310	115	515	827	102	2
308	88	501	793	66	2
327	108	455	750	59	2
334	135	563	785	108	2
355	117	467	789	83	2
279	116	458	768	143	2
357	133	544	764	158	2
304	90	538	733	94	2
388	156	494	753	122	2
357	131	472	742	166	2
330	134	500	765	91	2
342	143	474	684	85	2
304	164	581	617	45	2
324	164	522	816	156	2
298	128	478	803	75	2
318	111	453	663	64	2
311	130	436	770	215	2
304	109	357	751	156	2
307	110	572	720	91	2
336	132	454	723	98	2
265	94	434	724	156	2
318	109	545	794	130	2
313	93	421	755	138	2
338	122	556	815	152	2
277	140	444	739	2	2
330	118	479	687	1	2
313	118	545	659	57	2
349	131	420	831	136	2
275	99	431	756	342	2
316	106	524	830	123	2
315	108	527	783	138	2
330	131	573	777	195	2
309	82	499	749	11	2
291	139	505	756	282	2
291	126	474	744	179	2
320	104	444	792	154	2
342	143	440	778	9	2
351	151	409	802	109	2
333	117	385	787	216	2
302	85	430	643	75	2
286	130	446	770	123	2
291	103	474	736	180	2
327	122	443	777	166	2
331	127	497	780	155	2
325	143	558	849	23	2
336	161	595	727	13	2
292	93	454	766	77	2
310	108	438	741	87	2
320	163	594	771	66	2
329	106	441	715	172	2
360	132	419	787	5	2
324	127	484	804	23	2
337	130	436	757	83	2
336	131	503	711	41	2
299	101	556	781	168	2
369	159	449	764	125	2
320	133	405	771	114	2
345	141	630	778	18	2
275	78	391	758	109	2
311	142	472	709	113	2
301	136	496	716	20	2
340	145	473	713	7	2
300	115	455	735	161	2
410	154	471	713	251	2
312	117	466	815	58	2
343	132	527	800	137	2
326	127	436	696	51	2
309	111	491	745	84	2
351	150	403	807	93	2
348	152	567	762	110	2
331	121	519	771	126	2
247	85	465	780	111	2
341	118	499	788	191	2
333	114	582	722	189	2
308	126	514	761	138	2
335	114	466	797	144	2
329	130	492	807	137	2
314	112	400	794	69	2
263	99	439	773	133	2
387	158	528	794	85	2
353	130	495	752	235	2
322	114	479	699	228	2
306	131	446	786	190	2
312	114	558	701	192	2
348	135	487	808	274	2
319	93	495	740	67	2
323	96	472	809	221	2
327	147	507	706	237	2
353	166	563	682	158	2
312	110	442	704	118	2
360	171	473	781	180	2
297	134	512	753	129	2
347	151	477	819	238	2
322	130	496	773	160	2
320	136	568	686	133	2
373	144	492	714	88	2
330	132	556	811	147	2
248	77	457	712	160	2
314	100	473	792	70	2
288	97	506	778	92	2
350	131	527	799	119	2
315	90	446	774	159	2
276	93	375	681	142	2
310	120	427	726	202	2
317	145	558	780	139	2
345	142	510	719	129	2
333	113	470	786	63	2
374	154	494	792	21	2
298	103	399	736	170	2
321	110	494	797	245	2
360	131	441	640	69	2
322	104	413	682	139	2
278	99	397	688	116	2
369	156	507	717	252	2
349	164	412	778	17	2
351	114	484	777	27	2
330	127	435	752	180	2
317	138	567	756	145	2
340	153	564	696	237	2
456	196	638	630	714	2
335	117	470	560	162	2
375	171	426	796	152	2
393	173	535	759	26	2
363	131	592	712	69	2
359	141	536	847	182	2
367	211	625	654	738	2
276	112	460	718	17	2
335	124	501	798	155	2
320	138	618	750	25	2
331	126	565	749	49	2
264	107	426	752	197	2
306	132	461	825	186	2
335	125	434	777	184	2
350	148	465	741	173	2
299	153	570	783	18	2
306	92	425	727	97	2
317	131	426	755	164	2
307	117	518	760	138	2
306	97	571	770	163	2
335	149	440	747	64	2
348	172	491	818	201	2
324	112	440	763	65	2
327	151	568	807	162	2
331	114	520	789	216	2
318	120	517	798	201	2
357	136	573	808	69	2
329	98	507	726	134	2
289	101	486	812	171	2
350	167	556	795	78	2
322	162	489	829	198	2
373	162	486	783	160	2
327	106	483	770	238	2
294	131	479	783	135	2
353	145	473	749	117	2
329	122	538	818	42	2
308	106	425	749	194	2
345	118	482	730	107	2
323	145	545	816	236	2
340	158	443	712	2	2
355	133	419	775	135	2
269	83	450	709	82	2
355	128	550	723	169	2
294	77	533	781	6	2
295	106	464	798	108	2
315	137	427	648	33	2
330	161	468	782	13	2
308	91	529	841	70	2
301	136	409	726	13	2
368	169	518	672	2	2
314	147	506	810	76	2
376	174	610	782	139	2
327	101	438	767	122	2
304	101	440	786	78	2
290	119	441	586	11	2
337	97	427	757	172	2
357	138	548	820	188	2
330	108	552	802	82	2
323	86	444	781	213	2
317	144	563	775	194	2
325	124	448	792	97	2
318	150	392	725	66	2
354	171	412	730	99	2
318	148	548	806	123	2
315	112	495	748	220	2
342	145	554	771	81	2
312	125	430	777	178	2
334	118	486	795	99	2
341	130	481	782	171	2
340	113	522	814	210	2
291	84	413	768	154	2
363	136	499	753	206	2
324	131	472	632	160	2
308	101	489	763	193	2
310	131	498	691	25	2
290	77	428	723	35	2
321	107	479	795	178	2
349	170	398	742	161	2
357	158	520	783	134	2
387	155	485	847	163	2
361	166	485	740	230	2
271	105	487	751	105	2
310	113	525	792	145	2
325	130	462	755	66	2
366	142	466	764	181	2
323	130	485	816	152	2
316	132	516	735	206	2
373	134	528	835	129	2
318	114	501	821	118	2
257	97	546	787	196	2
292	137	605	746	14	2
314	112	490	764	216	2
279	113	517	810	106	2
359	138	471	733	142	2
371	135	566	722	251	2
349	125	478	807	45	2
326	123	395	635	102	2
321	118	492	750	173	2
298	133	545	778	126	2
321	109	451	699	202	2
309	129	438	797	83	2
346	131	525	722	39	2
337	96	414	764	170	2
308	123	488	695	104	2
331	127	567	778	100	2
364	150	511	713	192	2
325	157	504	773	206	2
363	155	531	755	141	2
374	128	470	725	78	2
310	149	433	726	202	2
315	135	465	837	99	2
330	101	418	779	144	2
280	106	468	725	119	2
333	147	528	797	143	2
349	134	548	728	2	2
290	93	520	778	221	2
361	138	511	704	111	2
294	156	369	749	83	2
355	183	440	782	215	2
346	125	509	770	29	2
359	139	435	673	153	2
315	107	520	809	16	2
319	108	451	756	158	2
310	133	466	645	170	2
296	113	560	727	130	2
300	125	567	731	168	2
319	104	444	812	134	2
322	111	470	745	143	2
341	120	473	726	141	2
290	126	528	761	16	2
291	124	547	809	136	2
303	130	453	773	164	2
319	131	379	752	97	2
312	125	444	701	231	2
324	92	451	687	180	2
317	113	455	763	150	2
331	114	459	749	134	2
346	129	451	830	78	2
339	153	458	790	185	2
316	140	551	738	151	2
328	127	362	767	110	2
294	106	411	822	49	2
355	163	602	755	12	2
351	198	689	674	104	2
342	144	508	798	238	2
372	161	471	617	7	2
319	101	458	802	10	2
336	115	381	777	151	2
311	129	446	799	97	2
342	110	491	804	21	2
301	100	494	820	182	2
325	153	495	819	53	2
302	74	482	731	117	2
355	109	489	814	127	2
316	105	465	762	114	2
352	134	394	748	151	2
325	113	424	768	101	2
332	122	393	711	195	2
325	132	481	802	45	2
298	108	411	643	118	2
360	175	461	773	145	2
331	116	512	828	156	2
323	113	460	735	73	2
299	124	522	707	240	2
363	156	487	759	230	2
343	156	579	791	143	2
292	107	463	774	36	2
294	117	459	767	6	2
324	125	512	735	103	2
295	99	507	786	106	2
340	146	518	744	176	2
345	130	540	832	174	2
312	141	481	718	259	2
316	93	553	805	209	2
331	131	581	739	186	2
328	121	484	689	74	2
310	107	577	770	150	2
331	104	539	746	237	2
334	146	481	788	96	2
300	103	458	781	206	2
298	133	464	750	234	2
401	147	505	784	136	2
374	130	412	763	163	2
337	167	573	789	172	2
347	125	433	743	36	2
327	119	478	772	82	2
317	116	452	690	106	2
318	108	475	791	148	2
336	117	509	745	111	2
339	119	588	720	201	2
317	104	456	684	29	2
327	141	415	785	144	2
370	124	515	776	234	2
298	86	423	778	135	2
298	108	556	718	228	2
374	172	537	808	147	2
327	116	369	691	17	2
337	136	575	777	71	2
270	110	444	788	230	2
316	107	401	736	164	2
301	141	504	730	51	2
339	108	485	786	96	2
313	108	486	782	223	2
328	160	466	806	16	2
301	146	493	753	205	2
369	159	558	721	177	2
313	91	450	759	115	2
326	103	424	773	213	2
344	107	440	665	154	2
322	159	600	678	67	2
344	167	455	772	232	2
302	93	441	690	154	2
318	116	496	764	201	2
317	111	503	810	89	2
320	115	468	744	169	2
311	91	495	722	208	2
347	124	471	795	17	2
353	164	428	761	219	2
315	113	552	745	162	2
288	93	391	777	28	2
324	122	471	746	101	2
332	136	458	661	83	2
330	119	505	788	99	2
323	110	540	817	155	2
401	183	589	838	25	2
296	107	406	726	246	2
329	114	525	694	80	2
315	113	511	776	136	2
342	136	437	770	64	2
346	144	442	833	75	2
373	152	565	791	205	2
317	123	514	784	137	2
343	132	508	790	212	2
343	164	495	824	160	2
336	141	435	761	152	2
327	102	398	724	124	2
375	188	427	799	137	2
317	112	550	804	161	2
337	125	523	822	11	2
333	101	506	802	182	2
354	115	440	725	30	2
270	79	429	769	75	2
344	97	524	848	208	2
313	118	591	621	184	2
331	127	406	772	84	2
326	113	458	772	190	2
311	143	566	766	23	2
322	123	550	772	135	2
368	162	474	726	219	2
335	130	576	804	27	2
268	101	516	723	72	2
318	157	458	755	98	2
333	147	580	749	216	2
338	123	467	782	6	2
310	131	533	742	94	2
277	93	382	657	63	2
362	171	586	749	176	2
301	105	570	710	189	2
327	109	442	777	126	2
352	148	415	814	26	2
309	142	499	733	186	2
327	138	509	753	137	2
343	172	499	797	139	2
361	152	434	699	33	2
344	154	560	748	175	2
329	102	412	707	65	2
304	108	466	739	103	2
298	127	464	739	171	2
347	167	583	704	62	2
318	94	443	675	204	2
388	148	441	836	156	2
321	124	445	697	173	2
341	141	476	774	199	2
307	110	431	752	140	2
347	112	466	791	193	2
310	132	451	697	59	2
342	168	445	765	107	2
334	125	415	770	124	2
302	103	459	745	101	2
298	80	538	716	48	2
324	119	397	696	213	2
304	126	522	784	235	2
316	115	481	667	97	2
310	143	417	774	218	2
384	165	488	767	81	2
386	157	582	761	101	2
351	148	427	807	259	2
323	143	425	679	207	2
316	150	434	688	17	2
306	110	465	763	97	2
329	118	553	817	18	2
310	103	454	746	229	2
323	139	525	738	182	2
339	141	444	757	29	2
348	141	458	691	29	2
339	132	474	736	175	2
322	132	465	722	117	2
290	76	402	706	98	2
338	95	534	818	157	2
314	121	500	731	70	2
342	143	515	722	77	2
321	153	410	697	174	2
317	115	499	736	53	2
330	128	454	687	88	2
305	113	472	772	238	2
324	98	514	764	16	2
336	169	473	801	116	2
289	132	473	792	71	2
316	150	410	757	80	2
380	130	544	737	211	2
291	115	458	681	109	2
319	114	395	786	52	2
349	113	508	800	129	2
276	90	406	716	171	2
310	115	451	728	9	2
284	108	478	811	81	2
299	115	488	734	23	2
348	111	540	827	95	2
306	130	529	769	225	2
326	122	435	740	130	2
313	160	592	714	133	2
302	108	403	790	30	2
278	104	519	689	68	2
280	89	481	755	197	2
301	94	535	745	107	2
367	160	523	768	124	2
341	117	535	768	75	2
316	139	370	736	104	2
366	133	585	842	140	2
313	101	399	767	168	2
278	84	392	666	242	2
330	111	433	629	163	2
311	99	459	795	24	2
366	152	523	762	156	2
349	117	434	741	173	2
322	120	407	690	164	2
340	148	492	733	114	2
319	155	563	739	57	2
333	145	463	758	164	2
314	102	410	780	137	2
352	107	449	766	172	2
333	141	429	734	139	2
371	141	537	807	138	2
321	125	521	783	108	2
329	143	448	673	34	2
307	132	545	806	242	2
324	103	411	583	161	2
361	174	519	795	231	2
306	116	442	723	178	2
338	123	433	748	114	2
328	64	474	773	126	2
278	112	527	719	115	2
335	142	512	791	199	2
362	135	457	749	164	2
356	160	598	742	177	2
386	142	571	740	149	2
312	100	526	820	181	2
322	158	595	768	74	2
362	171	570	710	57	2
329	136	445	721	110	2
320	136	451	761	199	2
375	123	589	753	95	2
338	155	407	719	31	2
309	101	564	782	157	2
328	150	459	747	168	2
328	114	481	728	77	2
254	68	438	671	100	2
329	157	508	822	180	2
329	123	458	784	251	2
335	128	578	660	66	2
289	108	431	780	214	2
323	118	482	814	89	2
329	120	463	733	136	2
360	137	461	720	86	2
382	139	478	737	187	2
370	139	530	830	131	2
305	102	474	744	232	2
358	136	492	769	39	2
331	93	512	818	247	2
290	115	564	726	161	2
346	123	523	818	52	2
320	122	413	789	155	2
296	108	496	781	14	2
321	112	447	825	198	2
331	117	409	700	135	2
294	102	512	815	92	2
411	151	526	831	103	2
327	137	546	759	167	2
306	103	486	769	151	2
285	138	461	815	106	2
312	98	457	803	50	2
411	192	525	571	778	2
353	167	537	778	189	2
266	116	478	738	27	2
347	92	559	804	169	2
304	105	470	662	267	2
347	155	463	777	171	2
303	133	591	721	136	2
282	95	536	828	95	2
323	124	511	745	189	2
323	110	434	751	170	2
314	132	452	641	134	2
411	149	499	787	45	2
323	112	422	772	173	2
320	84	571	801	75	2
293	114	463	784	161	2
321	93	499	745	83	2
290	131	464	804	72	2
329	121	430	720	148	2
326	151	488	752	267	2
326	114	573	710	136	2
293	124	519	700	42	2
293	101	398	789	206	2
302	151	531	842	146	2
352	139	449	684	203	2
313	121	505	801	21	2
360	117	483	718	43	2
360	127	435	771	140	2
323	127	460	681	201	2
285	94	434	691	88	2
270	92	543	734	85	2
344	130	468	805	98	2
329	136	463	760	124	2
290	108	456	679	137	2
415	157	433	746	157	2
347	137	392	721	86	2
340	158	595	745	193	2
326	102	460	755	169	2
298	104	473	748	107	2
349	140	471	788	140	2
311	105	444	581	5	2
373	168	556	757	53	2
310	134	443	771	190	2
371	132	552	810	3	2
305	151	412	750	152	2
388	119	465	835	128	2
346	124	496	790	147	2
330	126	469	718	221	2
322	91	410	677	92	2
306	134	476	672	143	2
331	122	547	808	45	2
301	117	508	764	166	2
335	119	521	747	211	2
334	115	473	772	191	2
351	137	555	751	171	2
391	144	430	668	6	2
287	111	481	805	113	2
294	117	478	774	132	2
298	85	457	731	268	2
315	112	470	769	257	2
347	173	437	768	72	2
334	146	464	775	525	2
357	122	520	749	108	2
284	101	396	747	99	2
298	130	540	696	137	2
329	99	449	696	57	2
395	172	539	790	170	2
270	97	465	772	125	2
326	114	459	641	191	2
336	138	551	722	74	2
340	122	466	832	248	2
366	155	529	812	51	2
339	131	514	850	209	2
347	120	479	754	219	2
318	100	384	734	220	2
330	107	471	722	188	2
312	96	464	823	86	2
309	106	567	738	15	2
304	124	404	741	69	2
353	118	499	799	143	2
296	115	522	736	169	2
311	181	369	659	995	2
327	112	531	753	114	2
314	111	468	744	14	2
326	107	433	781	113	2
296	89	425	798	82	2
330	105	395	692	141	2
316	129	504	791	154	2
327	131	562	706	160	2
328	132	418	700	86	2
299	127	472	754	117	2
307	137	464	708	208	2
308	161	536	820	104	2
284	85	458	700	79	2
307	143	477	768	24	2
340	109	485	755	131	2
283	111	433	667	173	2
363	174	490	800	181	2
283	128	521	676	30	2
310	124	400	735	42	2
256	74	405	728	179	2
328	107	405	788	39	2
377	151	391	696	248	2
343	140	535	750	26	2
342	123	542	798	157	2
317	145	479	752	137	2
394	164	433	717	12	2
479	206	497	540	696	2
322	140	553	754	122	2
368	137	433	774	246	2
305	119	471	814	35	2
348	157	534	757	105	2
335	138	517	667	77	2
364	139	463	767	123	2
364	169	611	738	119	2
352	144	417	804	9	2
305	128	481	787	179	2
348	142	462	799	92	2
347	136	616	725	96	2
375	123	485	687	174	2
295	133	460	707	46	2
307	117	458	648	41	2
314	128	474	629	118	2
396	158	514	780	237	2
328	104	482	772	148	2
289	98	478	789	154	2
311	144	585	668	148	2
297	139	431	732	33	2
412	172	608	844	236	2
369	135	506	668	57	2
327	138	472	820	138	2
373	115	547	807	138	2
381	177	519	801	168	2
306	90	492	800	110	2
284	120	439	773	85	2
382	154	559	786	171	2
326	114	391	778	16	2
349	145	461	740	159	2
271	102	431	768	173	2
371	136	484	771	212	2
321	109	506	779	126	2
302	108	409	704	174	2
305	122	414	788	211	2
269	106	467	763	217	2
337	144	452	702	88	2
320	121	510	701	81	2
336	142	553	673	236	2
373	166	601	845	232	2
326	122	405	729	108	2
318	148	545	756	142	2
346	155	477	744	109	2
328	134	516	815	99	2
307	111	407	724	154	2
353	139	470	833	25	2
372	128	474	662	34	2
309	101	533	750	160	2
321	124	514	682	172	2
353	131	449	704	161	2
343	126	506	691	89	2
317	106	439	753	95	2
314	121	446	754	113	2
308	96	460	686	157	2
313	60	545	783	104	2
332	149	436	805	190	2
336	134	475	759	92	2
338	116	425	717	133	2
341	124	453	761	136	2
329	101	455	668	109	2
355	152	497	740	238	2
359	132	420	751	78	2
341	132	428	780	207	2
274	95	484	818	177	2
297	126	528	735	181	2
284	118	478	655	260	2
306	142	465	710	168	2
317	121	422	789	72	2
336	113	485	766	71	2
330	125	570	754	79	2
369	137	507	790	133	2
305	113	536	779	37	2
331	113	475	708	71	2
279	122	437	697	107	2
373	159	477	762	156	2
336	122	490	743	76	2
342	122	519	740	48	2
362	148	453	737	210	2
367	175	612	792	24	2
336	140	509	757	11	2
328	114	463	797	98	2
327	122	513	804	223	2
313	140	455	790	101	2
340	142	440	782	187	2
316	145	437	763	92	2
289	93	470	674	99	2
364	134	421	808	93	2
343	139	511	751	233	2
327	87	483	761	36	2
348	145	554	795	22	2
296	138	609	747	110	2
288	115	418	749	67	2
335	129	460	721	179	2
343	162	582	665	15	2
333	135	504	660	72	2
341	116	419	735	229	2
325	132	486	795	107	2
312	107	485	805	128	2
331	109	414	700	215	2
336	148	553	736	109	2
302	84	525	794	170	2
270	78	402	745	147	2
405	137	563	821	108	2
286	91	437	616	170	2
297	132	439	754	169	2
292	128	483	700	194	2
320	124	496	783	121	2
314	110	456	691	131	2
339	150	495	733	140	2
329	123	419	660	148	2
412	191	608	690	262	2
309	105	501	715	121	2
327	130	469	688	97	2
333	94	476	671	54	2
352	179	455	816	140	2
334	127	554	719	190	2
349	135	473	761	75	2
335	111	449	790	12	2
309	131	457	613	21	2
358	150	506	831	217	2
314	102	513	784	127	2
382	157	501	770	85	2
341	96	520	721	157	2
331	121	549	753	202	2
354	131	428	774	167	2
332	116	529	742	86	2
342	146	516	742	152	2
324	128	446	729	152	2
295	107	417	710	122	2
290	87	428	760	147	2
357	142	551	770	35	2
395	136	447	744	147	2
321	124	462	777	34	2
302	107	492	743	235	2
337	103	551	818	236	2
330	165	558	803	115	2
346	166	427	808	146	2
352	117	390	765	1	2
309	94	488	802	27	2
311	154	563	762	228	2
367	125	439	712	66	2
338	113	454	670	117	2
346	126	427	816	208	2
355	139	570	725	67	2
332	142	487	798	142	2
308	97	448	757	168	2
365	126	453	809	127	2
347	136	429	799	129	2
337	107	388	792	46	2
312	119	429	772	135	2
343	144	517	744	15	2
313	111	509	769	164	2
330	128	534	687	122	2
306	113	460	767	164	2
328	131	425	755	69	2
318	139	486	786	71	2
327	129	472	812	79	2
332	110	488	796	1	2
303	119	513	796	154	2
331	113	532	809	149	2
327	100	394	708	162	2
309	129	314	753	204	2
295	85	452	791	127	2
303	147	450	722	48	2
331	102	405	758	78	2
367	117	375	734	177	2
315	116	516	797	28	2
310	107	444	782	111	2
310	137	415	691	143	2
355	126	397	783	41	2
367	162	538	775	16	2
389	140	609	797	12	2
336	150	502	747	212	2
352	161	597	715	197	2
323	102	468	809	204	2
358	126	408	758	52	2
335	128	426	807	88	2
291	119	459	720	26	2
301	116	579	673	7	2
347	146	581	797	161	2
345	120	486	799	20	2
321	139	442	739	73	2
316	100	399	659	152	2
314	110	520	834	103	2
313	86	390	722	153	2
332	121	494	726	56	2
293	140	532	818	85	2
357	135	548	778	93	2
327	142	460	813	171	2
331	141	446	765	125	2
319	142	542	803	190	2
324	140	513	769	145	2
357	169	610	729	48	2
335	130	461	809	136	2
304	164	492	822	91	2
357	94	480	760	154	2
298	148	489	792	181	2
315	110	439	823	56	2
369	127	535	823	4	2
320	143	444	710	188	2
294	133	526	786	198	2
348	115	499	841	156	2
300	91	550	780	100	2
329	108	466	801	78	2
326	145	492	760	104	2
358	172	507	797	105	2
238	84	411	735	132	2
299	97	525	780	114	2
342	140	497	741	148	2
306	121	554	698	170	2
328	129	484	726	77	2
325	129	497	784	23	2
385	162	485	789	46	2
339	165	496	787	159	2
309	112	530	747	117	2
337	128	488	814	159	2
345	113	459	800	205	2
334	137	400	798	65	2
376	142	441	734	174	2
290	100	482	771	8	2
349	167	579	733	232	2
326	145	392	723	209	2
364	154	590	769	62	2
388	152	557	815	27	2
326	128	480	700	17	2
317	104	574	786	83	2
339	132	571	803	227	2
323	101	557	741	124	2
376	123	504	799	67	2
361	145	521	818	137	2
342	151	509	776	260	2
301	111	497	702	221	2
300	101	494	711	119	2
331	111	445	716	149	2
339	151	467	839	96	2
295	110	559	775	59	2
367	131	579	819	196	2
341	121	487	768	126	2
292	137	560	748	137	2
350	109	432	673	171	2
349	156	568	761	107	2
301	126	412	727	114	2
330	133	498	752	144	2
295	118	509	681	125	2
351	111	532	820	220	2
366	117	493	736	255	2
259	125	461	778	78	2
338	137	443	703	230	2
316	129	598	778	94	2
301	121	440	753	154	2
339	107	496	774	88	2
300	86	517	746	225	2
249	82	451	787	147	2
370	132	481	739	49	2
316	115	449	777	145	2
350	118	478	763	158	2
395	138	481	772	130	2
286	148	460	831	85	2
348	128	438	775	191	2
290	99	438	812	114	2
410	142	567	749	42	2
341	145	507	783	207	2
310	109	524	812	118	2
324	119	543	817	129	2
310	105	489	791	89	2
300	107	449	669	195	2
316	101	454	701	62	2
368	118	526	703	58	2
365	152	518	816	197	2
364	128	462	773	226	2
285	103	456	741	212	2
391	146	447	755	286	2
311	105	511	732	134	2
394	147	559	774	4	2
266	107	464	735	134	2
305	115	492	761	160	2
367	141	603	763	129	2
322	102	453	689	46	2
361	144	447	802	160	2
388	162	584	769	163	2
369	175	513	844	147	2
340	108	545	742	76	2
355	139	516	825	37	2
318	142	414	768	112	2
340	148	547	759	152	2
321	136	484	800	72	2
331	108	496	715	148	2
278	106	471	734	222	2
329	142	473	737	7	2
306	109	568	790	184	2
346	145	463	740	22	2
298	152	410	809	132	2
347	121	389	710	10	2
364	123	438	759	206	2
312	120	391	715	15	2
364	149	470	722	101	2
321	128	547	800	211	2
277	111	439	750	68	2
356	129	478	775	96	2
306	77	460	735	229	2
351	141	420	699	202	2
342	118	491	684	65	2
350	143	505	786	103	2
327	144	435	791	1	2
325	147	495	822	145	2
325	140	448	731	95	2
298	98	502	692	155	2
325	121	524	795	81	2
345	125	404	784	144	2
310	157	443	746	25	2
320	152	521	749	141	2
349	111	456	795	135	2
331	129	475	812	82	2
307	132	427	716	160	2
286	80	394	684	162	2
322	85	494	785	212	2
313	133	429	803	97	2
301	150	569	779	162	2
[truncated: 48,001 more rows]
