# Supplementary material for: Hierarchical Modeling for Rare Event Detection and Cell Subset Alignment across Flow Cytometry Samples
Source: PLoS Comput Biol. 2013 Jul 11;9(7):e1003130. doi: 10.1371/journal.pcbi.1003130 (PMC3708855; doi:10.1371/journal.pcbi.1003130)
Supplement: Software S1 — contains a Makefile, source code and scripts to generate the figures shown in the manuscript. (ZIP) [file pcbi.1003130.s003.zip › Software S1/data/flame48/CD3CD45_0.000000_0_xs.mst.44.locations.txt]

FSC.H	SSC.H	FL1.H	FL2.H	FL3.H	weight
525.297535150241	381.091460559352	662.741304937261	372.190905548977	1.70133743940668e-19	1.86219595293497
319.331064010242	116.12133707072	519.449381944984	154.10346428264	2.63633935777517e-14	4.40648800753258
364.423685795172	184.971546927751	488.839735773631	701.566789529263	164.908904087262	2.72729539666481
360.979079073146	176.635844819199	557.016781954003	753.120940472653	208.568704230871	3.47564647185916
347.206265974772	136.740450694835	499.181927329594	724.545090345662	8.1522872675791e-14	5.0736675039973
329.891266265355	120.766563042051	500.790758304636	740.64143901131	80.1307614171242	1.36789902006608
330.15436087195	114.370168929271	449.025669694641	795.18028923399	137.316946724907	5.30424598525894
474.708435637956	450.845112602689	610.479067143107	360.260711117054	212.104848600587	1.83622835858675
329.378223241397	115.744435258931	460.700296075711	801.090824760273	9.83936966200616	1.09015577751166
326.242112352986	112.223373870027	509.272414063815	817.82966640177	200.017071320934	2.26899754778969
487.769596679241	391.999313603613	622.152862289443	350.264878107607	256.160901307823	3.02750503650682
268.510549011227	412.259151956707	616.11067720624	423.432735471917	222.599387405321	0.647183070573399
545.60784262557	391.872870308193	660.583354942676	374.481868699464	239.32340616896	3.03105741606748
166.565925029678	126.035797611465	441.704137131893	282.729645470213	151.665525136275	1.13543279243713
334.767334615731	126.371952351879	538.677263242406	775.393228741137	153.196677748115	7.1668980299791
188.638667965861	75.2682904184063	102.455255656311	116.855376743105	123.369873655677	0.410163811363412
291.060209187286	112.376731126993	509.868033823526	775.578583109579	6.17735721090018e-15	1.23467835360793
351.402614948055	159.141218343839	515.040151966066	223.174500910088	171.891215119804	3.0474249757579
185.427561141799	97.3276081051493	484.258738114745	757.033362059238	169.61364796741	1.15418013900104
362.397852742604	165.126112288963	461.73063583557	139.265746634513	144.775541708197	4.02794312824105
548.797626893659	252.393986177215	587.070265639691	852.961676291286	125.093603991551	0.801602383757317
331.971211712267	116.768953825393	469.36376142925	730.020634703485	175.474350789671	3.34497034896683
342.535028910427	152.860010604699	498.50248990908	768.606890062081	1.65600950384691	0.815153670528886
560.709459159381	379.900642566962	637.219276572074	793.426888030281	212.854016392749	0.640477697680224
366.403965196792	177.217726520488	559.541892463894	757.95439763577	93.9302016541808	1.66658342894902
87.9207879595989	131.568862106401	406.382673074454	280.685686560056	1.1713186790006e-15	0.807307049191003
755.429743795415	497.006728628097	660.386001002863	782.650398785503	212.146284712662	0.675211477790327
334.738114924253	131.344453752932	533.862256391099	774.66141039838	6.42507976882896	1.19273275737707
101.586572482018	253.2283143915	463.360971347917	319.183262041338	185.897410952169	0.986772123823847
339.029893139802	138.851924887421	531.067594257192	7.31829921379203e-15	113.07066033862	0.782280736372331
364.531715828109	177.673676419445	480.385756194972	773.686228595871	157.343151213519	3.61354321288448
324.328908021367	110.451631782429	507.791898561236	818.18714303022	95.2508719443215	3.4401511380187
581.26508523872	493.473339928896	632.762503000595	325.082870268702	201.267899508638	0.962644157174236
188.529491126438	129.663712087305	479.559699123082	727.20150515136	11.2210006929473	0.17578347982111
310.501134470478	117.734624037339	538.720710412112	157.021926882049	137.770174797448	1.82931791230683
563.456897189761	342.843895742343	618.970831581885	368.88507155843	196.618046218761	3.30243965746629
550.522454821597	285.681754236994	503.028593855361	338.190744194813	120.8966413495	0.738806705857927
497.532455994041	392.66367345128	631.57049236767	358.713319303358	142.928805840736	3.78740633487226
533.731899947234	369.853976675777	630.866053437072	362.300978768554	21.2159902961248	0.89241988361749
360.898128211395	330.304621786996	476.803172929642	268.820802377215	183.381435707738	1.77101370205472
322.571193806861	106.556013779096	486.775162975294	804.703506304071	1.67065934567533e-13	10.5411924243701
351.241418948429	160.139686710211	485.616481400213	751.944919399195	28.3289778954984	1.91530736712005
348.140857128774	153.441885594645	494.113274966828	161.154267782249	4.50167649960872	0.92803233952154
635.537768407314	1023	694.338529698228	702.44687505077	-34.8238417406946	0.0935632347394107
