# Supplementary material for: Hierarchical Modeling for Rare Event Detection and Cell Subset Alignment across Flow Cytometry Samples
Source: PLoS Comput Biol. 2013 Jul 11;9(7):e1003130. doi: 10.1371/journal.pcbi.1003130 (PMC3708855; doi:10.1371/journal.pcbi.1003130)
Supplement: Software S1 — contains a Makefile, source code and scripts to generate the figures shown in the manuscript. (ZIP) [file pcbi.1003130.s003.zip › Software S1/data/flame48/CD3CD45_0.000000_0_xs.mst.44.membership.txt]

FSC.H	SSC.H	FL1.H	FL2.H	FL3.H	cluster
300	94	527	818	0	41
327	151	597	788	50	15
344	182	438	187	0	2
293	132	374	804	0	41
276	130	583	711	0	41
263	71	513	762	0	41
336	342	521	287	109	40
395	206	554	769	0	5
323	158	520	765	250	15
307	105	436	723	39	42
328	134	554	742	0	41
446	227	492	335	0	2
349	280	432	208	207	40
381	191	547	785	0	41
548	361	506	328	250	8
364	123	534	778	0	41
348	140	499	687	38	42
315	119	515	818	0	41
432	346	648	304	165	38
319	113	468	52	190	20
351	135	514	667	96	22
328	195	481	225	228	18
320	111	535	762	0	41
342	162	511	788	120	15
303	115	470	671	0	5
364	109	442	762	0	41
335	142	449	273	206	18
514	410	510	326	123	8
329	140	427	173	0	2
373	137	518	803	0	41
351	160	450	759	4	23
353	176	492	657	156	3
355	130	525	822	205	10
118	351	243	236	171	29
351	195	539	761	10	23
316	91	478	121	0	2
555	395	601	286	218	11
393	463	561	355	161	8
405	201	539	213	34	43
334	124	469	17	118	20
358	164	552	779	104	15
138	167	348	195	176	14
373	221	476	656	41	42
311	155	631	771	255	15
323	199	536	808	237	31
393	206	603	777	195	4
352	173	586	779	0	41
316	125	528	777	0	41
346	155	545	809	90	15
352	173	539	723	192	4
290	137	450	662	134	22
392	254	564	208	284	18
286	99	457	798	34	9
415	204	567	783	0	41
324	109	584	220	0	2
305	122	493	825	138	32
344	168	413	111	264	20
321	108	420	774	231	7
326	97	548	802	0	41
256	95	387	793	0	41
243	94	445	684	165	22
290	106	481	817	0	41
322	193	551	808	12	23
303	115	478	819	39	32
394	195	580	738	0	5
356	136	501	777	42	9
364	211	579	735	73	25
332	169	459	738	0	5
322	147	507	28	141	20
491	493	616	394	0	1
318	141	496	770	126	15
341	148	489	675	0	5
373	175	544	762	72	25
393	197	509	798	0	41
168	371	300	331	327	29
357	164	492	223	0	2
331	175	436	768	0	41
362	177	581	758	222	4
320	133	457	801	123	7
417	201	433	215	256	18
316	107	494	796	0	41
571	334	715	370	247	13
319	133	508	769	123	15
470	409	754	298	208	13
351	227	555	713	0	5
334	179	484	767	51	42
419	269	596	233	168	18
308	124	510	804	115	32
335	118	436	690	0	5
327	117	530	778	19	28
329	122	491	789	0	41
357	108	533	720	228	15
292	115	543	771	21	28
341	153	573	774	212	15
363	120	527	771	0	41
116	79	154	144	226	16
353	144	580	732	0	41
284	105	503	763	0	41
390	211	458	701	0	5
355	344	543	277	93	40
318	96	521	810	0	41
326	95	445	765	0	41
467	368	628	413	238	11
184	201	430	703	97	19
326	111	431	810	0	41
337	142	478	779	194	7
502	314	589	326	33	39
510	566	634	331	171	33
333	145	556	679	150	4
88	32	250	0	0	26
462	358	572	389	226	11
428	309	659	281	89	38
342	187	513	698	119	3
329	115	527	851	0	41
349	165	484	128	0	2
310	113	518	207	0	2
313	139	578	815	0	41
343	177	516	752	0	5
311	113	504	751	171	15
343	177	516	42	0	2
308	124	562	783	0	41
359	136	455	200	128	18
378	180	482	672	0	5
312	386	397	191	119	40
309	109	504	785	0	41
322	118	443	821	1	9
139	74	434	670	43	19
349	161	489	680	0	5
362	144	557	801	0	41
541	273	551	338	31	39
305	126	518	806	0	41
400	388	484	320	251	40
355	141	445	693	107	22
286	107	480	834	133	32
497	309	545	413	44	39
284	129	394	785	0	41
357	204	550	675	2	23
309	110	504	816	0	41
320	123	561	249	163	35
350	172	619	780	0	41
339	110	452	783	178	7
327	129	458	747	0	41
311	125	588	725	198	15
365	154	464	168	0	2
360	136	496	779	0	41
417	200	532	192	0	2
504	337	578	347	202	36
502	398	573	360	261	11
280	87	461	197	0	2
311	142	542	783	4	28
328	145	518	667	30	42
306	166	416	792	137	7
328	90	515	726	0	5
345	139	472	621	124	22
342	125	495	820	92	32
364	178	566	711	204	4
296	148	497	702	0	5
354	187	497	47	72	20
489	406	532	351	128	8
335	187	554	21	202	20
112	350	394	224	194	29
289	106	475	186	193	35
332	121	457	748	0	41
346	141	516	810	57	32
329	120	515	808	108	32
288	97	446	790	0	41
150	105	510	826	0	17
334	128	510	816	66	32
611	324	557	357	111	36
277	93	481	757	95	6
341	160	529	680	107	6
526	367	588	234	238	11
324	146	539	202	228	35
339	122	434	746	0	41
187	94	542	801	114	19
346	134	495	829	0	41
323	156	499	741	151	15
327	181	525	778	0	41
280	93	455	675	75	22
308	132	518	756	0	41
306	93	490	794	129	32
321	107	460	747	245	22
470	360	631	410	197	36
394	127	471	392	19	43
401	194	589	756	174	4
306	131	559	161	160	35
332	158	426	189	0	2
350	163	506	772	119	15
390	179	465	654	203	3
359	142	492	734	69	6
379	162	453	740	157	31
301	124	483	822	0	41
348	157	529	169	118	20
300	147	432	843	185	7
412	415	693	371	143	38
363	199	518	759	0	5
302	148	526	769	0	41
349	164	430	1	0	2
305	115	494	817	156	10
334	203	500	712	139	3
342	134	478	811	135	7
330	117	554	811	120	32
255	79	447	755	0	41
304	97	413	728	0	41
324	114	522	793	0	41
368	153	529	806	0	41
341	130	422	733	0	41
326	149	456	788	0	41
320	110	499	231	0	2
371	199	553	707	0	5
364	85	541	747	149	15
294	110	463	23	0	2
494	342	694	449	142	36
452	339	632	390	134	38
308	193	516	193	219	18
496	441	511	349	0	1
399	168	518	107	88	20
350	189	483	199	135	18
334	157	551	833	201	15
319	104	556	803	0	41
371	220	512	798	228	31
546	569	602	373	26	39
393	197	435	758	211	31
342	211	554	747	0	5
347	155	543	705	0	5
305	112	529	814	205	10
663	438	653	739	134	27
321	113	483	822	0	41
350	155	472	803	68	7
370	382	626	398	271	11
469	395	618	299	0	1
353	144	516	827	88	32
356	159	587	711	0	5
290	120	482	77	0	2
349	119	523	716	31	6
309	131	496	774	230	15
300	121	481	786	164	7
518	433	670	352	221	13
387	185	564	760	126	25
407	250	436	255	113	40
527	353	724	314	252	13
324	122	442	788	131	7
339	120	452	740	0	41
324	94	510	805	157	32
447	402	564	369	276	11
325	105	446	829	0	41
408	487	559	335	283	8
327	105	481	672	0	5
332	124	522	729	0	5
316	105	502	821	106	32
345	142	424	199	53	20
318	123	518	857	0	41
312	117	524	740	232	15
380	207	547	231	0	2
358	188	585	199	226	18
325	114	509	836	0	41
352	153	526	839	30	28
484	369	645	365	0	1
365	183	476	736	100	31
316	108	455	759	0	41
351	187	505	717	66	42
455	363	697	358	205	13
534	332	559	322	0	1
445	397	553	428	0	1
324	158	524	785	0	41
345	171	485	140	141	20
669	1023	822	945	100	44
497	381	643	362	239	13
349	147	512	798	0	41
303	121	528	790	0	41
139	80	400	363	0	26
444	360	714	426	29	39
463	338	538	330	0	1
392	164	555	761	262	4
333	244	412	184	0	2
280	108	527	804	0	41
317	117	508	818	93	32
331	181	580	719	3	23
384	214	542	28	0	2
273	95	442	815	103	7
193	128	571	760	142	19
322	97	443	795	172	7
311	115	525	824	139	32
320	138	565	744	0	41
244	176	542	273	154	14
150	270	493	346	270	29
547	321	503	347	0	1
307	124	521	835	7	28
358	134	518	847	36	32
365	219	467	711	223	31
321	99	385	769	10	9
305	106	551	735	65	15
331	126	514	771	0	41
296	102	454	784	165	7
355	140	534	796	0	41
307	133	546	798	0	41
335	111	440	788	0	41
356	187	572	709	0	5
399	391	607	290	214	11
373	179	597	736	0	41
324	287	30	143	149	16
301	134	521	759	0	41
322	119	418	275	121	20
395	220	509	217	196	18
340	159	520	745	0	5
333	118	534	836	119	32
390	174	587	700	47	25
389	236	463	245	244	18
308	87	518	747	110	15
392	181	610	779	0	41
334	132	514	747	0	41
195	205	440	748	0	17
380	193	458	778	138	31
298	106	446	737	199	22
395	239	562	779	48	42
332	118	491	714	211	22
373	178	435	169	0	2
337	132	547	701	79	6
326	149	557	728	36	28
302	116	488	765	0	41
485	312	556	301	0	1
328	137	462	230	109	18
107	114	479	376	113	14
355	147	531	807	168	15
312	128	483	57	0	2
325	103	569	784	142	15
350	166	597	771	111	15
302	163	490	806	0	41
361	114	511	760	0	41
302	95	523	755	80	15
382	214	554	828	104	15
295	128	574	146	0	2
308	111	468	802	107	32
101	260	412	341	45	29
356	153	505	245	55	18
310	130	546	811	145	15
384	166	472	794	185	31
343	103	503	841	123	32
328	149	494	787	0	41
329	182	462	752	0	41
352	108	491	750	246	15
345	127	526	786	0	41
310	110	563	752	239	15
404	285	413	251	272	40
356	168	568	840	152	15
309	121	488	132	0	2
415	325	569	357	361	36
264	177	517	651	112	6
349	117	547	744	257	15
334	153	517	261	133	18
320	184	487	739	4	23
297	142	521	756	187	15
367	213	478	713	159	3
481	344	594	328	323	11
314	108	434	812	161	7
528	350	596	320	238	11
356	181	591	713	152	4
334	129	581	0	109	30
326	127	438	677	139	22
320	142	522	732	119	15
456	246	411	224	194	18
338	118	527	761	181	15
350	108	499	786	162	15
351	190	531	774	0	41
281	79	116	91	0	26
135	79	437	761	109	19
723	550	656	773	0	17
316	89	523	820	0	41
329	120	496	748	0	41
135	129	565	783	0	17
328	134	546	842	0	41
351	156	595	752	0	41
339	130	517	819	0	41
329	124	418	767	0	41
533	272	522	334	219	37
182	166	430	617	302	19
506	356	660	347	0	1
200	134	434	334	99	14
358	221	350	231	188	40
376	166	492	260	18	43
307	117	536	151	204	35
361	211	567	671	0	5
313	142	500	804	0	41
270	134	612	821	196	10
531	377	634	302	292	11
383	220	475	258	0	2
303	129	520	718	204	15
188	193	419	307	191	14
141	77	496	825	0	17
294	110	503	789	51	32
343	182	603	758	20	28
312	110	468	813	174	10
336	155	465	830	0	41
337	157	588	745	146	15
239	102	0	0	74	30
615	347	589	234	36	38
353	129	513	732	159	22
675	371	618	308	229	36
447	444	639	341	234	11
298	95	464	780	198	7
611	541	646	294	240	33
359	172	444	148	0	2
388	174	618	229	143	18
151	315	651	667	127	29
291	100	546	238	166	35
532	459	616	335	178	38
325	109	431	800	129	7
346	100	525	780	0	41
378	129	559	758	0	41
316	143	531	19	0	2
352	120	535	818	0	41
328	142	467	769	168	7
516	394	580	286	10	39
218	178	464	712	0	17
310	124	496	744	0	41
309	139	455	53	105	20
311	165	503	185	0	2
507	324	610	314	201	36
312	127	456	779	182	7
452	199	505	670	114	3
404	204	529	700	0	5
328	138	561	818	180	15
320	95	486	707	192	22
455	385	660	339	183	13
362	208	481	760	0	5
359	174	455	623	0	5
336	129	538	788	182	15
375	150	489	812	0	41
259	117	520	735	0	41
400	168	555	105	1	43
356	199	515	787	8	23
333	149	443	772	0	41
595	342	596	305	157	36
550	367	597	338	152	36
358	110	568	828	0	41
353	163	458	205	185	18
318	113	453	761	0	41
390	230	582	772	128	25
334	115	437	796	132	7
198	121	541	75	168	20
362	249	512	206	68	20
311	158	518	782	0	41
324	119	458	778	0	41
329	160	508	812	107	15
342	149	483	805	0	41
567	343	595	325	97	36
371	168	520	716	14	23
347	118	535	820	204	10
397	246	528	727	0	5
330	150	564	192	0	2
338	125	456	799	196	7
337	123	431	754	218	22
293	105	530	121	0	2
240	144	400	796	166	19
361	174	493	141	92	20
378	239	555	729	0	5
336	171	488	827	205	31
554	360	639	405	214	36
337	162	563	803	4	28
289	112	552	767	57	15
348	110	483	721	0	5
506	394	690	399	208	13
328	125	581	166	122	35
202	442	455	405	109	12
402	330	630	325	283	11
529	341	667	395	316	13
338	146	500	175	0	2
211	161	432	661	0	17
243	154	403	723	0	17
391	164	522	237	170	18
277	93	475	712	184	22
323	103	509	808	52	32
362	170	552	716	166	4
545	306	606	395	182	36
320	111	430	707	143	22
625	412	615	406	275	13
333	165	567	780	135	15
541	414	600	254	157	38
354	133	476	648	0	5
330	122	512	790	0	41
373	215	478	739	163	31
780	368	566	748	237	27
539	425	613	342	193	38
337	134	532	808	216	10
312	137	551	799	140	15
323	115	473	705	84	22
351	189	446	758	0	41
534	485	596	367	167	38
468	277	490	333	147	37
369	185	396	149	89	20
232	93	511	724	48	9
326	191	447	705	151	3
371	186	470	717	0	5
320	107	502	318	214	35
310	95	468	815	143	32
294	172	574	757	70	15
334	121	509	797	0	41
285	101	481	54	176	35
316	126	524	55	164	35
338	155	582	820	187	15
343	157	470	196	68	20
295	139	463	752	131	7
469	358	576	342	278	11
332	110	463	815	164	7
356	110	511	782	134	15
369	164	533	785	96	15
324	107	514	750	92	15
328	136	443	814	137	7
330	105	529	838	0	41
328	84	388	776	68	7
102	256	378	222	0	26
531	381	627	293	143	38
292	125	547	801	102	15
350	113	501	831	0	41
406	328	515	261	165	40
384	215	551	786	229	4
106	208	438	231	209	29
334	129	450	748	115	7
340	125	510	793	0	41
377	596	518	278	55	40
315	106	565	172	0	2
300	134	572	93	28	43
266	389	392	138	0	26
398	158	513	742	220	22
331	123	418	822	62	7
531	328	634	341	178	36
147	154	446	280	152	14
353	148	586	789	233	15
325	136	463	580	165	3
400	201	479	758	0	5
294	106	527	134	126	35
512	552	451	279	219	8
375	179	508	191	177	18
355	206	562	843	161	4
391	221	612	278	44	18
349	94	497	779	196	15
224	202	576	768	216	19
309	148	558	799	0	41
712	402	701	447	294	13
359	159	516	818	0	41
345	183	505	811	0	41
331	141	519	775	0	41
309	149	508	806	0	41
347	137	460	761	0	41
384	252	521	743	91	25
341	178	473	196	221	18
341	170	520	813	130	15
390	210	527	781	0	5
299	113	548	224	0	2
380	165	554	814	56	15
347	157	556	713	0	5
384	164	449	771	161	31
346	168	510	791	229	15
578	514	632	295	244	33
307	174	463	728	0	5
497	301	647	375	254	36
396	206	480	206	125	20
338	137	524	202	16	43
471	376	637	304	189	11
591	331	591	335	144	36
349	143	513	215	0	2
293	95	478	820	0	41
553	300	605	357	0	1
533	404	714	364	179	13
317	119	393	818	94	7
524	428	647	369	235	13
299	148	495	695	170	3
300	145	494	734	129	6
375	168	561	756	25	28
308	92	469	702	0	5
525	793	606	358	220	33
345	145	442	16	119	20
381	201	494	753	0	5
348	111	395	212	13	43
160	110	586	362	58	14
329	116	506	193	0	2
348	190	553	747	132	25
150	220	371	256	12	14
201	215	567	849	0	17
487	270	501	321	123	37
337	119	474	775	169	7
337	116	493	768	164	15
366	188	510	650	33	42
307	116	530	50	0	2
326	134	521	770	0	41
330	121	473	770	232	7
340	128	463	786	96	7
403	175	430	187	134	20
369	150	517	761	199	15
381	152	477	726	73	6
376	173	466	711	16	23
230	119	430	82	0	2
338	128	579	763	0	41
357	142	504	801	0	41
365	181	617	742	0	41
325	150	502	732	48	42
584	350	600	408	0	1
303	106	570	754	193	15
295	96	517	798	0	41
337	141	487	679	134	22
299	104	524	743	149	15
112	178	430	756	131	19
593	360	620	370	114	36
431	320	625	317	167	38
316	131	610	251	112	35
320	140	586	795	0	41
357	161	531	746	0	5
402	230	563	709	0	5
338	128	493	799	0	41
321	144	522	814	0	41
339	138	538	775	98	15
361	162	589	270	111	18
323	118	529	757	0	41
515	243	542	347	85	37
358	240	455	145	0	2
391	157	593	258	68	18
336	119	566	781	265	15
148	189	412	194	0	26
367	109	418	782	56	7
331	115	530	834	51	32
366	165	425	241	223	18
327	100	456	730	199	22
317	173	474	182	0	2
539	346	606	420	134	36
367	151	488	783	35	42
334	146	540	789	35	28
343	117	502	777	80	6
547	335	679	394	256	13
482	470	631	362	236	11
330	138	520	774	0	41
332	169	592	768	0	41
227	161	433	100	122	14
294	87	482	795	0	41
384	226	545	820	66	42
319	113	482	786	0	41
370	227	474	713	45	42
349	165	482	781	174	31
332	154	525	803	0	41
428	308	543	333	81	38
323	144	521	831	0	41
412	372	543	265	107	38
371	124	540	728	0	5
560	371	672	256	264	11
258	77	523	83	111	20
572	403	585	394	8	39
595	360	639	377	295	13
356	124	523	0	0	2
306	175	546	812	47	15
181	320	462	199	0	26
371	165	536	739	114	25
462	357	635	374	38	39
341	122	499	818	158	10
351	183	467	739	0	5
551	342	543	214	78	38
417	239	381	179	0	2
340	143	560	110	112	35
436	369	642	327	124	38
324	213	492	156	194	20
319	123	462	722	216	22
213	195	492	733	24	34
390	166	455	709	108	3
370	204	546	767	153	4
376	180	555	819	138	15
324	148	546	734	128	15
529	303	521	324	230	36
500	540	589	336	169	8
338	169	530	251	137	18
295	99	514	783	0	41
332	128	458	876	133	7
356	181	508	4	0	2
343	149	479	681	78	42
453	240	510	339	0	2
349	152	500	719	118	6
369	164	464	174	65	20
296	99	507	709	0	5
316	99	402	767	209	7
498	412	635	359	268	11
477	335	597	388	0	1
320	109	534	813	200	10
333	108	467	748	4	23
355	216	488	657	149	3
511	236	441	277	0	1
324	147	499	811	84	32
492	279	641	324	44	39
332	195	425	9	0	2
353	135	552	761	142	15
308	107	479	771	0	41
350	157	566	130	144	35
329	113	466	789	0	41
336	193	571	825	127	15
336	112	471	760	214	22
586	379	585	339	227	36
328	164	535	784	0	41
367	166	555	738	0	5
516	415	656	347	151	38
551	335	661	309	235	13
463	293	645	327	220	13
303	84	431	754	0	41
290	128	561	713	0	41
63	188	312	227	245	29
508	327	626	359	284	36
493	407	611	368	256	11
403	168	470	228	0	2
319	108	486	800	140	32
325	197	614	763	0	41
349	211	552	809	185	4
328	224	449	197	189	18
297	116	534	759	20	28
350	148	513	754	0	41
380	238	510	795	152	31
352	166	515	707	202	4
519	310	658	312	0	1
500	362	602	327	271	11
299	161	554	773	0	41
370	179	596	296	171	18
282	89	528	840	0	41
361	132	500	785	111	15
326	136	533	776	0	41
315	97	492	741	0	41
536	365	588	401	0	1
361	169	578	722	248	4
142	208	581	712	0	17
392	187	519	790	148	31
364	136	455	681	112	22
416	149	462	707	33	42
124	153	330	77	160	14
363	193	548	727	14	23
540	343	623	354	103	38
177	106	502	784	195	19
545	467	627	338	249	11
328	118	443	763	137	7
546	357	666	377	299	13
527	271	606	305	220	36
299	124	527	111	48	35
380	164	547	171	130	18
495	331	517	273	307	8
656	442	668	362	193	13
319	149	575	781	216	15
560	218	548	362	82	37
599	380	716	285	282	13
434	220	461	831	177	31
323	388	502	767	0	17
403	179	502	719	190	3
398	209	507	817	89	31
452	329	633	383	24	39
331	121	440	712	45	42
603	529	618	405	274	13
603	374	663	336	227	13
404	197	407	798	173	31
310	115	520	174	0	2
383	207	490	126	51	20
329	163	449	802	131	7
311	116	492	822	0	41
372	144	512	842	158	10
311	112	476	770	0	41
343	154	484	757	0	41
488	378	687	384	0	1
538	236	545	630	206	27
326	145	512	733	0	5
328	124	462	786	202	7
355	136	517	720	37	42
337	142	489	726	109	6
501	378	673	410	313	13
292	180	514	751	0	17
637	265	512	376	148	37
382	136	564	841	0	41
597	353	649	329	129	36
304	97	552	700	108	15
370	206	437	73	130	20
338	196	533	678	123	3
335	128	505	845	178	10
609	411	670	272	129	38
296	103	531	233	0	2
312	130	499	3	0	2
312	107	504	783	136	15
350	129	500	710	148	22
466	393	650	285	0	1
414	205	529	780	198	31
304	115	418	733	0	41
313	112	452	828	0	41
607	336	623	337	18	39
237	73	518	805	190	32
361	181	499	126	0	2
593	480	710	261	287	11
542	371	609	328	166	38
327	163	491	783	0	41
373	150	535	157	0	2
477	332	590	362	113	38
194	472	443	412	149	29
192	149	325	221	197	14
378	209	576	715	0	5
373	187	530	669	0	5
345	230	526	753	138	25
395	169	502	773	0	41
291	87	518	748	0	41
563	314	630	253	149	38
347	116	529	842	204	10
533	360	242	284	140	16
420	211	477	756	141	31
219	136	573	789	0	17
335	184	475	146	0	2
298	96	462	241	180	35
360	161	471	786	0	41
601	584	624	261	55	33
302	122	506	744	0	41
508	397	582	399	114	38
326	152	531	740	64	15
316	125	569	809	0	41
360	128	387	821	0	41
317	115	374	823	159	7
358	180	486	81	117	20
321	123	515	673	0	5
355	121	407	822	0	41
605	390	486	297	132	8
353	188	527	750	12	23
388	204	561	721	66	25
330	126	526	812	56	32
529	436	663	363	272	13
324	113	513	815	152	32
360	189	576	787	239	4
315	97	577	249	106	35
155	144	346	703	148	19
268	342	472	390	143	40
370	172	529	222	183	18
579	370	649	325	211	13
333	131	440	220	0	2
531	378	718	291	316	13
306	130	455	788	0	41
381	211	509	734	122	31
303	132	569	792	0	41
313	92	487	752	110	15
397	185	473	194	103	20
393	194	583	807	117	15
330	163	589	216	0	2
334	152	456	88	0	2
314	96	488	777	185	7
340	183	401	203	0	2
299	138	473	157	104	20
378	153	512	806	156	15
352	149	481	630	160	3
297	128	494	98	0	2
367	182	555	792	161	4
373	186	522	82	209	20
330	150	530	798	90	15
398	211	390	54	0	2
381	183	519	763	0	5
304	137	417	774	109	7
311	625	526	454	289	12
308	91	445	708	76	22
306	132	509	806	0	41
340	160	462	0	27	30
543	315	618	382	273	36
443	197	466	99	0	2
430	196	611	289	12	43
531	335	572	240	217	11
300	87	496	801	0	41
342	210	448	0	0	2
410	235	515	742	226	31
544	326	554	362	114	36
384	243	568	798	0	5
460	405	571	427	374	11
356	123	571	772	82	15
343	221	474	742	235	31
366	118	515	759	0	41
329	124	499	838	115	32
397	160	550	783	27	28
322	163	462	773	142	31
305	162	531	233	152	18
342	110	528	800	175	15
372	229	449	758	0	5
231	215	238	208	0	26
535	294	620	378	178	36
259	113	373	113	0	2
371	155	584	236	189	18
300	145	493	200	72	18
333	84	448	789	152	7
649	325	638	334	195	36
301	101	524	818	124	32
368	138	523	861	3	23
240	107	365	141	0	2
90	269	524	410	290	29
328	138	475	730	109	6
352	160	495	761	93	31
356	160	471	801	196	7
324	117	549	780	0	41
695	338	646	190	275	11
235	155	465	713	77	34
361	160	468	729	104	6
349	123	470	784	0	41
257	325	611	387	231	12
335	158	539	771	207	15
334	162	512	797	35	42
417	221	511	775	278	31
333	129	536	814	60	32
437	397	577	292	176	38
538	465	660	315	229	11
468	388	627	405	292	11
314	132	518	807	96	32
323	154	511	53	58	20
351	131	538	814	157	15
374	145	415	189	193	18
253	74	504	717	154	15
306	91	500	798	65	32
322	98	480	833	13	9
374	225	501	738	187	31
348	196	554	769	0	5
329	110	517	225	132	35
273	183	513	531	122	14
318	109	537	795	190	10
333	115	438	796	0	41
341	121	560	794	155	15
639	926	543	457	162	33
335	99	482	732	0	5
400	350	651	335	240	11
337	124	483	778	24	9
384	192	519	840	169	31
343	285	479	757	0	5
299	92	493	830	0	41
334	407	530	450	103	38
329	126	460	706	199	22
245	236	315	278	199	14
522	342	590	476	151	36
362	199	596	767	0	41
410	359	634	256	237	11
232	173	491	692	378	19
353	175	471	771	192	31
351	158	419	131	146	20
552	394	618	407	219	36
370	202	505	803	55	42
323	106	529	820	1	28
344	124	420	774	13	9
341	182	489	67	123	20
299	142	427	107	87	20
325	84	591	769	166	15
523	238	470	227	171	37
382	250	518	220	0	2
359	173	517	742	0	5
472	437	616	370	92	38
354	148	518	768	0	41
341	197	555	774	0	41
368	132	514	732	57	6
335	117	521	774	186	15
451	301	567	316	125	38
336	128	533	109	144	35
227	154	471	756	228	19
347	173	524	779	240	4
373	152	493	705	45	42
393	202	636	198	0	2
376	161	509	775	4	23
539	334	668	326	273	13
319	118	536	833	0	41
322	111	526	739	0	41
328	117	545	781	20	28
588	390	640	326	0	1
292	104	431	804	220	7
351	151	473	831	150	7
309	154	570	788	99	15
345	117	483	825	0	41
457	372	679	396	240	13
360	153	487	796	139	7
185	147	580	361	281	14
275	424	305	390	190	16
407	198	535	254	236	18
346	139	539	762	103	15
275	134	564	787	151	15
395	199	582	704	0	5
349	242	465	781	59	42
520	310	476	280	93	37
404	419	609	297	157	38
344	112	531	797	102	32
333	108	457	705	237	22
316	137	457	761	115	7
338	113	464	814	164	7
435	298	340	172	129	40
335	150	558	804	57	15
463	358	600	400	166	38
477	366	591	285	144	38
466	471	634	333	169	38
563	300	614	365	153	36
359	136	541	779	145	15
353	161	451	161	0	2
357	179	499	718	0	5
319	100	456	782	0	41
305	152	548	0	0	2
116	365	606	407	329	29
292	114	446	806	65	7
330	200	601	142	65	20
281	134	495	722	149	15
290	149	566	164	225	35
350	125	504	798	0	41
320	112	436	811	107	7
375	269	463	235	170	40
479	364	644	188	14	38
323	112	499	726	151	22
643	239	595	890	0	17
371	143	491	787	142	7
330	234	416	207	16	40
333	125	471	819	92	32
292	102	464	795	0	41
381	233	574	744	0	5
271	143	546	815	124	15
302	172	474	707	176	3
496	315	667	405	197	36
342	133	525	805	32	9
469	275	461	252	49	37
325	97	432	787	56	7
322	130	522	368	0	2
346	123	592	156	234	35
553	580	656	402	274	33
511	364	638	413	207	36
569	363	605	361	207	36
562	394	629	405	213	36
330	177	472	156	40	43
398	342	503	303	155	40
325	131	545	781	176	15
374	233	488	748	162	31
605	335	611	394	248	36
534	392	615	349	93	38
329	136	555	800	1	28
506	474	406	243	69	8
359	135	598	790	140	15
287	92	452	695	0	5
481	414	666	284	305	11
353	137	520	819	0	41
374	177	528	743	3	23
351	180	535	781	108	25
146	177	503	662	142	19
497	378	605	347	200	11
287	109	571	185	140	35
279	143	515	251	102	18
376	226	507	742	257	31
649	407	631	804	170	24
418	174	532	776	0	41
316	106	509	825	16	9
374	149	507	741	103	6
337	120	541	767	0	41
354	199	501	737	327	31
346	103	489	753	0	41
392	152	574	732	0	41
362	181	564	102	160	20
373	135	525	760	118	15
350	136	422	767	175	7
372	177	477	704	0	5
87	117	436	262	0	26
343	170	487	780	157	31
563	374	720	345	189	13
511	493	618	364	230	8
565	275	533	360	145	37
437	387	617	275	267	11
142	123	395	257	204	14
502	446	679	367	211	13
316	133	494	792	103	32
370	166	532	251	176	18
300	98	445	259	186	35
371	183	501	261	265	18
291	114	537	773	244	15
354	129	555	790	0	41
328	135	461	720	0	5
541	326	672	372	0	1
622	367	591	299	136	36
397	410	574	358	0	1
330	156	460	697	0	5
564	283	526	344	265	36
306	113	451	715	281	22
337	145	523	725	227	4
508	385	574	308	285	11
356	163	526	807	0	41
544	825	640	423	244	33
399	154	543	199	97	18
318	107	526	748	229	15
544	318	658	284	214	13
346	142	473	747	98	6
316	138	531	695	159	4
354	126	445	826	4	9
347	158	600	697	0	5
223	262	592	486	384	12
361	188	505	754	0	5
389	180	614	776	0	41
364	187	508	749	10	23
305	142	492	188	0	2
308	162	543	0	234	30
376	143	519	827	132	32
360	164	563	781	65	15
333	176	435	173	305	18
259	175	219	266	76	16
339	169	584	171	0	2
331	125	493	784	27	9
623	334	617	364	265	36
475	343	597	224	166	11
508	379	596	349	272	11
330	145	434	178	153	20
300	105	440	809	168	7
310	103	590	825	0	41
306	189	591	138	86	20
275	99	513	799	154	32
359	238	471	846	78	42
75	380	592	420	202	29
137	346	400	229	169	29
332	108	560	772	0	41
365	126	477	692	20	42
333	161	499	765	155	31
341	131	507	752	123	15
131	147	436	724	89	19
397	164	420	105	63	20
72	190	381	313	185	29
368	265	622	754	0	5
280	105	482	166	0	2
311	119	508	835	131	32
321	154	483	763	140	31
163	285	431	692	148	19
355	91	532	694	45	42
548	370	718	377	277	13
363	194	500	772	9	23
335	98	548	777	40	9
488	298	503	292	268	8
313	150	537	629	149	4
483	273	546	213	0	2
406	196	562	753	0	5
317	128	439	767	151	7
349	206	484	706	0	5
544	318	618	332	361	36
374	166	560	722	243	4
172	109	550	779	0	17
347	141	451	745	91	6
321	156	544	742	0	41
348	145	510	775	157	15
407	498	627	393	262	8
318	119	571	748	133	15
369	168	545	814	0	41
308	118	466	729	242	22
372	158	542	752	0	5
307	116	488	196	192	35
452	402	644	397	234	11
292	127	469	816	109	7
387	166	507	92	215	20
330	153	494	781	174	15
356	126	462	818	115	7
584	326	559	449	229	36
268	158	389	222	12	40
318	112	552	821	0	41
316	114	529	815	0	41
355	146	567	836	0	41
305	145	573	763	0	41
340	131	559	804	186	15
361	168	475	800	0	41
306	112	526	816	88	32
359	126	440	752	0	41
425	394	621	328	129	38
341	167	422	208	113	20
554	320	652	287	265	13
338	194	464	150	96	20
611	411	711	319	222	13
351	163	449	743	0	5
328	126	463	787	131	7
316	106	448	776	98	7
381	198	538	753	0	5
354	149	487	739	76	6
276	139	240	0	0	26
355	161	492	778	107	31
320	138	483	762	0	41
489	394	543	412	242	11
314	159	465	793	57	42
347	189	509	754	183	31
288	93	513	827	213	10
511	326	632	432	209	36
304	104	584	28	0	2
351	104	444	698	0	5
237	304	487	275	141	40
334	127	545	760	0	41
326	149	484	805	117	7
149	275	591	559	243	29
347	120	537	713	137	15
336	161	514	0	170	30
308	469	516	279	0	1
372	165	589	765	105	15
345	154	581	729	201	4
495	380	631	387	0	1
366	178	468	778	0	41
303	101	456	753	199	22
347	182	438	223	0	2
370	194	502	125	192	20
348	179	449	734	217	31
562	520	649	427	191	13
348	170	558	708	0	5
359	125	438	799	0	41
552	360	651	382	1	39
366	197	451	663	0	5
352	127	485	803	135	7
383	176	463	298	0	2
287	94	498	220	148	35
349	155	482	827	118	7
376	199	482	141	0	2
324	151	490	667	0	5
324	159	561	718	0	5
371	144	435	801	27	9
356	137	520	807	92	32
579	405	659	392	7	39
496	253	618	841	102	21
368	205	475	777	11	23
582	408	639	413	209	13
359	193	512	76	41	20
303	123	499	753	145	15
356	155	480	123	23	43
333	102	478	830	229	10
327	187	557	734	81	25
353	192	461	730	0	5
356	126	527	832	103	32
555	340	617	360	78	36
269	215	459	249	80	14
329	133	587	795	149	15
303	127	502	166	82	35
335	116	509	796	136	32
360	164	575	791	72	15
332	175	527	694	174	4
320	132	555	835	153	32
363	192	594	747	28	28
214	142	480	748	18	34
420	330	609	348	0	1
315	129	498	772	119	15
336	154	504	765	0	41
342	136	444	753	104	7
263	79	434	767	0	41
287	118	523	659	204	22
408	228	455	198	0	2
307	97	451	737	190	22
345	134	544	735	0	5
314	113	561	182	0	2
147	340	506	379	282	29
379	170	547	117	0	2
541	392	731	385	213	13
503	344	620	363	148	38
352	141	514	22	0	2
343	145	599	762	0	41
390	157	448	808	0	41
344	135	526	748	167	15
385	1023	702	671	0	44
367	138	549	828	0	41
315	144	485	682	174	22
345	158	559	818	0	41
359	193	510	816	43	42
360	165	434	139	0	2
324	98	502	164	0	2
498	343	562	319	168	36
342	143	520	739	22	28
374	188	492	173	0	2
397	188	505	179	117	20
326	114	476	820	0	41
585	224	615	843	142	21
557	374	633	366	142	36
528	391	658	275	182	38
304	189	490	800	0	41
356	196	537	309	200	18
305	112	575	202	118	35
328	129	582	804	0	41
298	143	543	795	152	15
503	282	576	215	293	11
348	130	509	810	0	41
449	217	537	174	0	2
349	125	434	807	101	7
297	130	455	794	0	41
387	209	530	812	39	42
316	133	548	752	46	15
568	375	648	375	125	36
604	383	548	344	178	36
411	191	519	748	184	3
366	166	522	800	172	15
310	111	470	147	0	2
543	339	659	303	89	38
419	194	560	794	156	4
376	178	533	726	223	4
325	116	499	785	0	41
441	162	324	354	177	20
341	103	468	761	77	7
362	197	459	727	0	5
330	137	551	769	63	15
284	121	516	795	223	10
489	227	558	680	30	42
275	93	482	674	0	5
521	458	622	419	243	13
346	140	531	106	8	43
321	122	456	763	167	7
395	186	475	760	99	31
468	483	693	307	239	11
370	229	374	184	54	20
334	144	503	88	224	20
300	136	450	831	0	41
558	425	554	323	141	38
513	372	609	305	251	11
297	103	541	700	0	5
270	147	588	622	188	4
278	99	408	79	0	2
349	155	569	767	157	15
273	83	469	787	0	41
302	107	475	814	0	41
316	178	529	718	175	4
288	82	500	695	0	5
321	120	533	832	121	32
298	107	525	799	125	32
359	163	516	790	54	42
526	438	574	347	273	11
354	167	510	766	0	41
348	135	474	801	29	9
353	86	522	730	227	15
363	190	487	148	186	20
298	128	473	819	0	41
358	128	526	840	14	28
334	104	480	802	0	41
342	164	610	742	0	41
304	105	465	754	3	23
242	151	395	246	182	14
287	106	524	777	117	15
381	220	544	135	205	20
288	115	550	814	89	32
369	183	461	269	155	18
335	143	490	777	219	7
428	413	579	385	151	38
558	399	647	372	151	38
129	97	509	400	141	14
390	161	487	80	92	20
277	207	535	764	129	25
327	103	100	56	0	26
348	125	562	781	23	28
350	183	494	217	167	18
579	407	649	468	0	1
302	110	449	810	0	41
394	319	501	370	178	40
443	437	604	285	191	11
340	112	526	733	211	15
287	111	477	96	87	35
367	145	489	234	119	18
301	102	531	824	2	28
349	165	479	771	157	31
297	103	509	799	162	32
531	428	596	350	161	38
653	453	648	348	190	13
332	109	457	115	179	20
308	130	534	736	0	41
363	209	496	725	113	3
487	375	549	306	158	38
314	99	498	154	166	35
321	127	546	238	0	2
481	510	578	340	26	39
379	198	516	245	256	18
337	148	562	753	132	15
256	412	599	448	282	12
300	165	495	94	52	20
332	134	428	753	162	7
427	318	528	70	214	20
366	148	530	765	0	41
388	175	575	778	0	41
296	682	602	494	0	26
623	501	679	339	234	33
239	156	451	229	149	14
381	195	434	247	247	18
366	241	532	738	131	25
322	148	568	725	163	15
346	137	552	699	142	15
358	152	425	157	176	20
261	179	508	198	113	18
466	374	555	295	250	11
614	383	553	323	211	36
285	104	511	761	205	15
173	90	551	844	0	17
213	110	514	832	0	17
293	101	487	5	155	35
421	262	499	752	0	5
314	162	471	682	0	5
309	81	496	824	130	32
324	113	547	779	186	15
573	211	511	358	152	37
320	196	535	734	0	5
468	454	606	322	352	11
519	390	622	252	60	38
366	142	580	778	175	15
334	161	518	781	72	15
356	199	451	783	0	41
345	112	493	811	0	41
326	139	516	850	127	32
503	405	592	375	192	38
313	121	520	815	144	32
336	121	499	768	140	15
338	114	539	154	0	2
353	495	381	259	246	40
322	96	527	824	208	10
342	142	546	812	112	15
359	143	519	737	112	15
424	198	547	334	236	18
408	341	606	383	191	11
511	472	642	430	217	13
343	153	589	788	0	41
313	106	524	792	200	10
589	441	609	403	0	1
527	458	616	385	236	11
329	151	511	801	0	41
389	175	88	200	178	16
370	182	431	180	76	20
336	158	541	748	0	41
342	142	483	813	115	7
333	165	443	202	158	18
344	157	555	810	203	15
354	162	556	809	0	41
118	50	317	39	0	26
568	399	621	345	138	38
347	146	467	802	89	7
521	301	619	299	117	38
337	117	490	815	20	9
354	146	486	830	0	41
358	127	481	826	0	41
365	124	535	769	150	15
411	269	546	800	0	5
336	128	526	746	215	15
372	203	479	264	7	43
511	352	618	371	237	36
353	145	546	788	162	15
218	289	402	317	0	26
313	105	496	790	177	10
141	158	538	329	266	14
327	185	495	712	0	5
501	379	579	354	314	11
327	171	550	708	133	4
281	124	450	777	0	41
344	354	512	151	0	1
346	126	560	800	217	15
267	86	443	747	82	7
324	127	442	806	0	41
333	135	530	214	41	43
323	159	505	783	0	41
343	140	573	766	128	15
509	407	664	367	153	38
292	90	450	807	0	41
315	99	490	804	0	41
359	151	553	681	0	5
350	128	476	321	103	35
491	343	582	303	194	11
349	140	583	787	0	41
338	149	596	760	0	41
358	150	511	732	0	5
297	110	563	27	0	2
326	179	555	705	239	4
324	108	457	682	155	22
570	537	676	421	207	13
331	177	386	90	235	20
377	211	528	815	0	41
332	244	591	213	0	2
358	167	514	800	153	15
311	108	534	101	233	35
315	120	561	771	103	15
568	347	650	374	132	36
470	387	604	356	313	11
550	339	562	372	230	36
402	203	504	747	68	42
336	149	517	203	129	18
601	392	634	275	216	11
322	90	430	745	58	7
620	360	655	377	0	1
347	171	496	728	209	3
357	116	543	839	0	41
359	141	477	820	158	7
153	306	373	259	264	29
525	381	583	364	183	36
397	243	537	811	137	31
347	119	474	760	93	7
293	111	498	773	44	9
614	347	508	433	227	37
251	128	465	198	0	2
391	147	456	764	0	41
386	210	528	766	0	5
349	107	452	806	0	41
327	116	473	761	55	7
306	158	498	718	98	6
272	102	499	749	0	41
436	241	423	160	199	20
549	411	687	372	0	1
331	151	618	127	0	2
586	355	624	301	241	36
332	122	527	762	177	15
302	120	494	808	0	41
307	120	510	811	26	9
508	350	674	380	263	13
143	136	464	719	69	19
369	152	464	711	0	5
368	477	637	389	0	1
318	149	458	744	0	41
300	171	508	275	170	18
323	129	540	772	0	41
325	126	488	728	227	22
368	237	492	689	0	5
358	189	544	768	241	4
345	169	429	815	127	7
405	548	668	381	0	1
358	119	517	782	249	15
331	123	559	787	34	9
295	126	565	0	0	2
483	396	620	338	178	38
504	301	686	300	232	13
331	110	508	709	0	5
571	457	641	417	267	13
353	203	486	781	124	31
405	181	494	660	76	3
313	123	484	739	223	22
444	218	583	753	0	17
371	211	435	766	233	31
344	104	490	726	182	22
487	375	593	493	173	38
368	204	532	836	185	31
337	128	455	779	48	7
316	197	556	610	222	3
389	228	494	808	203	31
245	219	584	315	99	14
181	113	417	629	174	19
325	145	518	31	102	20
358	168	492	715	0	5
292	115	495	823	52	32
324	185	586	788	232	4
373	173	512	710	0	5
527	336	615	387	0	1
629	416	634	353	234	13
463	245	596	845	26	21
342	160	559	749	198	4
348	120	482	835	161	10
400	196	536	754	119	25
416	355	659	277	187	11
257	102	411	260	132	20
358	182	455	778	175	31
370	223	555	723	56	42
337	110	385	770	216	7
568	426	665	359	190	13
394	164	438	276	138	18
352	111	520	806	194	10
375	199	511	675	0	5
519	388	712	395	242	13
563	282	614	325	200	36
367	150	566	781	5	28
341	134	544	813	178	10
320	136	457	816	0	41
620	381	524	295	0	1
366	133	456	0	127	30
356	149	484	330	194	35
426	224	519	764	0	5
571	231	554	714	176	21
368	166	483	751	0	5
235	154	502	217	93	14
390	209	505	698	180	3
387	117	466	713	0	5
339	117	458	750	0	41
324	140	506	797	199	10
344	155	530	79	58	20
336	141	504	688	61	42
160	175	513	773	276	19
507	322	685	438	170	36
406	171	527	715	92	25
151	89	340	266	0	26
295	136	517	754	163	15
334	115	444	753	168	22
363	201	520	718	119	25
356	137	462	768	0	41
338	111	456	157	0	2
335	149	529	811	190	15
331	125	525	808	0	41
514	456	649	320	237	11
404	218	457	710	0	5
367	161	506	763	167	15
486	272	586	364	316	36
515	390	578	421	108	38
356	122	501	747	118	15
359	210	538	794	227	4
343	162	437	788	2	23
521	480	472	250	32	8
341	160	614	0	0	2
591	422	668	349	230	13
610	371	595	353	66	36
343	138	554	811	200	15
337	217	439	232	86	20
359	218	602	779	0	41
462	252	580	315	292	11
299	115	449	781	13	9
353	106	441	781	202	7
348	135	521	782	49	9
377	163	463	66	0	2
321	162	523	736	0	5
306	153	570	123	181	35
442	253	632	267	97	38
349	141	553	794	194	15
440	251	608	831	145	21
354	173	458	745	64	42
340	128	534	128	160	35
327	120	560	165	222	35
648	398	616	445	231	36
438	458	680	424	227	13
340	126	415	267	154	18
371	126	574	780	0	41
293	110	533	788	154	15
132	76	449	322	102	14
345	153	431	752	183	31
341	176	536	779	197	4
313	118	480	11	130	20
331	190	510	793	0	41
317	151	540	169	0	2
346	142	543	770	120	15
338	132	488	803	94	32
305	93	530	786	86	32
311	108	477	794	198	10
368	166	550	670	175	4
300	120	466	716	126	22
168	266	617	473	256	12
487	392	629	312	184	38
332	169	528	701	79	42
316	134	511	750	0	41
551	337	647	403	294	36
816	758	592	443	257	33
527	361	648	365	101	38
521	315	513	283	0	1
349	165	501	748	0	5
348	145	463	239	178	18
494	292	596	316	222	11
317	319	699	551	110	12
665	343	563	347	88	36
379	190	595	815	121	15
295	109	457	779	71	7
377	213	559	763	0	5
331	167	514	720	0	5
292	82	510	773	0	41
336	136	467	771	0	41
510	568	328	413	242	16
630	526	668	370	254	33
343	182	575	194	0	2
388	170	472	113	0	2
428	441	625	292	0	1
310	121	433	827	48	7
530	401	602	406	42	39
335	132	421	799	54	7
333	136	495	840	0	41
551	461	558	301	0	1
515	347	642	344	243	13
138	55	374	699	148	19
327	202	504	676	187	3
685	460	608	324	241	33
358	212	583	809	155	4
343	143	503	770	0	41
374	185	473	667	213	3
300	103	475	774	0	41
427	397	612	380	233	11
372	161	524	800	0	41
361	168	531	761	161	4
334	134	511	758	119	15
499	352	636	336	254	11
328	122	484	203	35	43
325	200	538	710	108	25
333	128	536	799	128	15
295	95	483	764	232	15
334	154	489	728	186	3
99	431	409	358	118	29
101	316	581	353	227	29
360	206	542	772	111	25
465	337	693	228	181	11
483	371	623	428	74	38
503	432	625	421	159	38
350	145	492	785	15	28
422	229	545	824	270	4
587	463	585	394	186	38
342	119	445	813	0	41
298	103	482	792	0	41
822	662	706	856	257	27
583	388	629	802	214	24
336	179	506	721	0	5
304	133	448	720	197	22
307	94	541	769	0	41
592	437	660	435	190	13
409	176	498	223	211	18
564	498	458	285	233	8
388	356	623	363	255	11
384	202	538	655	0	5
330	129	439	793	135	7
318	392	568	441	210	12
519	472	597	296	290	11
332	171	514	814	176	15
394	235	470	173	18	43
316	437	609	335	248	8
459	427	686	436	275	13
429	449	666	387	269	11
554	256	446	417	0	1
80	99	416	664	0	17
304	102	485	779	165	7
336	181	442	699	154	3
348	122	507	782	145	15
315	154	586	763	0	41
345	145	514	790	182	15
538	505	297	342	155	16
355	142	503	772	122	15
496	336	590	394	243	36
326	162	470	741	0	41
355	168	575	61	160	20
340	143	576	840	254	10
360	174	518	734	0	5
322	163	471	814	74	7
349	162	528	781	171	15
616	462	627	351	85	38
395	197	515	703	0	5
420	458	624	363	248	8
481	399	669	346	314	13
319	110	515	825	151	32
345	192	492	782	186	31
325	188	581	811	105	15
328	135	444	799	0	41
400	162	508	311	0	2
348	201	573	763	0	5
411	196	500	202	248	18
540	359	670	334	210	13
337	154	498	160	90	20
370	183	468	735	151	31
355	209	498	704	143	3
345	814	522	283	305	40
283	76	433	797	204	7
922	523	689	822	161	27
328	125	558	256	32	35
337	160	548	776	0	41
341	155	499	698	0	5
283	101	469	806	0	41
337	146	488	702	0	5
551	408	740	424	203	13
343	217	475	752	163	31
480	339	716	234	248	11
631	393	701	371	245	13
348	141	487	809	95	32
327	141	618	749	125	15
386	114	505	812	137	15
412	270	524	235	105	18
525	403	682	359	251	13
378	175	470	166	267	20
392	180	572	782	0	41
292	89	556	196	0	2
293	114	433	790	0	41
351	145	554	717	176	4
482	224	559	342	118	37
324	99	522	733	34	6
347	160	494	772	131	31
314	214	568	720	131	25
350	138	460	81	163	20
528	435	624	429	197	38
312	155	542	791	0	41
345	124	493	792	0	41
288	113	484	764	268	7
354	202	492	787	0	41
336	103	523	798	0	41
313	83	465	765	0	41
338	125	474	821	0	41
469	450	600	386	63	39
320	122	436	786	96	7
336	159	556	807	0	41
320	177	451	212	121	18
341	137	571	761	102	15
355	142	578	820	130	15
280	128	512	733	204	15
601	352	582	406	216	36
299	99	496	775	205	15
336	135	402	182	0	2
368	176	429	788	0	41
309	125	591	0	0	2
114	174	499	429	25	14
302	145	516	759	135	15
92	214	120	199	181	29
417	264	567	335	202	11
329	154	473	723	145	22
330	130	554	738	151	15
337	126	570	803	0	41
604	365	667	363	94	36
342	123	535	723	0	5
322	137	531	753	120	15
370	134	559	799	0	41
426	139	546	298	17	43
349	113	478	722	0	5
223	479	555	441	95	12
638	567	590	309	156	33
373	183	464	0	84	30
609	553	636	409	139	38
340	170	544	737	104	25
372	391	540	200	237	40
327	118	426	806	0	41
387	193	468	742	35	42
374	173	432	97	0	2
339	105	450	797	0	41
425	551	509	291	259	40
341	129	502	829	125	32
286	230	427	270	127	40
338	159	432	49	0	2
322	123	550	822	73	32
361	171	459	202	0	2
471	431	693	379	171	13
142	104	451	209	297	14
378	228	458	678	112	3
206	146	272	252	108	16
396	203	566	798	44	28
355	137	502	800	185	15
333	134	486	721	219	22
363	131	471	754	0	41
316	133	492	767	251	15
324	115	517	738	79	6
299	125	575	756	104	15
354	129	449	207	252	18
374	163	459	213	146	18
303	142	476	715	54	42
305	86	484	739	86	15
404	232	564	779	12	23
327	121	459	760	135	7
324	117	488	825	280	10
316	138	438	184	3	43
329	144	502	0	93	30
521	708	600	358	92	33
363	150	511	721	138	22
365	164	516	780	0	41
436	237	483	223	0	2
364	195	472	709	213	3
392	180	492	759	0	5
424	359	679	307	52	38
343	158	555	777	0	41
398	256	592	727	93	25
402	404	651	309	15	39
296	125	534	772	0	41
359	200	476	145	0	2
644	349	633	295	201	36
468	358	608	342	150	38
327	118	525	820	160	10
335	145	428	706	67	42
356	111	480	814	144	7
544	345	587	241	120	38
363	109	446	739	0	41
371	167	572	764	0	41
321	174	526	805	0	41
154	112	424	720	144	19
333	152	516	740	208	4
394	163	519	778	0	41
349	146	494	818	32	9
660	850	628	257	256	33
353	125	449	711	94	22
491	388	637	334	91	38
353	212	475	749	29	42
359	164	0	139	79	16
340	185	471	765	0	41
322	119	487	701	0	5
313	117	491	798	0	41
355	144	482	787	0	41
357	126	482	751	59	6
456	338	637	275	224	11
490	443	586	304	122	38
370	527	656	348	31	39
357	141	545	221	98	18
325	150	535	824	162	15
397	156	455	761	0	41
314	97	489	761	167	15
364	146	523	806	0	41
374	227	492	782	398	31
292	134	585	797	0	41
351	197	609	730	184	4
451	509	567	258	212	33
376	149	488	770	243	22
620	242	584	812	0	17
309	135	507	711	99	6
549	421	620	360	174	38
303	95	491	812	12	9
336	208	503	714	143	3
314	108	490	808	118	32
360	172	559	763	183	4
574	362	642	827	195	24
409	188	522	753	233	4
355	130	439	832	132	7
324	134	439	815	39	7
302	111	473	706	198	22
563	395	633	350	149	38
333	118	520	800	143	32
484	380	691	454	222	36
298	95	457	769	156	7
201	122	522	264	130	14
313	96	427	717	84	22
329	160	508	728	115	6
343	164	573	708	244	4
324	130	507	712	66	6
251	120	529	707	89	6
316	118	486	795	99	32
567	405	622	317	305	11
349	175	462	770	0	41
244	349	545	466	130	12
611	321	635	458	193	36
343	108	535	788	195	15
361	158	378	822	223	7
495	385	635	333	202	11
354	150	485	822	0	41
287	78	497	179	0	2
382	178	566	759	218	4
535	284	650	298	154	36
587	372	600	460	0	1
193	164	570	688	0	17
438	402	620	366	221	11
314	112	428	742	0	41
269	120	443	657	0	5
325	146	418	829	0	41
329	136	596	775	85	15
365	166	498	164	122	20
308	322	514	652	201	25
214	119	465	753	128	19
312	129	433	738	0	41
349	109	528	783	0	41
317	134	518	251	190	35
151	112	440	725	0	17
330	139	559	802	188	15
347	200	495	122	0	2
480	453	590	275	222	11
290	180	492	233	0	2
546	438	550	246	179	38
319	109	499	827	199	10
487	433	583	345	194	8
389	220	575	762	213	4
513	504	604	334	133	38
337	116	455	735	176	22
327	145	542	655	200	4
325	118	552	810	156	32
334	114	444	770	0	41
534	389	622	440	143	38
324	161	525	820	0	41
650	386	587	376	135	36
351	154	444	829	138	7
309	124	446	722	152	22
546	463	629	364	194	13
559	271	632	426	200	36
617	398	630	384	0	1
363	108	487	829	85	32
477	379	641	357	0	1
418	168	302	262	0	2
310	84	448	97	196	20
332	114	464	792	0	41
317	97	484	774	0	41
296	98	523	766	194	15
313	172	411	183	176	20
341	215	496	781	0	5
332	156	566	776	191	15
329	140	546	197	0	2
299	106	514	166	78	35
512	393	698	352	86	38
319	179	614	698	50	28
324	143	512	139	0	2
333	142	491	765	0	41
347	174	541	753	168	4
388	165	473	736	176	3
548	328	638	292	0	1
111	116	287	187	130	29
312	125	553	236	0	2
382	218	502	722	272	3
382	138	532	853	173	10
491	342	571	355	134	38
358	165	552	781	6	28
333	129	477	772	0	41
360	152	420	138	63	20
331	126	513	817	195	10
325	132	542	794	0	41
752	516	632	675	268	27
313	161	484	811	134	31
320	137	561	693	140	15
340	115	483	818	188	10
320	182	465	803	129	31
334	140	472	721	120	22
381	211	537	726	148	25
72	67	156	77	164	29
298	142	493	774	273	15
272	148	475	248	221	18
351	122	525	731	161	15
571	349	673	427	146	36
339	214	546	316	0	2
449	234	524	769	0	17
323	130	560	836	0	41
452	305	407	265	128	40
376	129	470	784	39	9
311	111	572	164	0	2
336	153	464	185	203	18
341	183	445	745	158	31
347	128	470	814	8	9
222	257	482	834	226	19
386	225	562	750	163	4
306	97	559	806	0	41
320	152	566	708	66	6
378	164	486	741	265	3
238	136	426	724	203	19
338	162	532	822	0	41
304	109	443	698	23	42
492	530	614	467	0	1
788	546	617	739	242	27
298	104	532	741	0	41
333	156	470	809	0	41
304	199	513	191	0	2
348	131	539	777	193	15
327	89	529	812	178	10
303	128	494	90	37	43
380	205	585	664	165	4
311	136	478	806	105	7
301	112	497	786	211	10
371	189	540	828	132	15
378	227	536	757	87	25
282	125	491	761	121	15
340	197	564	763	236	4
303	125	436	799	161	7
449	455	614	348	239	11
[truncated: 48,001 more rows]
