# Supplementary material for: Hierarchical Modeling for Rare Event Detection and Cell Subset Alignment across Flow Cytometry Samples
Source: PLoS Comput Biol. 2013 Jul 11;9(7):e1003130. doi: 10.1371/journal.pcbi.1003130 (PMC3708855; doi:10.1371/journal.pcbi.1003130)
Supplement: Software S1 — contains a Makefile, source code and scripts to generate the figures shown in the manuscript. (ZIP) [file pcbi.1003130.s003.zip › Software S1/data/flame48/CD3CD45_0.000000_0_xs.mst.44.parameters.txt]

props	mus	df	Var1	Var2	Var3	Var4	Var5	alpha	mod
0.0186219595293497	525.297535150241	8.00002497434616	4366.99799722569	-441.345468422573	-40.636092373887	554.584764934794	1.60587600824406e-17	-14.3230911967303	525.297535150241
NA	381.091460559352	NA	-441.345468422573	4732.55900448641	1003.12294790793	744.697444474536	-2.03621801903756e-17	3.87167453491844	381.091460559352
NA	662.741304937261	NA	-40.636092373887	1003.12294790793	1288.60435440722	-10.541209349464	1.03893995306293e-16	-76.8953410529654	662.741304937261
NA	372.190905548977	NA	554.584764934794	744.697444474536	-10.541209349464	2419.71412355057	7.06660522099456e-17	-33.5838018660368	372.190905548977
NA	1.70133743940668e-19	NA	1.60587600824406e-17	-2.03621801903756e-17	1.03893995306293e-16	7.06660522099456e-17	1.91451591721262e-19	1.39710682923908e-18	1.70133743940668e-19
0.0440648800753258	319.331064010242	4.00007492303848	1628.71390432435	653.12628145153	-90.8761385610362	376.944870804336	-1.92848805788066e-12	29.6441024228921	319.331064010242
NA	116.12133707072	NA	653.12628145153	477.82004665457	165.226375223267	117.124054536784	-8.75986294935596e-12	57.0480276388209	116.12133707072
NA	519.449381944984	NA	-90.8761385610362	165.226375223267	2732.63294464622	521.206698898526	1.00317672643963e-11	-27.4355590506275	519.449381944984
NA	154.10346428264	NA	376.944870804336	117.124054536784	521.206698898526	6612.16709708056	6.34076618095166e-12	15.8361901272418	154.10346428264
NA	2.63633935777517e-14	NA	-1.92848805788066e-12	-8.75986294935596e-12	1.00317672643963e-11	6.34076618095166e-12	3.32551928999671e-14	2.55719755093471e-13	2.63633935777517e-14
0.0272729539666481	364.423685795172	8.00002497434616	857.67247726584	394.141258616759	91.1159477275697	129.534777843554	-59.8256178166125	1.99577267527607	364.423685795172
NA	184.971546927751	NA	394.141258616759	729.688245528209	122.056944200708	-93.5378669921916	1.73936911285078	0.441208894523957	184.971546927751
NA	488.839735773631	NA	91.1159477275697	122.056944200708	885.132628579208	184.134265977862	30.2543113425876	3.79876125848205	488.839735773631
NA	701.566789529263	NA	129.534777843554	-93.5378669921916	184.134265977862	1779.69065139339	223.134417325296	6.96170966018735	701.566789529263
NA	164.908904087262	NA	-59.8256178166125	1.73936911285078	30.2543113425876	223.134417325296	2577.03640836534	1.55942917485477	164.908904087262
0.0347564647185916	360.979079073146	8.00002497434616	815.109009909533	477.410468384621	168.111172236925	172.651212997301	18.9269466398051	-2.59970596677102	360.979079073146
NA	176.635844819199	NA	477.410468384621	826.083683277606	290.559877866933	188.30230419828	61.5086991935764	3.8146995080673	176.635844819199
NA	557.016781954003	NA	168.111172236925	290.559877866933	840.391124795412	172.390653854213	-86.2853648006643	-7.61054138594975	557.016781954003
NA	753.120940472653	NA	172.651212997301	188.30230419828	172.390653854213	1413.45485450032	-92.9760476828019	-4.308114922469	753.120940472653
NA	208.568704230871	NA	18.9269466398051	61.5086991935764	-86.2853648006643	-92.9760476828019	1780.53795034305	-29.2119984751162	208.568704230871
0.050736675039973	347.206265974772	4	1077.26576894743	828.652562163136	193.56545866397	238.852417226429	3.79405629703352e-12	6.34985641302351	347.206265974772
NA	136.740450694835	NA	828.652562163136	1243.08967545716	328.965012464105	177.833789960829	-4.41486205226252e-11	37.8648759169522	136.740450694835
NA	499.181927329594	NA	193.56545866397	328.965012464105	1834.91404956217	403.653959938105	-7.04564685901101e-12	10.116009995249	499.181927329594
NA	724.545090345662	NA	238.852417226429	177.833789960829	403.653959938105	1712.93176969487	-3.65091830854152e-11	6.65822735232765	724.545090345662
NA	8.1522872675791e-14	NA	3.79405629703352e-12	-4.41486205226252e-11	-7.04564685901101e-12	-3.65091830854152e-11	1.02314699791114e-13	1.55316167388167e-12	8.1522872675791e-14
0.0136789902006608	329.891266265355	4	761.455207381643	307.99054140041	168.290137943718	88.0263230467057	-131.557183670272	3.43296175591831	329.891266265355
NA	120.766563042051	NA	307.99054140041	375.365915782125	160.547944203121	-145.539872284141	142.833050878134	18.744896535916	120.766563042051
NA	500.790758304636	NA	168.290137943718	160.547944203121	1221.11689574531	-28.8943400930501	-246.25772334605	-0.611775323880232	500.790758304636
NA	740.64143901131	NA	88.0263230467057	-145.539872284141	-28.8943400930501	885.228932367297	-127.807473759921	-4.90929428317132	740.64143901131
NA	80.1307614171242	NA	-131.557183670272	142.833050878134	-246.25772334605	-127.807473759921	768.083484174617	10.9582637857718	80.1307614171242
0.0530424598525894	330.15436087195	8.00002497434616	570.252798337177	219.886335582158	69.8093818605775	115.825900796441	-11.4563303259648	0.889126982242865	330.15436087195
NA	114.370168929271	NA	219.886335582158	292.682351607526	44.1817162819953	105.932173813001	1.26652705090091	12.9628008853466	114.370168929271
NA	449.025669694641	NA	69.8093818605775	44.1817162819953	849.876000158362	-50.4716448827411	52.5078839693494	8.57588395936112	449.025669694641
NA	795.18028923399	NA	115.825900796441	105.932173813001	-50.4716448827411	622.29271467294	15.631398183957	-4.42441813573564	795.18028923399
NA	137.316946724907	NA	-11.4563303259648	1.26652705090091	52.5078839693494	15.631398183957	2717.62023060592	6.01358074338267	137.316946724907
0.0183622835858675	474.708435637956	8.00002497434616	4330.57595585029	-202.820984797534	-498.394296267705	267.168848073351	-7.8315928252866	-3.55847485508021	474.708435637956
NA	450.845112602689	NA	-202.820984797534	3674.89632109473	670.794835684929	233.132753023972	-52.2855012675422	-20.7126943053818	450.845112602689
NA	610.479067143107	NA	-498.394296267705	670.794835684929	2304.31635157988	1085.4908666532	70.4170708844024	-45.6746259767471	610.479067143107
NA	360.260711117054	NA	267.168848073351	233.132753023972	1085.4908666532	1526.34476823587	-190.12350728036	-17.2877034708478	360.260711117054
NA	212.104848600587	NA	-7.8315928252866	-52.2855012675422	70.4170708844024	-190.12350728036	3977.96674801394	-6.13493029907844	212.104848600587
0.0109015577751166	329.378223241397	4	581.242856633407	209.815739374162	24.6044302603488	176.733927318045	18.2764069372541	-0.0819744818450058	329.378223241397
NA	115.744435258931	NA	209.815739374162	192.907652343104	28.765630717873	100.790649679293	-6.7294923817302	5.22498537220414	115.744435258931
NA	460.700296075711	NA	24.6044302603488	28.765630717873	1105.31458961197	179.714982955323	29.8714433589494	25.0087280664406	460.700296075711
NA	801.090824760273	NA	176.733927318045	100.790649679293	179.714982955323	776.32931641295	10.1075053378228	-11.0124075411388	801.090824760273
NA	9.83936966200616	NA	18.2764069372541	-6.7294923817302	29.8714433589494	10.1075053378228	57.5421907835414	22.7979539714159	9.83936966200616
0.0226899754778969	326.242112352986	4	418.188861155046	167.956284839494	82.4778984257988	127.963570550839	-5.67408065831476	2.01547015840789	326.242112352986
NA	112.223373870027	NA	167.956284839494	220.907724573593	63.7894602214877	89.0407594246433	14.5179523434365	12.6007082964566	112.223373870027
NA	509.272414063815	NA	82.4778984257988	63.7894602214877	870.55649712361	26.6245793649132	-19.6150104451697	-3.53015245609954	509.272414063815
NA	817.82966640177	NA	127.963570550839	89.0407594246433	26.6245793649132	359.477596138065	-133.690390084533	-4.49817283715244	817.82966640177
NA	200.017071320934	NA	-5.67408065831476	14.5179523434365	-19.6150104451697	-133.690390084533	1279.8174874263	-9.8035134870252	200.017071320934
0.0302750503650682	487.769596679241	8.00002497434616	2545.36652676558	151.362622399929	57.4803293664887	-202.954270874401	100.228703071839	9.11252843596601	487.769596679241
NA	391.999313603613	NA	151.362622399929	2858.46309145295	532.380257720648	645.431878757031	616.929628194153	12.3981276225555	391.999313603613
NA	622.152862289443	NA	57.4803293664887	532.380257720648	1111.56404899188	-77.7308139663389	86.3631065435329	-7.52416056343984	622.152862289443
NA	350.264878107607	NA	-202.954270874401	645.431878757031	-77.7308139663389	2784.20299534528	323.837435055191	-12.92398060794	350.264878107607
NA	256.160901307823	NA	100.228703071839	616.929628194153	86.3631065435329	323.837435055191	1723.80811655363	-19.2268791608448	256.160901307823
0.00647183070573399	268.510549011227	4.00007492303848	4249.28231308502	3446.14369682904	379.733237355839	124.956000927271	2266.34871130394	-16.664616669471	268.510549011227
NA	412.259151956707	NA	3446.14369682904	15538.9450176928	948.599063868438	-236.969157829491	-955.050647880056	36.9295426703097	412.259151956707
NA	616.11067720624	NA	379.733237355839	948.599063868438	3211.44529658821	2083.38666754621	597.0998603471	-43.1764954137599	616.11067720624
NA	423.432735471917	NA	124.956000927271	-236.969157829491	2083.38666754621	3416.47223331422	-538.554865029329	-4.74167671087326	423.432735471917
NA	222.599387405321	NA	2266.34871130394	-955.050647880056	597.0998603471	-538.554865029329	9502.04919220688	16.2191411062958	222.599387405321
0.0303105741606748	545.60784262557	8.00002497434616	2985.97324098081	476.452883170425	-24.578773777438	381.930389748215	428.807734142257	-10.7779023058993	545.60784262557
NA	391.872870308193	NA	476.452883170425	2270.68123705888	75.6207650063563	759.535140550451	130.329032824307	18.9885621686261	391.872870308193
NA	660.583354942676	NA	-24.578773777438	75.6207650063563	949.157367410632	100.122775571457	-64.2171265102097	-9.16347587480374	660.583354942676
NA	374.481868699464	NA	381.930389748215	759.535140550451	100.122775571457	1561.2829910699	299.485583891384	-2.73993645964139	374.481868699464
NA	239.32340616896	NA	428.807734142257	130.329032824307	-64.2171265102097	299.485583891384	2338.43920123177	-6.8947986025442	239.32340616896
0.0113543279243713	166.565925029678	4	2304.26070250091	1262.51718098435	629.63987844445	406.084495501907	248.529956817961	31.280805803224	166.565925029678
NA	126.035797611465	NA	1262.51718098435	2366.84832431889	342.743518285315	881.182773501354	479.687616702761	51.9163490519866	126.035797611465
NA	441.704137131893	NA	629.63987844445	342.743518285315	3723.41335601246	1905.40629645419	-423.435113655499	-3.36612153392098	441.704137131893
NA	282.729645470213	NA	406.084495501907	881.182773501354	1905.40629645419	7197.24908273747	244.469879092803	-5.60730264561998	282.729645470213
NA	151.665525136275	NA	248.529956817961	479.687616702761	-423.435113655499	244.469879092803	4174.79329544681	-8.07770286201794	151.665525136275
0.071668980299791	334.767334615731	8.00002497434616	702.546560888148	332.423734347656	200.588393284111	179.991995656674	33.6097867262042	3.5472204735119	334.767334615731
NA	126.371952351879	NA	332.423734347656	513.51151475787	275.225239123681	221.3260569445	-38.4329159352447	14.6549878549407	126.371952351879
NA	538.677263242406	NA	200.588393284111	275.225239123681	908.78539132644	24.1544589564537	-134.848958658351	-6.14315579447282	538.677263242406
NA	775.393228741137	NA	179.991995656674	221.3260569445	24.1544589564537	952.11199477601	-40.005816562897	-0.942475172149263	775.393228741137
NA	153.196677748115	NA	33.6097867262042	-38.4329159352447	-134.848958658351	-40.005816562897	2478.29396883577	-4.08607814359859	153.196677748115
0.00410163811363412	188.638667965861	4	8873.95936654078	952.392715775994	-1024.59320698312	-2558.0065880267	-51.3923445286185	113.732588126506	188.638667965861
NA	75.2682904184063	NA	952.392715775994	1561.02047918669	547.160670103135	137.396312527221	-750.376883475612	160.927944185737	75.2682904184063
NA	102.455255656311	NA	-1024.59320698312	547.160670103135	6925.70109842161	4220.5108557713	-1349.51804556177	99.5742093923147	102.455255656311
NA	116.855376743105	NA	-2558.0065880267	137.396312527221	4220.5108557713	7118.76114881775	-1081.50543452786	118.085475048099	116.855376743105
NA	123.369873655677	NA	-51.3923445286185	-750.376883475612	-1349.51804556177	-1081.50543452786	3241.60697015996	19.2074028077607	123.369873655677
0.0123467835360793	291.060209187286	4.00007492303848	25074.6421763833	7970.05334258947	6102.05969720657	3305.01062367059	-1.04308143930634e-12	90.5059950028706	291.060209187286
NA	112.376731126993	NA	7970.05334258947	2770.55471195277	2264.16943872184	1140.94056960387	-2.45450188223198e-12	130.112102357761	112.376731126993
NA	509.868033823526	NA	6102.05969720657	2264.16943872184	3616.60903401015	1748.43870787432	-1.49415546804991e-13	26.2023335631459	509.868033823526
NA	775.578583109579	NA	3305.01062367059	1140.94056960387	1748.43870787432	3301.73901243505	-1.91965167211085e-12	-9.88373427742684	775.578583109579
NA	6.17735721090018e-15	NA	-1.04308143930634e-12	-2.45450188223198e-12	-1.49415546804991e-13	-1.91965167211085e-12	7.90426490759745e-15	2.92267913882714e-14	6.17735721090018e-15
0.030474249757579	351.402614948055	8.00002497434616	1509.55417893737	724.905837062956	132.027413412185	209.664234863771	298.799000119206	7.85336344994955	351.402614948055
NA	159.141218343839	NA	724.905837062956	883.067720119622	207.949867352723	94.044732879432	382.253030390395	16.2557554553855	159.141218343839
NA	515.040151966066	NA	132.027413412185	207.949867352723	2728.07483581228	395.632404991722	-353.579354879341	-11.7144735405968	515.040151966066
NA	223.174500910088	NA	209.664234863771	94.044732879432	395.632404991722	1431.40502420404	-166.349678584842	-7.46534251280972	223.174500910088
NA	171.891215119804	NA	298.799000119206	382.253030390395	-353.579354879341	-166.349678584842	3254.07679328463	-20.5686127588805	171.891215119804
0.0115418013900104	185.427561141799	8.00002497434616	2053.10368181975	1333.31709372485	709.460478157437	784.598669599914	865.723666538315	-11.5414939301943	185.427561141799
NA	97.3276081051493	NA	1333.31709372485	1159.50285775196	680.586850778754	248.813065250578	629.792646228617	55.886039744094	97.3276081051493
NA	484.258738114745	NA	709.460478157437	680.586850778754	3121.86476890448	1359.0728571745	27.6663382333639	-13.0527724512294	484.258738114745
NA	757.033362059238	NA	784.598669599914	248.813065250578	1359.0728571745	3602.61960964555	-189.554304275774	-19.4456345183787	757.033362059238
NA	169.61364796741	NA	865.723666538315	629.792646228617	27.6663382333639	-189.554304275774	4856.79849356975	2.3687769861611	169.61364796741
0.0402794312824105	362.397852742604	8.00002497434616	1333.47616643456	802.984635802192	30.5728007943609	62.7117494160493	58.8223004080942	-9.35498956660454	362.397852742604
NA	165.126112288963	NA	802.984635802192	982.39405293166	35.8982057980301	147.523888471186	49.353983115709	7.63104313399574	165.126112288963
NA	461.73063583557	NA	30.5728007943609	35.8982057980301	1733.70786683542	-295.541713865078	-31.7786695262231	17.7442294752925	461.73063583557
NA	139.265746634513	NA	62.7117494160493	147.523888471186	-295.541713865078	4165.79106685964	-243.21065800599	-5.24679619036035	139.265746634513
NA	144.775541708197	NA	58.8223004080942	49.353983115709	-31.7786695262231	-243.21065800599	3087.52805774569	-1.87595573577794	144.775541708197
0.00801602383757317	548.797626893659	8.00002497434616	4999.95741466636	1597.22165561063	285.63324303116	142.880691868423	224.997788660138	0.342293184187033	548.797626893659
NA	252.393986177215	NA	1597.22165561063	2359.40567675435	558.8030659633	95.7759396920916	-261.822051763458	28.8725887725624	252.393986177215
NA	587.070265639691	NA	285.63324303116	558.8030659633	1016.26018251528	8.02565924156585	0.555274277305138	-12.1641395569971	587.070265639691
NA	852.961676291286	NA	142.880691868423	95.7759396920916	8.02565924156585	955.554707814647	31.5216679262127	-47.4464579723235	852.961676291286
NA	125.093603991551	NA	224.997788660138	-261.822051763458	0.555274277305138	31.5216679262127	4321.12265330719	19.1490939223708	125.093603991551
0.0334497034896683	331.971211712267	8.00002497434616	853.721084548227	354.203884454853	165.233582170329	170.423330377379	38.0561810063679	2.41073481532215	331.971211712267
NA	116.768953825393	NA	354.203884454853	345.336276438855	93.9185809215271	82.5529959889552	92.4986604620024	11.125514556869	116.768953825393
NA	469.36376142925	NA	165.233582170329	93.9185809215271	745.749848150982	-30.4884442798942	24.0306819452695	4.92428986514939	469.36376142925
NA	730.020634703485	NA	170.423330377379	82.5529959889552	-30.4884442798942	1431.59283688194	342.972125421816	-2.43891169016998	730.020634703485
NA	175.474350789671	NA	38.0561810063679	92.4986604620024	24.0306819452695	342.972125421816	2117.83343658807	-13.4046666038583	175.474350789671
0.00815153670528886	342.535028910427	8.00002497434616	979.40895457377	758.936027040549	420.188104068189	-158.430701041333	2.70906824555657	6.30715109735202	342.535028910427
NA	152.860010604699	NA	758.936027040549	1359.87766358858	639.727307006694	-266.730342297245	-3.85377163055997	11.9759286266444	152.860010604699
NA	498.50248990908	NA	420.188104068189	639.727307006694	1702.96155512667	-51.0940474505204	-0.310859197963935	-1.05049312266934	498.50248990908
NA	768.606890062081	NA	-158.430701041333	-266.730342297245	-51.0940474505204	1874.67633005742	-11.7091086530059	-11.2831576081492	768.606890062081
NA	1.65600950384691	NA	2.70906824555657	-3.85377163055997	-0.310859197963935	-11.7091086530059	2.863362833658	7.83233080396297	1.65600950384691
0.00640477697680224	560.709459159381	8.00002497434616	20369.6109005953	5663.08610130657	2119.68480325908	1273.65715916552	877.620681102872	-44.0555181943692	560.709459159381
NA	379.900642566962	NA	5663.08610130657	9231.63087607272	2631.17816992703	-867.611804840756	1912.31975163639	84.8097391038732	379.900642566962
NA	637.219276572074	NA	2119.68480325908	2631.17816992703	1933.01545015281	-101.318510390861	402.28261593571	-13.3891066433741	637.219276572074
NA	793.426888030281	NA	1273.65715916552	-867.611804840756	-101.318510390861	1461.00066176854	-19.5703471124031	-1.81077022340624	793.426888030281
NA	212.854016392749	NA	877.620681102872	1912.31975163639	402.28261593571	-19.5703471124031	5465.21496312285	-6.94842320622987	212.854016392749
0.0166658342894902	366.403965196792	4	734.083536391578	293.771942134392	137.396799651789	-60.4763830940155	24.132778095663	-7.33625486318667	366.403965196792
NA	177.217726520488	NA	293.771942134392	728.132872362376	88.6065510137539	72.8642825014878	120.080595658119	24.3992164188691	177.217726520488
NA	559.541892463894	NA	137.396799651789	88.6065510137539	755.75172914443	123.247536300067	-46.8982414821751	-15.8267744322747	559.541892463894
NA	757.95439763577	NA	-60.4763830940155	72.8642825014878	123.247536300067	1000.1168699469	-105.906496788049	-9.6882759402241	757.95439763577
NA	93.9302016541808	NA	24.132778095663	120.080595658119	-46.8982414821751	-105.906496788049	1030.63802015033	20.7563135401409	93.9302016541808
0.00807307049191003	87.9207879595989	4	1305.34210184916	-621.930016244647	2237.26693470492	673.7693896888	-4.57904890714254e-13	153.427249444428	87.9207879595989
NA	131.568862106401	NA	-621.930016244647	12164.9963259183	8618.67475622353	6690.53073890295	-6.6212192046767e-13	129.423852663866	131.568862106401
NA	406.382673074454	NA	2237.26693470492	8618.67475622353	20993.048525179	11404.8306159398	4.51061818407452e-13	-23.6326026480496	406.382673074454
NA	280.685686560056	NA	673.7693896888	6690.53073890295	11404.8306159398	13999.6927804672	4.49712590212725e-13	-15.2964889421018	280.685686560056
NA	1.1713186790006e-15	NA	-4.57904890714254e-13	-6.6212192046767e-13	4.51061818407452e-13	4.49712590212725e-13	1.49331012014926e-15	6.84678150167158e-15	1.1713186790006e-15
0.00675211477790327	755.429743795415	8.00002497434616	6521.82715465802	2792.38470264302	214.446644897807	1468.76024545876	-226.375252310764	-43.0215277124565	755.429743795415
NA	497.006728628097	NA	2792.38470264302	8228.30675286843	1655.77361336744	1120.71170815303	460.144384551347	-7.47874314645315	497.006728628097
NA	660.386001002863	NA	214.446644897807	1655.77361336744	1614.18459868106	266.638117771589	346.227822752499	-21.974088934457	660.386001002863
NA	782.650398785503	NA	1468.76024545876	1120.71170815303	266.638117771589	2644.3249245329	-685.531516482728	-29.7405832178736	782.650398785503
NA	212.146284712662	NA	-226.375252310764	460.144384551347	346.227822752499	-685.531516482728	4760.02281097165	-28.1095549340431	212.146284712662
0.0119273275737707	334.738114924253	8.00002497434616	698.826196541736	437.901250467873	263.014125116348	10.1086980928355	-10.7626216438808	9.5855585011160	334.738114924253
NA	131.344453752932	NA	437.901250467873	742.738855993791	390.37486182848	-150.934712207768	2.67227391700842	20.3164088831391	131.344453752932
NA	533.862256391099	NA	263.014125116348	390.37486182848	783.544989957192	0.238913839146077	-25.0520884205475	9.14619834546931	533.862256391099
NA	774.66141039838	NA	10.1086980928355	-150.934712207768	0.238913839146077	1297.7684536036	-45.1675105146683	-2.51605094751426	774.66141039838
NA	6.42507976882896	NA	-10.7626216438808	2.67227391700842	-25.0520884205475	-45.1675105146683	30.2472041002012	18.4747956941697	6.42507976882896
0.00986772123823847	101.586572482018	4	884.67654974107	1663.0551677877	1531.11872378106	869.390725502181	368.465470314692	8.83984099181945	101.586572482018
NA	253.2283143915	NA	1663.0551677877	7783.76744165093	4669.79662796864	2921.94217286686	1186.23476069357	21.0310819564725	253.2283143915
NA	463.360971347917	NA	1531.11872378106	4669.79662796864	8515.27327306393	4912.26728248024	1185.95358710061	-61.3618336029173	463.360971347917
NA	319.183262041338	NA	869.390725502181	2921.94217286686	4912.26728248024	6751.82439629801	921.919007050585	-15.0458485553384	319.183262041338
NA	185.897410952169	NA	368.465470314692	1186.23476069357	1185.95358710061	921.919007050585	5224.19275611936	-14.9713913147113	185.897410952169
0.00782280736372331	339.029893139802	4	1864.57343044181	1185.68509903471	-47.3644123810866	2.18934450518153e-12	149.417376169256	-12.8798950302445	339.029893139802
NA	138.851924887421	NA	1185.68509903471	1258.08766396814	57.1651872777431	-1.33548302925437e-12	253.332800122175	13.4805583482175	138.851924887421
NA	531.067594257192	NA	-47.3644123810866	57.1651872777431	2538.31433028015	4.55693854443691e-12	-71.4966339663339	-51.1110257440326	531.067594257192
NA	7.31829921379203e-15	NA	2.18934450518153e-12	-1.33548302925437e-12	4.55693854443691e-12	9.1275332914669e-15	-5.90554291185055e-13	1.31224857890048e-13	7.31829921379203e-15
NA	113.07066033862	NA	149.417376169256	253.332800122175	-71.4966339663339	-5.90554291185055e-13	6717.71294385422	3.0786667820427	113.07066033862
0.0361354321288448	364.531715828109	8.00002497434616	909.773695753395	489.995734017813	201.080917717828	-6.49634009523891	-14.9918467834797	0.0177048495238471	364.531715828109
NA	177.673676419445	NA	489.995734017813	1017.21334781733	255.408866236406	-146.477328316794	262.647601682671	15.0899181127974	177.673676419445
NA	480.385756194972	NA	201.080917717828	255.408866236406	989.370751718354	192.569876418298	94.1219586939433	9.21746383280773	480.385756194972
NA	773.686228595871	NA	-6.49634009523891	-146.477328316794	192.569876418298	1016.10561240823	-122.081519802739	-7.40840078204278	773.686228595871
NA	157.343151213519	NA	-14.9918467834797	262.647601682671	94.1219586939433	-122.081519802739	2645.43880565406	0.981316046654024	157.343151213519
0.034401511380187	324.328908021367	4	449.157015663639	198.231196625339	89.9064834800742	141.824819955491	3.17489809708459	2.04663953462534	324.328908021367
NA	110.451631782429	NA	198.231196625339	235.275048951625	99.6061817541234	111.477131348678	-76.0773783931213	12.0996766040474	110.451631782429
NA	507.791898561236	NA	89.9064834800742	99.6061817541234	776.321444994031	38.7135820776131	44.5311180596349	-0.35702118841528	507.791898561236
NA	818.18714303022	NA	141.824819955491	111.477131348678	38.7135820776131	334.697454285672	-4.97866922234985	-5.43840106808884	818.18714303022
NA	95.2508719443215	NA	3.17489809708459	-76.0773783931213	44.5311180596349	-4.97866922234985	1635.5375574485	15.3584379815785	95.2508719443215
0.00962644157174236	581.26508523872	8.00002497434616	11888.1824595758	5492.20230861346	2510.6895721381	3553.92733423138	1878.21133500358	5.86247431340345	581.26508523872
NA	493.473339928896	NA	5492.20230861346	10732.0456281419	2439.44891030053	2614.06016504036	1155.5267562173	60.3249666332053	493.473339928896
NA	632.762503000595	NA	2510.6895721381	2439.44891030053	1817.90730511263	1377.88701768853	726.407125564336	-7.7507447472149	632.762503000595
NA	325.082870268702	NA	3553.92733423138	2614.06016504036	1377.88701768853	2571.44870139543	1298.73152914475	23.6546014090643	325.082870268702
NA	201.267899508638	NA	1878.21133500358	1155.5267562173	726.407125564336	1298.73152914475	4383.73892667346	4.24382277040099	201.267899508638
0.0017578347982111	188.529491126438	4	797.388656032971	517.973870728319	-316.999253255056	-132.130814427649	-2.53274769133837	9.76403264365657	188.529491126438
NA	129.663712087305	NA	517.973870728319	1574.09397317072	188.608876620338	594.244128546152	-95.103669311523	33.8473653310606	129.663712087305
NA	479.559699123082	NA	-316.999253255056	188.608876620338	3053.22238341478	2071.18416922732	113.158826311118	11.8314513344256	479.559699123082
NA	727.20150515136	NA	-132.130814427649	594.244128546152	2071.18416922732	2933.66595908545	-96.7488664792513	-0.125558328496133	727.20150515136
NA	11.2210006929473	NA	-2.53274769133837	-95.103669311523	113.158826311118	-96.7488664792513	137.253442812415	45.1720507786475	11.2210006929473
0.0182931791230683	310.501134470478	4	340.066748318985	144.912639952833	260.740209953964	196.157503874178	33.3611843863045	6.64609183378342	310.501134470478
NA	117.734624037339	NA	144.912639952833	260.957715822268	260.805981369967	87.7254674550671	16.7811771197175	11.3516202789816	117.734624037339
NA	538.720710412112	NA	260.740209953964	260.805981369967	1400.87082507288	277.837581147852	-17.5804605014715	-7.01917607974362	538.720710412112
NA	157.021926882049	NA	196.157503874178	87.7254674550671	277.837581147852	5204.61840947041	-293.044625622892	16.2684460811361	157.021926882049
NA	137.770174797448	NA	33.3611843863045	16.7811771197175	-17.5804605014715	-293.044625622892	3143.76814263722	14.0382457942584	137.770174797448
0.0330243965746629	563.456897189761	8.00002497434616	2146.730153401	307.997260577517	55.0650280911959	152.769333405594	-261.444529089723	-14.7010881642406	563.456897189761
NA	342.843895742343	NA	307.997260577517	1212.93469574055	317.822451481298	446.723067571527	101.761562418456	11.4295933467165	342.843895742343
NA	618.970831581885	NA	55.0650280911959	317.822451481298	1793.88108012213	436.229164986513	93.909539529712	-9.47886583019713	618.970831581885
NA	368.88507155843	NA	152.769333405594	446.723067571527	436.229164986513	1860.47827243783	121.472312184201	-1.34226371529627	368.88507155843
NA	196.618046218761	NA	-261.444529089723	101.761562418456	93.909539529712	121.472312184201	3653.45601250839	-0.0595253508697966	196.618046218761
0.00738806705857927	550.522454821597	8.00002497434616	2034.6299024354	611.303917155015	295.841693839594	903.026301538106	461.154203375601	-16.2992226524574	550.522454821597
NA	285.681754236994	NA	611.303917155015	2102.78781080349	892.297753178656	1299.94320730262	402.629467905493	8.9265928594491	285.681754236994
NA	503.028593855361	NA	295.841693839594	892.297753178656	2573.79215103266	1828.56742886513	670.660441601966	0.00032069081287029	503.028593855361
NA	338.190744194813	NA	903.026301538106	1299.94320730262	1828.56742886513	5883.6960546441	929.71813768505	-22.3222950752839	338.190744194813
NA	120.8966413495	NA	461.154203375601	402.629467905493	670.660441601966	929.71813768505	2844.6019691541	33.2388572048917	120.8966413495
0.0378740633487226	497.532455994041	8.00002497434616	2841.72076503779	347.180937044963	324.138724508021	57.1318055781673	-194.899460888587	10.2698886615179	497.532455994041
NA	392.66367345128	NA	347.180937044963	2740.77787478488	312.266867192812	606.524014187097	357.539952732084	13.4070771499723	392.66367345128
NA	631.57049236767	NA	324.138724508021	312.266867192812	1176.75417112436	109.197484727303	-51.319509282227	-10.1640465135445	631.57049236767
NA	358.713319303358	NA	57.1318055781673	606.524014187097	109.197484727303	2426.41257341692	88.1122805903892	-8.26765546716934	358.713319303358
NA	142.928805840736	NA	-194.899460888587	357.539952732084	-51.319509282227	88.1122805903892	2198.85785928983	-4.59861430538934	142.928805840736
0.0089241988361749	533.731899947234	8.00002497434616	3712.98302104797	315.754534445778	104.658266489334	413.102184629732	91.8931130564052	-26.9216419433135	533.731899947234
NA	369.853976675777	NA	315.754534445778	3387.84733373702	1004.07169085993	908.299526293055	-33.6134335345206	23.851179815076	369.853976675777
NA	630.866053437072	NA	104.658266489334	1004.07169085993	1907.76014400762	512.577763149785	16.4084123161336	-27.309911153262	630.866053437072
NA	362.300978768554	NA	413.102184629732	908.299526293055	512.577763149785	2143.3761831888	174.943253990214	-11.23550813905	362.300978768554
NA	21.2159902961248	NA	91.8931130564052	-33.6134335345206	16.4084123161336	174.943253990214	355.516254863116	16.3909160029068	21.2159902961248
0.0177101370205472	360.898128211395	8.00002497434616	5181.75476158944	1269.89422692209	1471.37382460799	-26.0239215604797	713.097000637108	-14.466472744288	360.898128211395
NA	330.304621786996	NA	1269.89422692209	12033.6600409725	2940.70472938086	1889.00071280382	2727.99548306689	48.3917083292187	330.304621786996
NA	476.803172929642	NA	1471.37382460799	2940.70472938086	4442.02095958062	1848.02655012029	1689.03037472791	-5.5791597680076	476.803172929642
NA	268.820802377215	NA	-26.0239215604797	1889.00071280382	1848.02655012029	3371.76618499641	961.814790386577	6.85941096622249	268.820802377215
NA	183.381435707738	NA	713.097000637108	2727.99548306689	1689.03037472791	961.814790386577	5333.12409530977	2.80154729987354	183.381435707738
0.105411924243701	322.571193806861	4	716.527480549386	293.338030020757	159.234067881778	198.902865075653	1.35949046963281e-12	14.6450700366427	322.571193806861
NA	106.556013779096	NA	293.338030020757	317.019753399641	148.765736364646	232.050032091213	-4.30922739268997e-11	36.313815214414	106.556013779096
NA	486.775162975294	NA	159.234067881778	148.765736364646	2094.02629653188	65.2690682436912	-1.72573786424985e-11	16.8954515562042	486.775162975294
NA	804.703506304071	NA	198.902865075653	232.050032091213	65.2690682436912	1018.3547443999	-1.70757789070453e-11	-21.933290621858	804.703506304071
NA	1.67065934567533e-13	NA	1.35949046963281e-12	-4.30922739268997e-11	-1.72573786424985e-11	-1.70757789070453e-11	2.09927187338532e-13	2.23523484714466e-12	1.67065934567533e-13
0.0191530736712005	351.241418948429	8.00002497434616	1005.31788420895	745.298669312704	363.342258763262	38.129413294961	11.7731197562554	4.26739798021	351.241418948429
NA	160.139686710211	NA	745.298669312704	1323.83412373581	504.817482363601	95.9432381398686	-4.60684388353562	12.5563290716607	160.139686710211
NA	485.616481400213	NA	363.342258763262	504.817482363601	1230.98260143147	56.9821316924372	88.4102075866884	7.57802527678145	485.616481400213
NA	751.944919399195	NA	38.129413294961	95.9432381398686	56.9821316924372	1821.53896306049	103.388385815659	-9.80915681299828	751.944919399195
NA	28.3289778954984	NA	11.7731197562554	-4.60684388353562	88.4102075866884	103.388385815659	192.998319762407	31.7627346146403	28.3289778954984
0.0092803233952154	348.140857128774	8.00002497434616	1282.8423560152	805.408129670368	-129.67452511273	490.799993936285	-35.6304006230304	-2.20985027147754	348.140857128774
NA	153.441885594645	NA	805.408129670368	943.88673742359	-86.9317500201383	311.19494489082	-34.4910325778663	6.66103180256793	153.441885594645
NA	494.113274966828	NA	-129.67452511273	-86.9317500201383	2103.45553813533	211.14920136741	-10.7897545128757	0.206559715156618	494.113274966828
NA	161.154267782249	NA	490.799993936285	311.19494489082	211.14920136741	4784.66556964412	-44.4546813142933	11.9837245877726	161.154267782249
NA	4.50167649960872	NA	-35.6304006230304	-34.4910325778663	-10.7897545128757	-44.4546813142933	32.5828065132879	23.1366186782482	4.50167649960872
0.000935632347394107	635.537768407314	4	80702.5347584458	1.84078700414624e-13	28346.0774344543	25670.8916660429	7208.9044266564	-179.752112083521	635.537768407314
NA	1023	NA	1.84078700414624e-13	1.13601649452083e-20	1.56081096885603e-13	8.20283438727558e-14	-1.36948846918463e-13	-3.26915469408123e-13	1023
NA	694.338529698228	NA	28346.0774344543	1.56081096885603e-13	22394.8690299546	19694.1555574275	5262.57182283144	-173.665819858004	694.338529698228
NA	702.44687505077	NA	25670.8916660429	8.20283438727558e-14	19694.1555574275	23497.7739539805	3829.19031514055	-125.943843597136	702.44687505077
NA	-34.8238417406946	NA	7208.9044266564	-1.36948846918463e-13	5262.57182283144	3829.19031514055	1871.55929711579	282.213579055783	-34.8238417406946
