# Supplementary material for: Hierarchical Modeling for Rare Event Detection and Cell Subset Alignment across Flow Cytometry Samples
Source: PLoS Comput Biol. 2013 Jul 11;9(7):e1003130. doi: 10.1371/journal.pcbi.1003130 (PMC3708855; doi:10.1371/journal.pcbi.1003130)
Supplement: Software S1 — contains a Makefile, source code and scripts to generate the figures shown in the manuscript. (ZIP) [file pcbi.1003130.s003.zip › Software S1/data/flame48/CD3CD45_0.015625_1_xs.mst.44.locations.txt]

FSC.H	SSC.H	FL1.H	FL2.H	FL3.H	weight
354.687729787217	200.086513325768	555.604631963518	702.523225248871	121.837754741172	2.27692066817713
391.574029374201	345.828984856135	509.151094793002	280.204124350221	176.449193470376	1.71246627515653
337.471654290138	152.920401819542	499.139528792034	165.630700847634	4.8756714858255	1.08593811541566
573.697387655097	435.878857009417	634.456970944883	759.356378899235	205.963529355352	0.789378969777388
328.475184620364	117.143835325534	492.729914152261	694.904351471881	115.961639141868	2.75093509926896
310.869893612107	105.545249193358	514.682480586608	1.13834755407623e-16	1.04346118979351e-16	0.339852789433157
351.844200125572	161.13402600964	455.95045171615	181.681073685863	153.183620346876	4.83157620920544
210.24442542224	118.26852256265	484.02704647833	741.112841937938	161.068052944189	0.882520351294201
330.554964911241	121.067599798146	503.692544798933	737.200027900417	2.30712860950854	1.04829923633132
547.509312252063	381.869206290197	641.577709677085	394.55483824736	160.992628705482	4.60448006437449
198.474049844918	114.709749738758	474.128219183289	770.694234025735	7.46898647868167	0.199995983968245
337.346426815372	149.26044536691	558.297665937516	237.136188383557	168.397366214284	1.28160040873663
329.452429674743	112.058157209617	490.968341480109	705.557458087192	208.988679590444	2.60142525828187
326.661042797342	111.311350615466	441.022642543348	750.226484127359	148.533408137071	3.08494628989058
544.560991098901	465.866139652103	649.293534707658	390.144920120902	194.116098974649	1.04398710077328
343.225244325146	150.928247995387	518.045722557375	765.80172132213	138.772325656186	2.27817475266991
322.166703798937	132.36610812413	531.082355726988	715.363631286602	171.819527484711	3.35066710142429
331.20983243913	111.317714832694	486.210951799751	787.474319775106	58.6864328933213	1.92881205039819
324.935413129494	115.359068557024	490.559510717195	784.461850625677	1.51604636428924e-18	8.98050320612417
150.629333529282	109.573448596969	425.743940130176	277.452521470878	153.806016936769	0.831832389519322
353.542933663294	174.026368999087	482.756541257192	696.28133347009	121.520602923856	3.58127560572928
538.810832572917	363.018939523053	619.330565046118	380.804265122029	10.7914108022574	0.614135896287366
526.167890817674	456.348019792542	635.56027796018	363.30354019843	190.221107791653	1.42451622839016
339.337312237316	159.793548111662	510.32728760894	709.246941705882	9.90450064503476	1.96024395962138
323.330305108014	104.859714265451	495.711795652004	779.095234922685	143.446152186704	3.95348558410527
248.229704434201	401.432946839907	604.986662723529	417.739155163417	195.77986144252	0.407519838102315
855.983752097083	1023	754.399040401593	801.954165111177	102.513093093997	0.100395773392835
525.377747771512	246.80897629041	575.942744443088	833.140264848806	139.530531408107	1.14596758048663
331.858029938049	113.854720746371	482.795710269848	790.251470733479	196.447174271224	2.82713301297116
364.285865508477	183.450228048972	512.896078421223	720.840151745676	217.981315853821	2.73243932533418
334.527323230907	144.167936629322	504.464792305524	709.717519115083	2.45010484321721e-19	6.75621562043244
708.727497332768	489.488486986309	668.249427212025	785.84539841268	204.268901685465	1.01577309882577
551.264154988722	380.672311013028	644.23962204213	398.669977358186	255.816411946162	5.39283898493201
94.829103771526	255.674059470782	399.908393587603	273.292994894685	176.972162127035	0.801516826928083
297.674299071505	104.570213567409	526.948535317654	3.61022047577772e-19	134.382369612324	0.722915674746323
515.47395265556	390.563270033817	629.623316251715	373.236454471975	66.1551473174583	1.41707154637921
535.1209742738	425.940342688914	656.123590701952	385.634894012268	0.872221056217511	0.0099999997665039
456.696802441082	213.090994025099	540.486249103876	306.579351592448	8.47659793622239e-16	3.26573760882168
349.469017161989	193.876470412466	490.598137563817	644.576918536862	175.087951818518	2.09768516860969
302.957708656644	114.977058565508	516.86277387547	176.770261141789	1.78940324726838e-14	4.18467003936322
328.548127055215	118.135534372075	515.577048280545	729.493803700958	57.5714084201734	2.06378614540997
305.83661209599	117.633697883869	514.464322432064	175.426508456879	126.342349190109	4.20189417551774
527.121922304984	351.067339245139	603.547084362767	360.222992104625	211.156105554144	3.03663898541873
156.393615326502	107.833764285359	183.048643152503	159.245394106789	136.98682570956	0.381831000206599
