# Supplementary material for: Hierarchical Modeling for Rare Event Detection and Cell Subset Alignment across Flow Cytometry Samples
Source: PLoS Comput Biol. 2013 Jul 11;9(7):e1003130. doi: 10.1371/journal.pcbi.1003130 (PMC3708855; doi:10.1371/journal.pcbi.1003130)
Supplement: Software S1 — contains a Makefile, source code and scripts to generate the figures shown in the manuscript. (ZIP) [file pcbi.1003130.s003.zip › Software S1/data/flame48/CD3CD45_0.015625_1_xs.mst.44.membership.txt]

FSC.H	SSC.H	FL1.H	FL2.H	FL3.H	cluster
218	51	525	707	0	19
342	123	474	62	179	42
559	337	687	434	313	33
494	374	650	336	0	38
605	488	587	480	293	33
358	137	571	736	0	19
310	154	497	689	2	24
284	111	489	813	105	25
246	152	502	684	0	31
380	226	617	840	247	30
339	112	547	746	32	41
365	161	539	679	232	17
556	376	575	394	123	10
364	165	521	753	81	16
353	168	451	187	106	7
352	176	551	633	121	1
302	96	492	773	103	25
282	98	492	144	85	42
363	176	524	702	229	30
339	129	560	23	0	40
312	107	492	775	165	25
247	104	466	735	168	14
114	98	372	230	162	20
287	163	454	617	12	24
335	121	555	677	9	9
348	172	474	675	130	21
376	233	567	731	0	31
299	108	502	761	0	19
295	71	429	770	101	18
328	239	579	743	0	31
742	597	672	810	200	32
555	989	605	711	0	38
514	339	530	290	208	43
292	72	485	770	160	25
318	113	490	677	0	19
428	173	527	711	66	5
542	395	695	408	137	10
264	130	480	778	88	16
371	224	456	656	2	24
467	427	664	361	154	10
261	112	489	741	113	25
342	122	556	798	63	18
118	316	435	279	0	38
358	170	514	250	131	7
417	291	627	325	97	36
328	151	508	199	0	40
281	99	474	772	218	29
182	134	439	700	248	8
542	246	513	454	153	43
189	134	520	702	0	31
271	125	419	154	0	40
371	187	498	619	0	31
348	168	459	199	245	7
572	513	585	319	13	36
377	327	587	743	0	31
297	143	465	632	218	17
261	73	529	141	180	42
280	126	534	235	0	40
83	245	343	336	1	34
327	152	418	198	0	40
366	144	528	689	0	19
443	351	647	370	266	33
345	260	541	770	127	1
295	102	453	729	171	14
297	178	514	638	0	31
414	194	464	692	133	21
294	166	414	127	68	7
297	106	439	639	119	13
306	101	496	790	28	18
331	130	509	808	195	29
298	95	464	779	0	19
360	259	526	728	0	31
291	99	510	162	0	40
312	111	512	712	185	13
282	93	536	634	0	19
256	107	478	805	0	19
414	166	510	659	141	21
335	127	540	729	203	17
296	156	485	717	0	31
329	107	492	758	0	19
279	118	467	677	187	17
323	168	436	65	0	40
251	89	441	167	27	3
449	416	533	250	0	38
325	113	524	770	0	19
313	118	505	698	30	41
308	145	502	804	110	29
362	155	539	64	0	40
284	113	525	759	245	25
521	264	522	338	187	43
583	481	601	373	194	23
290	105	473	784	179	29
88	54	417	16	105	20
343	165	470	730	0	31
293	124	563	213	155	42
299	171	478	675	97	21
333	142	506	748	0	19
430	351	606	362	232	33
317	128	411	604	0	19
562	435	602	425	165	10
343	182	541	766	0	31
513	335	631	382	247	33
306	188	584	690	0	31
292	126	532	231	161	42
390	252	574	698	160	1
307	109	517	818	214	29
298	118	438	624	0	19
288	100	416	731	149	14
304	89	460	677	84	5
673	347	451	566	7	43
460	360	576	377	0	38
330	135	442	817	190	29
289	166	511	618	113	21
323	97	454	258	226	42
365	151	496	714	0	19
89	233	355	181	0	38
330	138	532	713	0	19
320	177	506	731	0	31
320	115	492	766	134	25
354	204	510	655	76	21
329	165	496	732	120	21
587	435	597	367	217	33
344	205	468	102	195	7
310	229	542	763	335	39
311	135	520	729	169	17
84	62	435	749	0	31
352	128	499	780	101	18
306	193	476	246	138	7
310	196	573	713	0	31
340	171	532	718	0	31
344	124	493	778	55	18
322	115	467	798	215	29
336	287	558	283	146	2
351	184	418	172	0	40
290	87	516	707	106	5
371	201	531	567	0	31
280	117	444	786	57	18
302	114	539	716	164	17
301	118	491	770	0	19
398	176	519	288	0	40
315	135	429	149	0	40
292	105	484	778	18	18
302	168	508	690	68	21
305	101	511	82	148	42
329	85	475	687	0	19
282	103	523	767	169	25
358	196	532	695	151	1
360	187	527	666	253	30
355	128	470	768	51	18
349	129	475	668	0	19
318	144	546	639	151	17
302	94	486	732	0	19
304	95	520	727	248	13
381	241	509	715	112	21
377	136	488	726	242	13
251	125	396	180	0	38
353	134	445	621	168	13
308	181	531	690	173	17
326	127	544	602	69	41
340	170	492	603	177	39
433	244	540	788	0	31
536	479	619	434	150	10
321	149	451	197	140	7
302	112	539	683	148	5
340	115	507	774	255	29
309	265	601	236	238	43
293	112	434	764	0	19
269	88	445	767	227	29
334	165	583	694	139	17
397	438	642	410	308	15
329	141	427	122	179	7
253	181	494	654	0	31
309	141	504	690	0	31
270	200	560	663	129	1
441	306	581	399	155	43
448	361	592	301	317	33
284	109	474	793	139	25
62	129	303	158	171	34
319	132	533	762	0	19
281	100	476	176	154	42
288	398	603	334	164	15
342	155	587	237	113	12
313	144	554	228	0	40
273	95	527	762	0	19
292	107	457	816	105	25
76	69	259	105	163	34
298	167	531	114	0	40
330	168	469	223	0	40
81	192	242	268	0	38
293	162	556	685	0	31
195	164	465	679	0	31
346	143	539	683	276	17
329	152	457	753	0	19
319	232	505	665	186	39
256	118	476	630	93	21
309	91	463	753	0	19
507	322	595	452	32	22
328	104	474	754	43	41
324	129	536	733	47	41
333	127	513	768	0	19
171	154	229	248	6	44
314	142	540	703	0	19
325	165	386	191	0	40
328	157	444	0	0	6
331	137	491	694	0	19
254	70	421	778	0	19
562	248	580	659	124	28
292	137	524	207	100	42
396	243	537	676	160	1
389	239	560	838	156	1
329	129	515	771	0	19
559	369	642	290	84	36
352	160	501	151	0	40
342	186	475	666	225	39
203	116	487	747	0	31
501	343	642	396	27	22
282	115	501	256	65	42
199	135	501	741	0	31
330	146	483	15	182	42
297	113	424	745	37	14
270	113	436	74	70	42
295	88	459	658	44	41
318	115	477	743	0	19
353	219	491	700	19	24
146	264	543	745	52	4
361	111	498	757	58	25
337	189	538	670	158	1
339	103	445	717	135	14
333	177	512	299	68	7
313	214	535	695	0	31
289	119	485	724	0	19
321	133	459	779	197	29
312	134	409	75	0	40
297	114	472	775	0	19
325	158	504	165	96	42
375	232	514	233	162	7
336	165	571	701	0	31
305	102	444	701	148	14
299	219	458	620	0	31
90	71	378	211	90	20
320	173	435	701	0	31
84	119	356	570	248	8
311	143	496	703	38	41
335	133	554	688	0	19
493	359	616	394	145	10
341	143	425	772	68	18
346	160	503	666	0	31
343	161	541	667	0	31
338	117	453	746	184	14
396	195	558	680	190	1
328	186	536	681	170	1
358	135	460	707	148	5
312	132	456	808	0	19
536	484	709	407	83	36
311	114	498	785	92	18
318	103	472	811	0	19
301	166	450	172	30	3
289	81	490	762	67	25
72	139	412	635	172	8
328	142	534	722	0	19
465	423	636	384	247	33
312	116	503	778	0	19
317	138	503	791	183	29
298	148	476	810	64	18
249	106	434	704	30	41
536	437	599	359	198	10
349	130	552	312	169	42
528	322	609	431	0	38
341	170	513	749	118	16
114	266	394	328	198	34
290	89	505	721	84	25
336	241	555	837	160	1
304	207	546	785	0	31
334	176	501	689	189	30
496	304	642	370	121	10
322	227	495	685	218	39
339	149	527	225	250	42
335	171	469	675	169	21
124	167	383	659	75	8
489	334	609	400	118	10
325	104	540	758	0	19
286	96	457	731	0	19
507	330	629	369	230	33
254	82	512	0	0	6
296	197	467	611	0	31
476	295	564	730	138	28
308	195	429	209	0	38
321	135	493	729	78	41
311	118	515	618	0	19
370	172	569	132	70	42
328	118	524	190	0	40
319	136	493	717	0	19
385	150	491	659	0	31
470	354	584	351	232	33
292	114	423	766	16	9
370	312	640	378	149	10
307	101	433	677	0	19
460	219	474	236	11	3
261	82	526	736	0	19
295	159	448	170	0	40
264	113	536	23	0	40
342	141	415	752	118	14
449	397	495	266	111	2
317	246	400	219	233	2
293	86	443	709	21	9
546	383	511	465	190	43
521	351	639	410	134	10
275	101	505	155	194	42
333	180	537	640	21	24
332	106	514	623	207	13
307	118	530	748	102	25
324	168	413	249	221	7
261	119	506	669	95	17
249	215	533	831	0	31
434	394	643	404	0	38
391	157	536	719	158	5
271	116	553	23	0	40
328	193	425	631	188	39
276	165	448	684	187	21
319	106	468	729	150	14
213	71	444	39	38	3
362	165	429	184	0	40
305	128	577	685	0	19
322	184	533	734	0	31
340	143	497	736	17	24
332	137	467	770	232	29
71	226	363	301	0	38
291	179	523	642	0	31
332	149	492	178	0	40
284	94	575	717	6	9
400	307	511	295	113	2
312	131	487	781	160	29
307	141	556	724	213	17
319	151	511	669	0	31
547	393	631	398	23	22
322	128	506	0	47	35
296	132	498	109	201	42
417	249	441	211	0	40
474	334	559	331	67	36
286	120	514	733	177	17
333	398	464	278	428	2
281	209	531	743	108	1
324	182	505	676	0	31
315	199	412	578	105	39
285	123	544	282	213	42
295	103	530	773	0	19
346	123	481	731	241	13
324	131	464	725	52	41
337	159	476	149	170	7
281	115	580	727	177	17
332	138	491	741	93	16
508	367	680	437	0	38
298	145	598	657	73	41
563	321	613	319	141	10
301	124	496	709	148	17
329	152	528	781	0	19
326	111	499	775	204	25
281	123	521	145	145	42
339	195	513	665	81	21
312	147	489	237	0	40
283	110	467	92	38	42
389	170	436	104	117	7
436	327	580	393	141	10
336	176	457	743	0	31
275	133	500	664	90	17
363	130	512	772	0	19
260	205	516	639	0	31
367	185	598	234	0	40
305	80	481	750	147	25
286	84	536	708	116	5
380	206	475	720	139	21
312	110	512	812	93	25
517	393	641	398	288	33
292	96	512	115	184	42
349	154	479	630	187	39
99	235	316	275	141	34
306	163	510	691	178	17
369	156	441	734	0	19
332	128	470	741	211	14
732	666	698	790	127	32
291	102	481	773	73	18
414	309	624	396	0	38
268	88	438	745	0	19
497	298	572	302	0	38
215	162	455	631	123	8
288	104	437	742	107	14
97	217	160	301	287	34
324	119	507	677	0	19
383	530	290	317	171	44
281	172	447	761	98	16
352	127	506	703	87	5
303	121	549	688	113	17
323	105	432	777	0	19
286	145	453	745	0	31
326	189	500	703	136	21
285	113	552	217	0	40
350	142	498	761	0	19
316	143	507	633	0	31
328	102	542	796	0	19
321	105	454	784	0	19
284	103	505	335	196	42
289	144	541	134	0	40
328	137	467	697	127	5
368	206	558	698	213	30
325	119	505	769	0	19
308	208	476	606	195	39
308	133	447	773	0	19
146	54	443	248	105	20
329	123	512	709	0	19
653	706	343	326	220	44
308	149	478	690	53	41
272	94	511	788	66	18
86	172	374	225	257	34
313	109	494	799	172	25
538	279	544	308	151	43
316	133	521	253	0	40
306	94	459	783	0	19
344	129	470	664	164	13
323	132	411	699	0	19
302	95	505	798	184	25
438	284	535	389	139	43
286	149	596	704	0	31
371	131	444	696	21	9
314	143	417	687	79	5
167	471	379	325	145	26
307	126	498	737	0	19
337	157	546	688	0	31
372	215	505	652	0	31
311	191	569	646	0	31
720	524	640	736	180	32
340	181	492	690	0	31
311	109	518	736	0	19
317	1023	581	649	0	27
267	176	482	721	73	21
334	172	451	182	0	40
289	110	393	794	0	19
269	120	513	254	142	42
308	96	484	604	84	5
455	444	654	465	235	33
325	190	464	260	0	38
270	100	475	774	217	29
276	79	471	775	67	18
439	369	616	300	202	43
299	142	515	195	277	42
374	187	527	651	0	31
317	125	471	711	41	41
321	123	497	177	60	42
291	97	517	760	55	25
297	159	592	668	0	31
418	179	560	435	0	40
299	87	491	803	25	18
315	165	543	711	185	17
375	202	533	623	241	39
316	154	543	661	118	17
484	326	637	361	224	33
568	456	654	373	195	10
229	255	541	402	218	26
341	285	565	233	141	2
518	410	641	364	293	33
553	294	539	343	237	43
340	186	494	665	6	24
417	219	545	642	0	31
194	111	400	230	248	20
317	131	527	729	7	9
373	146	468	736	13	9
309	111	501	699	173	13
282	130	467	805	144	29
688	531	708	686	190	32
351	199	458	670	9	24
335	185	493	654	54	21
86	148	273	239	0	38
288	128	453	687	0	31
303	117	502	708	0	19
305	246	426	718	238	30
351	226	509	671	130	21
298	125	585	715	0	19
442	383	617	372	0	38
328	134	581	139	0	40
317	120	533	174	206	42
445	441	556	402	176	10
177	163	466	671	198	8
288	148	518	685	173	17
474	283	633	370	154	10
532	447	659	382	168	10
352	160	501	247	154	7
287	115	485	705	156	17
291	113	477	780	0	19
492	356	606	376	136	10
510	366	610	317	83	36
290	169	571	688	0	31
339	145	470	96	0	40
291	216	253	217	198	44
264	122	558	141	87	42
80	103	403	148	109	20
299	131	487	106	74	42
315	128	460	186	0	40
799	1023	640	676	170	27
339	118	451	739	0	19
271	240	642	265	172	23
448	384	664	358	104	10
455	380	686	322	147	10
349	138	487	17	0	40
261	123	498	678	0	31
304	135	448	725	0	19
303	123	460	569	23	24
342	238	558	763	0	31
284	150	573	667	219	17
311	96	515	782	1	9
329	141	521	720	74	41
249	89	517	770	0	19
554	495	549	348	104	10
272	131	564	214	74	42
340	140	487	234	171	42
261	170	473	788	0	31
312	223	456	638	145	39
244	104	499	745	240	25
352	130	497	668	186	13
385	215	494	218	123	7
604	353	621	279	87	36
511	368	572	406	134	10
311	104	538	729	0	19
410	146	485	703	97	5
499	372	655	394	0	38
285	117	517	724	15	9
301	152	413	640	0	31
268	118	444	768	128	14
303	134	464	49	0	40
316	120	506	798	123	25
81	84	286	0	20	35
332	170	500	170	0	40
927	799	702	789	172	4
603	363	619	378	118	10
314	146	466	671	54	41
512	334	580	346	0	38
278	142	511	707	89	17
533	381	558	404	0	38
532	505	568	332	0	38
218	223	388	274	230	20
343	159	509	687	10	24
456	306	634	354	0	38
294	95	415	772	90	18
250	162	460	105	154	7
309	148	464	121	0	40
156	72	579	803	0	31
299	133	500	692	0	31
312	118	553	769	102	25
337	90	529	693	246	13
547	397	648	369	179	10
313	114	436	734	0	19
261	90	435	790	142	29
272	99	443	691	8	9
306	139	480	106	0	40
326	106	491	774	118	25
310	111	456	785	0	19
342	176	484	616	136	39
492	323	642	394	83	36
643	449	638	725	0	38
503	396	660	495	196	33
367	212	493	727	5	24
339	110	417	709	30	41
299	112	451	697	0	19
379	248	625	404	89	36
357	189	450	645	30	24
387	197	428	711	123	21
349	163	443	32	0	40
325	184	481	667	184	39
439	358	638	345	104	36
616	329	639	427	243	33
310	202	583	788	233	30
367	245	590	207	18	12
412	165	498	139	118	7
317	140	492	784	97	18
353	176	429	102	174	7
258	179	557	818	72	11
357	150	455	753	0	19
306	140	508	721	199	17
322	122	479	150	119	42
274	118	576	219	114	42
295	140	540	630	200	17
293	168	478	719	31	24
340	167	453	152	177	7
361	144	532	762	0	19
288	108	520	125	183	42
487	306	639	373	169	10
306	87	501	782	34	18
323	115	462	726	0	19
376	189	539	727	152	1
358	135	497	805	210	29
391	153	589	733	0	19
306	121	451	699	172	14
303	96	426	674	167	13
373	199	320	182	0	40
344	204	493	653	0	31
356	188	478	78	1	3
189	147	452	625	144	8
500	421	659	369	136	10
310	126	467	759	0	19
315	123	593	725	136	17
653	280	552	471	193	43
321	116	506	713	0	19
310	94	470	167	0	40
118	57	497	705	170	8
348	115	450	644	0	19
333	133	466	709	281	14
310	91	490	6	46	42
327	225	526	245	96	7
454	304	427	375	118	43
468	341	577	364	10	22
339	125	490	696	207	13
303	117	430	759	0	19
439	208	506	410	30	3
423	262	532	788	299	30
308	114	510	739	113	25
276	104	504	116	0	40
224	96	424	134	207	42
538	377	631	468	235	33
362	414	574	244	95	2
315	124	437	658	0	19
366	168	574	263	20	3
343	186	540	635	89	1
546	474	668	413	221	33
294	133	523	704	118	17
298	150	493	700	0	31
302	109	484	754	78	25
536	460	620	450	127	10
308	175	461	712	57	24
278	112	563	0	0	6
267	80	475	758	3	9
371	157	491	716	0	31
477	389	599	377	220	33
362	184	618	342	0	40
332	171	563	756	103	16
260	114	505	679	0	31
295	86	456	761	138	25
246	184	458	404	150	20
545	402	536	465	1	22
346	114	541	785	100	25
324	164	493	681	0	31
304	91	476	758	0	19
301	98	484	761	0	19
481	363	612	340	221	33
322	167	526	785	159	16
422	392	562	265	326	2
318	227	547	644	0	31
355	153	595	242	61	12
324	115	498	718	55	41
331	175	506	775	111	16
378	225	463	645	154	39
285	84	470	737	0	19
94	189	281	259	0	38
511	312	598	380	229	33
258	117	461	711	0	31
465	381	552	284	272	43
354	255	638	340	151	36
411	374	501	292	209	2
62	53	428	209	228	20
537	545	637	385	0	38
291	188	571	680	169	1
180	111	471	342	0	38
362	152	454	689	0	19
415	311	595	392	168	10
290	164	439	650	0	31
290	99	515	717	0	19
274	116	425	725	189	14
374	203	454	695	242	30
364	149	521	758	0	19
323	91	463	245	156	42
317	123	494	183	135	42
349	226	517	756	163	30
348	144	543	764	0	19
464	339	653	239	91	43
314	114	491	514	93	13
281	116	504	755	137	25
394	136	500	670	28	24
285	162	493	611	169	39
155	182	458	686	99	11
97	427	486	317	209	34
345	120	495	769	165	25
303	160	539	707	197	17
367	192	509	172	112	7
297	122	541	206	137	42
386	174	511	633	211	39
545	326	682	367	233	33
325	84	418	739	126	14
296	130	469	204	0	40
432	204	447	201	0	40
260	72	462	143	236	42
310	110	470	776	0	19
284	105	586	726	41	41
411	168	603	388	23	3
319	200	513	709	117	21
382	227	537	724	180	30
385	123	492	782	0	19
297	132	519	0	141	35
480	354	560	293	132	43
334	117	529	761	152	25
351	192	501	717	0	31
282	93	519	275	135	42
310	116	474	727	1	9
464	387	625	404	166	10
309	118	509	733	118	25
407	172	487	649	0	31
131	311	534	324	381	34
323	170	435	89	0	40
463	325	615	329	162	43
271	106	528	0	0	6
540	340	633	418	248	33
572	427	668	425	316	33
331	131	496	685	132	5
271	139	563	657	158	17
323	158	565	753	0	31
345	195	508	723	148	21
362	135	507	689	0	19
321	105	463	781	39	18
302	156	530	764	187	16
443	262	507	441	200	43
285	116	499	793	94	18
296	96	523	792	174	25
276	103	455	783	74	18
306	109	402	773	0	19
428	366	610	289	237	43
496	367	644	315	222	43
331	175	464	620	10	24
284	91	531	715	0	19
289	138	529	755	90	17
320	162	498	764	155	16
295	116	471	727	0	19
382	226	461	171	99	7
284	183	468	207	0	38
318	108	503	665	0	19
336	165	472	638	116	21
319	128	490	698	32	41
314	154	514	665	145	17
304	103	505	776	50	18
312	195	525	741	197	30
564	340	535	356	196	43
290	93	469	693	169	13
452	400	553	341	186	10
486	321	668	379	93	36
319	158	572	225	186	12
332	114	435	762	0	19
448	400	640	145	219	43
300	108	451	239	36	42
319	168	495	633	186	39
319	133	433	794	186	29
381	161	481	811	185	29
350	229	509	672	53	21
518	429	656	391	328	33
292	112	505	161	0	40
329	121	510	789	69	18
313	93	512	788	119	25
286	134	544	232	0	40
338	172	486	681	103	21
821	494	668	760	54	32
536	432	608	419	178	10
278	96	445	793	111	25
307	110	495	768	226	29
352	209	542	690	189	30
319	124	515	668	0	19
315	149	482	760	205	16
301	94	510	58	0	40
307	110	325	105	16	3
551	353	677	358	199	10
312	132	514	143	0	40
263	100	390	0	161	35
453	357	587	356	185	10
273	117	458	664	18	9
513	325	613	332	0	38
357	190	503	763	235	30
304	97	437	741	15	9
290	301	465	764	64	11
374	145	415	145	0	40
433	303	573	299	174	43
317	243	538	575	145	39
293	163	505	656	140	21
321	105	452	781	28	18
310	117	441	162	119	42
342	132	546	189	0	40
326	149	437	777	81	18
321	116	495	767	0	19
257	129	464	676	1	9
275	211	328	237	7	2
560	323	644	340	112	10
278	93	474	153	0	40
263	116	477	660	53	41
371	190	529	740	96	21
293	191	522	636	199	39
267	109	490	737	153	25
369	188	452	612	243	39
317	155	401	683	0	31
337	169	533	746	201	17
592	327	565	416	222	43
292	84	502	770	139	25
307	119	461	104	113	42
343	163	437	104	112	7
459	215	509	193	222	7
324	155	462	16	0	40
315	136	554	142	191	42
304	96	451	749	44	18
263	91	495	149	171	42
300	115	478	757	0	19
337	124	522	800	133	25
554	434	609	295	139	23
303	82	453	674	74	5
233	119	477	307	196	20
316	105	511	740	185	25
330	134	426	178	81	7
540	325	661	428	166	10
337	109	508	720	167	25
380	170	541	727	173	5
353	150	552	797	163	29
292	152	492	673	116	21
315	138	553	231	92	42
362	221	507	146	228	7
320	168	577	730	0	31
699	397	676	691	301	32
518	231	604	765	225	28
83	239	340	305	145	34
316	172	485	723	139	21
316	165	477	774	0	31
362	187	467	139	102	7
293	147	503	764	48	41
300	184	431	234	0	38
333	125	454	628	26	24
353	143	560	757	0	19
448	292	605	399	226	33
299	94	476	778	78	18
278	207	528	673	191	30
273	112	534	739	0	19
333	148	440	193	64	7
282	150	450	674	0	31
286	99	482	755	87	25
496	413	623	317	223	23
278	126	388	153	107	7
301	76	442	741	161	25
336	255	485	47	146	7
359	117	537	688	236	13
378	240	460	614	139	39
156	156	469	370	114	20
270	117	496	704	66	41
303	129	406	779	150	29
630	288	542	441	121	43
318	109	420	756	0	19
303	134	538	691	3	9
309	153	442	0	68	35
372	149	497	201	105	7
375	183	486	701	97	21
373	171	466	16	0	40
310	200	529	733	19	24
415	221	548	799	79	1
257	291	377	212	0	38
305	137	463	712	40	41
343	187	587	105	225	7
377	175	507	748	0	31
259	108	421	152	193	42
280	101	492	795	0	19
296	125	502	792	0	19
295	123	492	772	201	29
295	104	478	165	254	42
431	506	485	329	239	2
413	206	480	665	0	31
318	161	509	699	0	31
364	181	601	293	195	12
319	170	510	627	0	31
286	131	549	249	0	40
317	116	514	746	134	25
410	273	511	682	163	30
301	114	488	671	13	9
309	128	482	207	190	42
324	124	457	645	152	13
525	323	625	163	248	43
532	338	663	379	199	10
245	222	436	174	264	20
321	112	510	704	160	13
253	106	480	737	28	24
168	199	467	165	213	20
277	99	469	753	87	25
378	218	546	629	0	31
326	120	446	723	70	14
300	100	493	744	209	25
309	122	470	783	86	18
306	157	557	811	177	29
340	143	464	115	193	7
465	374	625	329	229	33
290	159	495	592	221	17
287	134	447	758	0	19
489	450	678	436	194	10
340	135	520	699	60	41
180	97	405	731	205	8
316	213	532	777	170	30
364	227	547	316	0	38
343	148	499	710	119	5
342	184	512	660	207	39
475	344	622	298	131	36
307	111	479	714	0	19
342	125	480	718	64	41
197	222	356	129	0	38
343	153	513	750	109	16
369	157	494	772	160	16
330	154	473	628	0	31
279	122	495	689	44	41
267	116	499	150	152	42
319	161	551	686	41	24
296	130	514	132	155	42
561	395	603	362	0	38
165	109	407	186	0	38
613	369	605	458	211	33
286	107	491	688	0	19
292	89	488	718	116	25
377	171	427	647	165	39
607	299	566	343	198	43
495	488	698	308	150	10
322	223	592	783	0	31
261	109	530	679	59	41
303	113	513	742	137	25
352	130	484	293	119	7
330	182	578	685	0	31
316	123	557	686	144	17
406	387	595	374	71	36
346	133	473	695	0	19
478	361	611	356	213	33
392	230	460	187	126	7
273	198	521	695	129	21
314	93	482	748	177	25
170	176	417	320	0	38
335	173	500	575	44	21
356	149	434	717	7	9
290	120	487	244	25	42
318	202	468	625	51	21
379	133	492	737	141	5
566	317	591	647	254	28
436	420	617	344	28	22
342	130	478	0	143	35
340	131	439	738	157	14
333	101	443	630	193	13
518	266	603	818	8	28
281	95	522	190	117	42
549	389	614	375	162	10
484	293	565	351	245	43
475	335	596	297	116	36
338	144	434	146	148	7
363	175	430	244	107	7
338	145	493	122	70	42
301	93	522	708	0	19
484	367	629	310	233	43
203	202	578	340	87	20
323	153	400	128	166	7
386	211	514	710	4	24
286	120	507	229	0	40
445	369	619	262	173	43
329	160	488	738	116	16
552	334	642	440	193	33
308	131	511	724	89	41
321	112	540	740	0	19
323	185	495	690	84	21
339	255	514	681	6	24
351	254	566	691	86	1
348	221	502	734	0	31
469	412	658	367	0	38
324	151	426	158	84	7
276	97	469	715	0	19
306	96	473	670	0	19
470	393	594	262	211	43
291	396	645	687	151	4
373	134	531	720	5	9
305	155	507	663	0	31
307	102	502	719	0	19
275	98	587	198	10	3
313	173	515	732	4	24
323	103	497	771	186	25
334	187	505	713	203	30
308	143	459	713	0	31
281	108	532	223	0	40
623	410	667	472	188	10
300	182	550	790	127	16
270	129	465	160	85	42
343	155	457	661	149	21
262	84	498	731	1	9
144	93	387	589	133	8
356	348	393	224	138	2
329	145	620	274	56	42
356	219	483	744	102	21
539	376	603	419	154	10
296	192	482	694	73	21
383	211	439	723	104	21
352	133	549	749	231	13
299	92	462	741	0	19
322	124	530	784	143	25
312	155	511	771	222	16
275	139	504	684	0	31
565	410	613	395	49	36
275	122	459	154	0	40
311	159	539	739	138	17
288	149	465	759	0	31
326	115	528	697	188	13
291	90	438	782	0	19
420	271	579	354	59	36
282	93	427	671	0	19
517	378	572	384	0	38
302	211	542	755	80	1
320	127	409	743	141	14
498	221	529	670	0	31
312	110	515	757	67	25
439	383	627	441	282	33
325	197	547	689	59	1
300	154	461	207	93	7
507	329	641	421	232	33
388	329	542	273	85	36
445	374	642	342	240	33
291	109	503	177	219	42
314	135	491	678	70	41
298	119	516	781	0	19
306	102	479	808	185	25
313	126	464	684	0	19
266	99	527	728	0	19
302	127	468	762	139	14
421	185	371	97	0	40
381	175	548	167	1	3
604	422	713	750	0	31
592	370	596	398	156	10
267	86	493	752	165	25
315	292	623	469	191	26
530	285	587	401	300	33
342	116	469	694	0	19
308	136	549	0	0	6
469	293	576	379	136	43
333	175	492	780	0	31
316	151	469	649	142	21
479	330	616	309	0	38
349	157	513	737	245	30
164	104	398	209	0	38
302	128	511	702	18	24
283	125	537	129	112	42
317	107	509	793	212	29
317	119	560	251	31	42
531	267	617	385	0	38
343	116	511	731	0	19
288	94	481	218	64	42
310	96	466	704	0	19
314	107	583	56	189	42
313	170	508	715	247	30
977	859	710	750	269	4
415	383	631	289	0	38
264	86	475	756	113	25
272	91	423	32	226	42
473	397	646	425	192	10
290	139	408	92	0	40
292	114	480	793	0	19
231	100	476	719	154	17
468	427	559	251	128	36
511	236	562	440	127	43
371	214	484	651	241	39
336	188	449	149	10	3
352	105	485	675	0	19
329	113	495	803	56	18
327	136	454	721	72	41
137	272	364	290	0	38
339	199	460	676	92	21
489	376	697	325	210	10
570	253	488	481	0	38
511	378	635	387	273	33
291	115	509	767	0	19
514	328	658	390	279	33
385	175	400	251	107	7
363	156	435	738	157	14
271	104	520	163	1	42
365	333	406	276	161	2
314	179	515	733	199	30
287	119	479	774	0	19
518	286	555	788	114	28
366	139	477	731	174	13
266	101	505	761	138	25
296	95	543	738	36	41
375	154	465	665	149	21
337	96	475	778	0	19
320	129	437	653	140	13
293	91	413	775	167	29
311	96	558	654	194	13
358	300	503	251	49	2
519	318	665	313	177	10
250	195	533	717	71	1
343	116	483	152	78	42
372	186	461	253	0	40
303	135	477	791	73	18
315	101	435	731	56	14
358	160	531	750	0	31
357	161	610	692	135	17
275	96	472	761	21	9
297	201	473	513	184	39
395	344	557	346	230	33
312	256	331	240	0	38
312	119	438	171	92	42
362	150	536	748	0	19
261	149	530	767	61	17
473	252	457	406	0	38
489	293	648	447	157	10
378	236	478	782	312	30
488	1023	622	677	122	27
593	365	642	338	194	10
321	212	528	677	0	31
551	276	602	218	205	43
632	347	586	409	212	33
313	92	420	717	0	19
173	131	418	662	204	8
312	160	504	210	0	40
351	106	448	750	0	19
487	407	601	400	132	10
360	171	506	697	0	31
294	176	363	95	0	40
256	88	516	240	61	42
307	233	435	699	148	21
338	180	429	275	87	7
303	108	438	631	0	19
280	101	510	745	0	19
311	151	492	216	54	3
260	84	437	695	0	19
332	163	514	712	0	31
245	85	483	777	181	25
313	91	508	742	8	9
351	156	471	192	0	40
481	344	609	361	130	10
451	315	592	422	245	33
303	138	464	251	167	42
389	231	480	662	0	31
385	153	479	764	0	19
457	253	601	837	0	31
533	496	600	363	110	23
289	100	495	665	0	19
368	138	516	724	159	5
551	467	643	716	236	32
371	171	539	238	168	12
498	397	633	328	197	10
481	353	626	428	281	33
439	218	327	215	148	2
333	195	478	695	117	21
351	246	568	653	31	24
190	146	458	754	0	31
331	121	492	238	190	42
278	103	455	266	190	42
316	153	445	571	115	21
303	502	627	459	98	26
335	183	473	703	0	31
313	117	425	773	73	18
265	132	469	727	28	24
382	124	489	775	144	25
425	454	590	235	241	2
543	323	624	409	0	38
351	160	537	680	192	17
356	145	409	746	25	9
461	363	643	413	241	33
267	164	418	551	95	21
285	113	521	718	0	19
309	122	488	175	97	42
336	162	511	680	79	21
276	125	530	755	0	19
379	246	618	320	58	12
457	304	554	258	227	43
305	180	506	678	98	21
341	109	470	793	52	18
353	139	487	720	67	41
465	377	598	327	0	38
477	313	600	227	153	43
327	91	421	750	29	18
357	162	485	785	0	19
496	401	586	348	279	33
291	129	482	591	0	19
273	147	485	759	0	31
745	610	753	829	109	32
354	192	455	691	124	21
313	111	565	665	0	19
436	396	595	374	197	10
308	83	438	773	0	19
280	97	494	652	0	19
591	571	672	410	156	15
433	458	643	397	204	15
288	141	462	677	0	31
348	112	475	786	0	19
333	124	506	809	133	25
298	128	484	815	0	19
471	598	635	365	0	38
612	363	652	425	0	38
303	177	520	751	138	16
509	397	643	381	215	33
328	153	515	719	127	17
277	142	528	243	239	12
341	149	528	259	0	40
382	203	509	728	156	21
659	467	665	446	177	10
318	179	518	657	133	21
495	352	572	388	83	36
477	406	646	451	106	10
329	112	462	704	40	41
623	354	612	663	240	28
508	455	598	334	239	33
338	122	437	705	28	41
317	118	463	206	114	42
280	84	453	744	120	25
304	121	476	192	133	42
324	135	482	135	0	40
358	179	498	733	175	30
377	138	564	157	141	7
246	102	520	235	0	40
290	94	535	750	241	25
442	351	625	274	190	43
449	461	620	397	245	33
332	145	474	735	0	19
308	185	446	659	148	21
279	147	530	182	206	12
423	212	596	383	186	12
181	44	76	109	179	44
332	175	489	209	161	7
315	197	512	674	0	31
324	129	537	281	14	3
364	129	452	643	29	24
461	206	460	127	181	7
335	230	542	664	178	39
317	122	526	692	87	41
499	398	647	288	242	43
553	330	604	452	221	33
318	192	503	604	0	31
328	135	501	745	50	41
324	273	566	615	111	39
256	85	476	701	163	25
511	292	493	409	234	43
301	105	433	709	0	19
416	258	532	500	183	43
496	332	595	414	148	10
450	219	593	827	178	28
312	190	592	183	114	12
356	226	452	607	22	24
339	148	489	174	44	3
306	149	478	594	38	24
392	158	436	670	0	31
357	187	548	627	131	1
304	154	473	208	62	7
298	131	443	659	163	13
410	203	542	192	162	7
339	157	512	221	0	40
240	86	467	739	6	9
301	104	528	743	75	25
291	134	475	662	9	9
290	127	490	719	0	19
389	182	498	639	152	39
364	193	510	673	96	21
275	90	511	737	176	25
529	316	646	386	24	22
325	112	463	650	163	13
106	232	370	292	141	34
337	166	525	185	0	40
248	102	447	735	167	14
345	186	526	684	192	30
513	369	573	326	72	36
287	184	521	757	15	24
354	165	540	727	209	17
557	428	590	394	273	33
291	109	461	738	96	14
353	151	554	213	185	12
328	141	495	767	135	16
250	121	374	158	0	38
488	266	604	386	70	36
323	173	486	783	128	16
390	148	483	744	9	9
299	105	495	719	66	41
324	122	450	680	210	13
548	486	596	369	232	23
322	132	485	766	140	16
277	126	517	782	213	29
397	315	592	342	140	36
285	114	501	752	0	19
336	218	519	778	187	30
340	137	488	716	51	41
337	222	566	722	93	1
493	362	544	290	113	36
332	117	537	801	22	18
650	369	643	261	216	43
297	115	569	0	0	6
286	120	509	177	160	42
469	265	487	351	132	43
141	100	525	791	120	8
312	112	482	774	220	29
284	109	408	715	107	14
377	189	502	727	247	30
211	118	415	716	148	8
335	223	585	742	89	1
297	100	486	749	0	19
402	467	608	481	62	10
356	171	414	643	64	21
527	436	673	404	140	10
302	97	494	640	682	14
378	187	574	725	166	1
422	318	507	290	127	2
211	194	229	241	146	44
838	657	694	422	31	15
297	176	514	670	0	31
344	217	469	633	0	31
479	341	582	367	155	10
179	104	494	743	58	8
302	113	564	230	116	42
298	130	465	176	193	42
331	116	443	175	220	42
285	126	474	784	172	29
348	179	411	117	132	7
451	325	584	327	97	36
296	197	470	639	0	31
465	327	640	291	221	43
293	138	446	66	115	42
307	140	465	132	86	42
409	175	499	103	40	3
273	162	487	736	96	16
377	187	518	56	172	7
433	246	534	401	140	43
246	124	462	653	0	31
615	534	551	386	236	23
581	444	675	388	0	38
340	171	592	767	0	31
381	115	488	716	66	5
354	129	495	732	0	19
298	137	514	778	149	16
322	140	491	143	128	42
91	81	437	229	132	20
364	144	472	612	7	9
374	206	553	150	0	40
320	170	623	279	120	12
348	161	524	270	0	40
315	222	472	684	150	21
288	153	562	44	0	40
477	401	567	312	230	33
325	220	541	643	146	39
393	202	508	658	0	31
294	122	505	0	0	6
277	96	443	691	222	13
390	391	586	262	0	38
295	106	431	750	0	19
349	130	475	801	0	19
484	352	666	402	0	38
322	166	466	194	0	40
566	440	628	762	45	32
314	143	444	663	0	31
338	125	406	641	236	13
323	105	419	767	144	14
283	86	434	759	0	19
313	138	603	252	89	42
295	150	554	724	22	24
184	237	397	154	49	20
339	162	592	108	0	40
441	225	579	716	248	30
477	328	589	319	149	43
448	367	642	438	190	10
561	341	544	315	74	43
481	719	696	461	214	15
531	299	580	332	262	43
299	130	515	759	0	19
304	130	512	724	137	17
192	206	572	801	161	8
268	117	589	0	29	35
377	310	344	237	98	2
209	190	566	308	62	20
289	125	510	620	85	41
318	111	480	770	0	19
313	125	492	677	0	19
310	118	432	750	181	14
285	100	524	148	130	42
96	154	438	722	0	31
302	141	428	739	52	41
523	400	663	361	113	10
344	227	499	632	98	39
311	100	500	695	62	41
353	124	510	791	118	25
346	128	508	751	210	13
323	122	559	226	212	42
80	173	371	207	0	38
304	134	471	695	221	17
339	209	519	703	185	30
319	133	459	212	120	42
331	244	521	245	127	7
737	444	648	731	281	32
312	122	565	701	86	41
367	202	447	202	115	7
530	491	611	359	184	23
400	265	504	255	247	2
570	346	586	400	0	38
329	175	571	760	0	31
328	126	484	629	0	19
307	115	510	751	0	19
293	117	462	684	142	5
342	106	460	725	136	14
276	87	467	747	87	25
313	118	535	769	0	19
280	140	440	685	111	21
463	238	626	167	196	12
168	99	408	760	16	11
304	125	433	764	0	19
318	328	374	235	113	2
80	52	372	233	0	38
322	177	590	213	188	12
521	419	636	441	273	33
295	101	452	210	0	40
296	148	513	228	0	40
455	302	685	330	198	33
315	122	495	0	123	35
344	153	517	785	0	19
329	132	418	731	144	14
398	149	524	795	237	29
348	153	490	689	0	31
347	248	424	732	94	21
506	353	681	269	0	38
318	122	499	640	23	24
311	101	478	743	143	25
582	385	661	319	0	38
274	113	410	734	150	14
287	86	491	819	147	25
410	265	580	240	78	12
363	172	480	656	0	31
300	130	508	682	96	17
273	102	477	759	157	25
476	293	624	298	0	38
304	130	494	658	157	17
367	162	486	235	272	7
516	196	546	243	109	43
302	96	497	770	126	25
515	347	702	476	247	33
608	468	656	408	205	15
572	355	536	370	129	43
344	136	449	766	183	14
317	104	521	735	162	25
331	194	533	708	124	1
493	455	614	298	107	36
353	119	480	708	0	19
450	174	561	722	0	31
459	348	586	443	8	22
379	199	502	91	158	7
447	418	534	330	0	38
301	125	483	164	108	42
319	105	518	823	6	9
272	361	436	272	259	2
355	134	414	79	87	7
289	97	549	728	0	19
352	149	488	788	0	19
480	306	569	319	44	36
294	138	510	771	0	19
340	118	513	0	0	6
261	141	459	239	63	7
548	353	565	412	216	43
293	90	477	748	176	25
255	66	431	623	188	13
322	139	511	678	291	17
292	107	460	713	103	14
473	391	539	284	0	38
367	218	477	177	199	7
360	198	511	657	0	31
265	117	557	144	103	42
465	373	657	445	313	33
352	118	487	735	53	41
330	121	481	758	0	19
334	145	469	712	0	19
298	118	486	232	141	42
308	100	458	745	0	19
277	188	489	116	123	7
280	103	442	753	93	14
330	135	433	102	0	40
415	176	544	738	100	5
269	99	575	666	175	13
652	410	574	405	84	10
535	311	605	284	98	36
578	328	617	442	197	33
332	107	524	801	14	18
394	161	507	301	88	7
528	351	578	375	235	33
370	196	505	169	247	7
447	553	617	334	0	38
285	132	453	32	172	42
87	70	370	290	148	20
462	253	628	271	147	12
323	159	565	759	82	41
564	510	629	348	266	23
323	169	508	654	198	17
415	328	479	274	192	2
377	169	531	709	209	30
505	356	645	376	31	22
565	372	661	336	208	10
106	185	383	273	142	34
377	189	559	614	11	24
378	121	549	720	35	41
594	389	587	360	275	33
396	217	516	252	158	7
287	84	494	736	0	19
300	93	523	678	225	13
324	115	512	776	0	19
308	144	471	758	216	14
279	104	547	771	146	25
340	121	448	693	0	19
312	116	516	817	49	18
287	115	448	0	0	6
382	176	558	295	0	40
326	121	418	249	190	7
343	115	544	787	0	19
453	321	640	360	224	33
491	382	622	333	107	36
440	353	648	417	189	10
322	107	465	761	182	25
331	159	535	117	73	42
343	104	536	674	186	13
470	1023	724	728	345	27
332	136	488	694	76	5
316	172	484	669	0	31
337	106	516	764	63	25
517	364	660	390	244	33
486	346	647	357	286	33
529	263	542	803	0	31
334	156	543	787	0	19
263	92	499	734	145	25
534	306	647	360	314	33
318	94	478	758	164	25
375	147	466	703	137	5
253	94	540	151	142	42
308	90	439	768	122	25
311	101	532	722	0	19
236	85	483	675	0	19
346	146	457	689	0	19
736	424	627	766	0	38
327	103	420	740	0	19
339	186	424	228	77	7
326	128	468	719	180	14
332	118	491	742	0	19
268	113	448	157	0	40
360	144	497	734	244	13
335	153	543	219	19	3
342	209	513	780	115	16
485	376	554	398	198	43
494	339	511	304	0	38
367	211	501	737	45	24
327	177	509	594	146	39
449	412	606	424	111	10
503	226	590	688	0	31
296	93	533	737	177	25
457	407	645	228	0	38
309	115	448	753	148	14
595	415	641	454	162	10
371	148	450	728	0	19
308	217	505	750	170	30
330	144	492	68	107	42
326	152	552	694	123	17
358	191	457	133	44	3
299	109	501	738	142	25
282	206	588	659	0	31
330	151	559	746	178	17
282	86	470	103	0	40
472	321	556	304	244	43
320	186	559	266	205	12
275	171	555	687	0	31
415	299	646	326	209	33
363	143	558	747	185	17
364	188	544	762	18	24
318	124	465	702	143	5
290	146	596	711	75	41
345	208	444	177	0	40
323	104	489	210	0	40
315	162	553	691	0	31
323	169	519	672	206	17
302	94	472	663	0	19
366	126	545	743	51	41
332	121	518	780	174	25
386	125	466	783	243	29
346	102	510	783	83	18
325	118	546	649	111	5
284	113	499	699	201	17
392	223	514	726	0	31
479	294	542	430	200	43
341	135	488	735	0	19
343	126	485	737	166	14
496	299	612	386	132	10
317	120	473	743	86	25
323	178	540	653	31	24
300	130	514	773	0	19
222	648	420	416	50	26
325	129	456	724	16	9
438	426	638	390	250	33
297	113	501	805	0	19
350	115	403	745	0	19
260	148	483	701	180	17
377	159	530	733	0	31
308	183	507	685	57	21
234	124	367	711	168	8
539	294	607	767	154	28
328	159	518	712	0	31
358	167	511	696	228	30
397	368	609	351	70	36
366	132	541	717	126	5
355	184	477	731	144	21
191	110	506	700	0	31
411	287	452	312	158	2
299	121	490	777	122	25
505	439	565	458	0	38
346	141	448	739	130	14
319	170	485	697	79	21
140	343	486	374	64	34
322	139	533	765	0	19
314	120	483	698	0	19
90	73	162	127	228	44
324	247	462	690	11	24
331	102	425	803	0	19
339	106	502	806	17	18
305	117	512	734	0	19
302	104	543	778	172	25
388	175	587	712	0	31
309	165	490	237	188	7
343	166	473	688	111	21
548	320	651	417	206	33
141	227	595	814	0	31
366	134	466	761	0	19
341	190	475	12	125	7
516	369	591	378	184	10
278	131	478	84	128	42
506	262	493	470	0	38
539	435	650	358	0	38
449	371	448	228	238	2
470	246	489	315	0	38
273	102	542	783	47	18
612	411	458	463	54	43
341	139	547	747	33	41
461	391	602	394	250	33
465	434	662	388	194	10
290	168	481	674	0	31
374	318	644	403	116	10
292	86	488	119	231	42
502	388	641	273	78	36
301	101	479	747	0	19
274	104	422	150	77	42
377	498	433	236	41	2
290	116	515	678	28	24
477	336	625	298	16	22
506	410	706	440	145	10
319	160	446	76	215	7
142	82	322	280	0	38
340	335	543	317	71	2
332	153	464	700	164	21
565	306	653	447	66	36
295	72	500	654	191	13
593	359	617	375	13	22
374	181	482	213	12	3
335	101	443	745	162	14
589	430	642	427	105	10
406	239	465	246	153	7
341	126	575	654	122	5
301	102	521	737	126	25
507	438	474	275	0	38
550	397	659	331	188	10
403	354	597	309	206	33
311	152	447	176	0	40
322	136	554	797	146	29
335	148	580	0	151	35
441	225	562	672	137	1
395	206	569	673	263	30
428	395	606	430	0	38
492	486	636	397	215	15
327	82	482	673	138	5
266	162	532	718	118	17
326	122	541	744	0	19
448	297	597	438	19	22
266	182	484	333	258	20
281	157	465	670	59	21
385	187	588	256	166	12
406	213	493	705	180	30
369	171	465	704	46	24
276	110	378	751	203	29
328	222	556	677	184	1
388	202	561	698	110	1
376	317	650	467	0	38
472	438	584	394	272	33
339	125	477	698	131	5
415	312	641	284	180	43
416	383	635	428	175	10
292	98	474	766	170	25
573	501	545	342	140	23
550	398	606	285	245	43
344	193	563	687	0	31
141	169	525	746	284	8
382	171	445	276	72	7
305	156	428	153	142	7
327	132	443	676	190	13
558	407	662	715	215	32
397	481	594	373	221	33
691	338	621	408	118	10
301	195	534	707	252	30
416	326	608	228	29	22
470	442	641	419	210	10
325	178	482	148	125	7
294	164	501	656	234	17
313	132	538	756	0	19
542	531	644	333	151	23
386	131	480	185	192	7
316	118	424	773	0	19
258	95	471	152	0	40
308	90	508	775	175	25
357	169	442	687	104	21
288	118	505	657	177	17
334	106	448	742	123	14
407	148	505	678	68	5
332	95	473	739	0	19
357	173	582	77	127	42
308	125	446	725	195	14
94	271	354	239	155	34
319	170	526	708	184	17
258	101	527	299	101	42
319	198	555	660	0	31
294	91	518	762	0	19
300	106	513	217	178	42
312	129	511	788	87	18
287	213	429	751	0	31
358	116	500	781	0	19
570	450	599	409	254	33
264	106	480	775	0	19
474	392	674	370	0	38
100	54	430	600	0	31
315	99	514	727	28	41
324	139	457	760	199	14
511	402	573	361	235	33
509	429	645	369	249	33
292	111	435	641	162	13
352	204	437	665	220	39
350	198	537	639	122	1
337	137	474	102	114	42
588	357	644	397	161	10
508	377	699	45	336	43
328	115	490	771	0	19
327	126	542	686	0	19
289	102	474	703	0	19
420	404	599	313	42	36
300	143	549	0	131	35
606	429	610	420	265	33
369	263	568	732	0	31
355	128	433	674	0	19
354	117	505	696	47	41
306	116	444	739	129	14
503	316	631	363	307	33
283	99	403	681	172	13
339	152	437	89	150	7
170	98	479	230	294	20
316	161	502	691	149	17
648	490	659	682	0	38
324	147	578	741	62	41
352	111	494	807	0	19
374	164	496	711	19	24
278	89	436	618	149	13
284	134	406	767	0	19
279	116	538	743	49	41
300	227	517	706	0	31
342	120	536	756	186	25
69	243	613	705	0	31
529	344	671	428	149	10
489	320	613	421	2	22
222	223	442	705	236	8
71	182	346	288	259	34
379	215	469	691	202	30
273	99	516	740	0	19
237	324	394	287	177	2
303	129	501	286	152	42
231	421	504	331	265	26
377	182	518	616	0	31
317	107	527	705	58	41
345	138	542	731	179	17
317	205	495	687	0	31
389	193	556	724	181	1
306	161	508	750	0	31
317	110	524	771	22	18
318	120	427	754	0	19
249	93	454	249	174	42
493	346	598	320	0	38
349	135	531	676	274	17
256	86	444	736	0	19
303	107	528	173	0	40
458	392	589	343	49	36
295	87	496	747	195	25
512	333	606	343	1	22
266	108	514	736	0	19
303	109	476	674	0	19
340	187	520	647	161	39
400	371	657	337	123	10
440	139	566	781	0	31
345	169	573	736	100	1
296	111	504	774	0	19
160	110	403	323	213	20
321	116	496	777	77	18
321	189	580	231	295	12
307	112	497	754	0	19
312	181	511	737	0	31
465	395	613	314	57	36
250	129	449	711	0	31
382	193	463	80	0	40
386	176	521	142	170	7
328	113	438	692	45	41
508	358	656	315	255	33
296	102	461	706	148	14
313	558	512	371	296	2
545	497	653	403	203	15
392	156	483	731	85	5
342	114	517	794	0	19
328	143	603	267	103	42
363	163	508	711	102	5
359	106	468	754	0	19
324	176	515	621	249	39
334	118	437	781	244	29
353	137	506	802	149	29
267	150	483	716	0	31
77	108	67	174	0	38
302	134	523	699	162	17
377	376	484	749	44	4
463	362	638	309	224	43
317	292	409	229	143	2
640	467	584	679	158	32
409	662	599	327	270	2
175	206	489	377	162	20
324	150	452	780	171	29
443	368	604	372	84	36
361	206	530	740	296	30
446	409	623	362	5	22
512	443	695	386	239	33
277	102	484	724	0	19
321	138	511	743	0	19
459	273	552	316	89	36
295	147	519	609	0	31
316	119	525	0	0	6
277	467	474	394	221	26
338	141	543	789	109	18
433	218	513	217	0	38
518	340	595	419	14	22
352	151	575	674	89	41
440	427	659	359	0	38
291	141	495	701	0	31
323	139	491	756	0	19
316	235	568	741	139	1
312	89	489	692	126	5
322	101	495	775	241	29
319	114	468	787	145	29
448	380	530	310	217	2
327	111	483	768	175	25
321	130	416	642	0	19
376	168	536	752	119	16
447	431	548	318	185	2
281	87	523	797	120	25
336	103	527	750	200	25
362	161	549	773	192	16
294	132	517	47	44	42
319	192	529	639	0	31
323	137	474	714	0	19
219	153	452	230	75	20
321	125	489	783	124	25
281	176	498	682	0	31
512	338	552	295	350	43
535	362	658	410	229	33
363	141	528	744	0	19
281	194	537	763	110	1
289	93	478	632	0	19
510	548	650	351	308	15
318	100	490	747	133	25
500	347	566	323	0	38
214	153	391	759	247	8
247	104	477	101	21	3
342	172	464	187	0	40
333	131	546	690	135	5
292	116	505	142	131	42
353	116	474	729	8	9
314	134	511	660	165	17
356	174	543	795	0	31
363	205	517	748	192	30
315	193	576	750	144	1
368	219	476	41	121	7
380	196	529	720	187	30
275	107	377	745	180	14
321	137	454	150	0	40
370	144	523	750	0	19
426	475	586	373	75	36
459	291	605	335	261	33
97	231	309	361	213	34
283	151	462	749	75	16
452	405	598	384	0	38
353	155	545	671	38	24
388	190	516	181	112	7
510	300	618	263	165	43
326	144	491	246	81	42
302	87	418	768	50	18
446	150	584	780	0	31
346	135	490	684	180	13
376	169	515	225	0	40
553	499	604	484	138	10
301	98	505	758	105	25
366	216	515	712	62	21
346	262	503	722	0	31
283	128	488	748	0	19
350	192	533	700	0	31
377	176	521	741	224	30
342	142	450	229	0	40
538	528	663	453	990	15
481	371	595	314	220	43
334	106	483	745	0	19
371	169	419	155	28	3
275	135	451	785	188	16
293	116	461	693	64	41
581	408	676	335	223	33
451	414	598	337	251	33
544	341	611	393	0	38
375	129	472	783	123	29
293	124	459	738	138	14
505	441	627	397	68	36
306	180	550	751	18	24
330	114	458	800	0	19
473	294	592	361	233	33
310	156	550	734	131	17
332	132	518	683	29	24
306	129	518	682	0	19
596	385	637	333	299	33
292	148	464	685	125	21
106	70	535	314	0	38
436	460	342	252	266	2
397	192	485	722	120	21
334	162	504	166	214	7
125	334	410	225	24	34
278	102	496	730	193	25
293	116	528	743	0	19
326	113	469	679	94	5
527	412	670	328	303	33
271	107	401	766	106	14
339	163	518	707	0	31
353	163	495	648	0	31
194	390	581	421	56	26
367	180	508	75	151	7
294	152	474	776	0	31
316	121	412	687	62	5
325	90	468	757	82	25
516	337	630	321	0	38
315	481	422	259	148	2
305	90	429	698	161	14
260	109	416	145	0	40
359	183	511	778	125	16
363	168	445	682	224	30
523	246	454	322	0	38
304	109	463	742	111	14
303	148	469	0	111	35
312	200	563	576	13	24
296	123	504	118	123	42
280	114	509	235	275	42
314	114	553	780	0	19
559	452	612	343	175	23
305	115	430	718	195	14
332	154	545	731	0	31
300	134	418	343	0	40
302	138	452	296	0	40
399	165	450	691	0	31
279	118	571	677	5	9
335	144	505	682	129	5
342	164	584	759	106	16
335	374	436	226	112	2
321	106	538	791	0	19
248	81	414	223	130	42
445	372	696	436	246	33
283	120	498	790	0	19
556	416	584	393	292	33
601	272	578	845	0	31
347	131	524	742	198	13
321	118	471	744	82	25
362	161	483	644	25	24
313	114	500	234	32	42
531	514	648	762	101	4
291	110	487	671	136	5
308	96	441	774	0	19
353	124	447	721	169	14
350	173	515	330	95	7
352	120	533	764	59	41
342	145	493	709	0	19
273	107	534	665	174	13
329	122	449	785	34	18
498	357	656	348	138	10
368	256	497	624	0	31
326	201	547	678	132	1
321	108	550	744	76	41
323	123	494	806	0	19
401	182	430	725	127	21
508	310	681	416	103	10
334	159	538	744	108	16
571	260	556	445	118	43
360	132	538	720	0	19
291	217	506	639	200	39
484	404	642	394	163	10
283	92	503	742	0	19
360	139	563	756	0	19
343	350	461	382	61	44
305	140	546	736	208	17
387	166	459	780	205	29
525	306	531	351	90	43
384	140	525	255	104	12
288	106	589	186	119	42
318	128	490	770	0	19
359	215	490	655	0	31
596	371	652	399	221	33
299	106	526	763	5	9
290	92	500	702	150	25
312	152	477	697	68	41
342	159	442	700	0	31
278	108	454	601	220	13
[truncated: 48,001 more rows]
