# Supplementary material for: Hierarchical Modeling for Rare Event Detection and Cell Subset Alignment across Flow Cytometry Samples
Source: PLoS Comput Biol. 2013 Jul 11;9(7):e1003130. doi: 10.1371/journal.pcbi.1003130 (PMC3708855; doi:10.1371/journal.pcbi.1003130)
Supplement: Software S1 — contains a Makefile, source code and scripts to generate the figures shown in the manuscript. (ZIP) [file pcbi.1003130.s003.zip › Software S1/data/flame48/CD3CD45_0.015625_1_xs.mst.44.parameters.txt]

props	mus	df	Var1	Var2	Var3	Var4	Var5	alpha	mod
0.0227692066817713	354.687729787217	8.00002497434616	1231.79036834003	275.335341728033	37.6996490737927	106.192514837743	82.220138182201	-4.21778118821829	354.687729787217
NA	200.086513325768	NA	275.335341728033	919.232313031406	138.143306851867	114.506410850725	61.2775369248713	-1.31505836135579	200.086513325768
NA	555.604631963518	NA	37.6996490737927	138.143306851867	585.735576208917	198.141382425461	78.330809430773	-5.31037669822863	555.604631963518
NA	702.523225248871	NA	106.192514837743	114.506410850725	198.141382425461	1600.94122440703	175.913946847985	1.24198879973383	702.523225248871
NA	121.837754741172	NA	82.220138182201	61.2775369248713	78.330809430773	175.913946847985	1882.98924959832	7.927107818113	121.837754741172
0.0171246627515653	391.574029374201	8.00002497434616	7094.35046125945	1433.54163319036	1923.85529131476	670.860647966853	292.631362138537	-7.65653840506446	391.574029374201
NA	345.828984856135	NA	1433.54163319036	11602.7377978637	4260.40094273095	2861.11101578393	1284.04546900505	33.4602565107355	345.828984856135
NA	509.151094793002	NA	1923.85529131476	4260.40094273095	5010.62946092143	2159.66106913009	1456.70878566175	-20.5018611376726	509.151094793002
NA	280.204124350221	NA	670.860647966853	2861.11101578393	2159.66106913009	2745.78889388271	909.595387152468	0.836840249681187	280.204124350221
NA	176.449193470376	NA	292.631362138537	1284.04546900505	1456.70878566175	909.595387152468	4796.22005810573	7.39462805609173	176.449193470376
0.0108593811541566	337.471654290138	8.00002497434616	1491.64934908414	858.560780404942	67.0439024787141	482.671988677209	-28.4999393249581	1.78307262720217	337.471654290138
NA	152.920401819542	NA	858.560780404942	979.42098322357	39.9177911755748	279.976595291553	-38.245484538426	5.94995054465284	152.920401819542
NA	499.139528792034	NA	67.0439024787141	39.9177911755748	2632.69893021538	904.714717969923	19.2130618047544	-8.07111993902542	499.139528792034
NA	165.630700847634	NA	482.671988677209	279.976595291553	904.714717969923	4644.12118383041	-27.0637357754597	14.9844468898113	165.630700847634
NA	4.8756714858255	NA	-28.4999393249581	-38.245484538426	19.2130618047544	-27.0637357754597	43.0730577258451	27.086987966224	4.8756714858255
0.00789378969777388	573.697387655097	8.00002497434616	34877.5482780115	18739.9592217285	5477.82350393734	7.4362452754622	3072.80662212124	-67.837558937008	573.697387655097
NA	435.878857009417	NA	18739.9592217285	21842.0406263201	7683.28787446514	-405.067870976387	3710.15824126125	50.6931758811279	435.878857009417
NA	634.456970944883	NA	5477.82350393734	7683.28787446514	3390.18599725012	53.5912334582648	955.219418323945	-47.9607006237211	634.456970944883
NA	759.356378899235	NA	7.4362452754622	-405.067870976387	53.5912334582648	1731.3853481927	-218.316318838934	-6.65866057106297	759.356378899235
NA	205.963529355352	NA	3072.80662212124	3710.15824126125	955.219418323945	-218.316318838934	4847.00111970383	-14.768277793111	205.963529355352
0.0275093509926896	328.475184620364	8.00002497434616	893.185548683397	417.943143257613	262.290087490008	364.360808973839	63.5378075732322	14.9058745646309	328.475184620364
NA	117.143835325534	NA	417.943143257613	403.278283234404	128.388798422812	181.083415869084	79.7592789126445	16.4872376777129	117.143835325534
NA	492.729914152261	NA	262.290087490008	128.388798422812	1246.28229720015	287.460790025266	390.892507106299	5.63542363698232	492.729914152261
NA	694.904351471881	NA	364.360808973839	181.083415869084	287.460790025266	1170.35996791747	234.675048945819	9.56883697191168	694.904351471881
NA	115.961639141868	NA	63.5378075732322	79.7592789126445	390.892507106299	234.675048945819	1347.60448000945	2.01945276794275	115.961639141868
0.00339852789433157	310.869893612107	4.00007492303848	2142.30017524524	1082.37946308525	772.49329372019	-5.12429549963026e-15	-1.26605926824253e-14	13.8335970220613	310.869893612107
NA	105.545249193358	NA	1082.37946308525	669.357968626552	816.609915149358	-3.2057893549187e-14	-3.21287204922152e-14	56.5762405794039	105.545249193358
NA	514.682480586608	NA	772.49329372019	816.609915149358	3262.32551113561	1.97838966658354e-14	3.01280820616019e-14	-44.9706130987639	514.682480586608
NA	1.13834755407623e-16	NA	-5.12429549963026e-15	-3.2057893549187e-14	1.97838966658354e-14	1.74596274564104e-16	2.56619047474702e-20	6.06758874398376e-16	1.13834755407623e-16
NA	1.04346118979351e-16	NA	-1.26605926824253e-14	-3.21287204922152e-14	3.01280820616019e-14	2.56619047474702e-20	1.6001185533958e-16	5.42975229332187e-16	1.04346118979351e-16
0.0483157620920544	351.844200125572	8.00002497434616	1205.86290364869	437.932258625854	149.950232738877	144.973563168184	151.318694783837	3.73788775733791	351.844200125572
NA	161.13402600964	NA	437.932258625854	618.561155718547	82.2606776919762	68.3509092246715	52.9296013335678	19.5521488720252	161.13402600964
NA	455.95045171615	NA	149.950232738877	82.2606776919762	1700.20163800837	138.746197793636	135.987942669134	14.526247283178	455.95045171615
NA	181.681073685863	NA	144.973563168184	68.3509092246715	138.746197793636	4530.34790036628	100.628415684139	-10.9021928494298	181.681073685863
NA	153.183620346876	NA	151.318694783837	52.9296013335678	135.987942669134	100.628415684139	2972.49425355776	-1.29306664985702	153.183620346876
0.00882520351294201	210.24442542224	8.00002497434616	1330.67375486295	1239.48212497516	407.407957213692	195.050486818546	402.927560552415	-31.6855458846968	210.24442542224
NA	118.26852256265	NA	1239.48212497516	1535.8236961892	681.46957390727	416.821389534604	559.985707996391	23.5700111220543	118.26852256265
NA	484.02704647833	NA	407.407957213692	681.46957390727	2425.80693182159	1089.04888568723	-18.4589369219961	-38.561478635509	484.02704647833
NA	741.112841937938	NA	195.050486818546	416.821389534604	1089.04888568723	2851.71955895811	378.060409033962	-37.173389705141	741.112841937938
NA	161.068052944189	NA	402.927560552415	559.985707996391	-18.4589369219961	378.060409033962	3702.45966781829	9.39081997846996	161.068052944189
0.0104829923633132	330.554964911241	8.00002497434616	898.068609698686	376.644189666933	222.274315482373	237.224443349188	12.3291164695777	-1.27016635647579	330.554964911241
NA	121.067599798146	NA	376.644189666933	416.25205713609	204.623102199225	74.0953020081013	-2.04015899722419	1.55040652679337	121.067599798146
NA	503.692544798933	NA	222.274315482373	204.623102199225	1274.94074049446	205.136796896656	1.85949259412737	-18.5950999842752	503.692544798933
NA	737.200027900417	NA	237.224443349188	74.0953020081013	205.136796896656	1908.49249302732	17.7601278897447	-3.38541347092878	737.200027900417
NA	2.30712860950854	NA	12.3291164695777	-2.04015899722419	1.85949259412737	17.7601278897447	5.97176821251444	10.0690616513685	2.30712860950854
0.0460448006437449	547.509312252063	8.00002497434616	2895.25042149512	265.40494164436	94.490903025878	216.135690630417	-136.43010355857	-18.0118975262318	547.509312252063
NA	381.869206290197	NA	265.40494164436	2126.27221138833	267.88499906558	240.43918844864	174.161057275584	23.1585513101315	381.869206290197
NA	641.577709677085	NA	94.490903025878	267.88499906558	1113.15892968103	46.6541653630686	138.08635593128	-18.4617990041456	641.577709677085
NA	394.55483824736	NA	216.135690630417	240.43918844864	46.6541653630686	1494.6998885487	-59.1829835348702	-9.99420171039988	394.55483824736
NA	160.992628705482	NA	-136.43010355857	174.161057275584	138.08635593128	-59.1829835348702	2029.39142285157	2.27268941910617	160.992628705482
0.00199995983968245	198.474049844918	4.00007492303848	2060.02308316515	1388.7546086554	585.517002884614	1319.40475887649	260.776712504308	-19.2458060189958	198.474049844918
NA	114.709749738758	NA	1388.7546086554	1719.91269454858	128.272933789712	444.570299191627	-110.275992009443	55.8973842595682	114.709749738758
NA	474.128219183289	NA	585.517002884614	128.272933789712	2060.9127175127	31.9129126408578	137.059699599929	-7.82815413714597	474.128219183289
NA	770.694234025735	NA	1319.40475887649	444.570299191627	31.9129126408578	2405.31891997186	553.788095988613	-31.9744237603259	770.694234025735
NA	7.46898647868167	NA	260.776712504308	-110.275992009443	137.059699599929	553.788095988613	354.289415910451	74.229483616247	7.46898647868167
0.0128160040873663	337.346426815372	8.00002497434616	1374.50968696994	600.737774093576	415.681325978381	619.093987263526	205.263935113713	26.2522547063867	337.346426815372
NA	149.26044536691	NA	600.737774093576	684.146151166746	450.053172449376	242.073873662894	330.320722564183	35.1395937491017	149.26044536691
NA	558.297665937516	NA	415.681325978381	450.053172449376	1037.33465199658	72.8605690719202	166.837143016829	0.542729404583781	558.297665937516
NA	237.136188383557	NA	619.093987263526	242.073873662894	72.8605690719202	1951.36012752547	447.844843564013	5.90285932012253	237.136188383557
NA	168.397366214284	NA	205.263935113713	330.320722564183	166.837143016829	447.844843564013	3412.08969353264	-13.2270477295248	168.397366214284
0.0260142525828187	329.452429674743	8.00002497434616	732.457472315737	313.745082228417	197.285208503495	300.911996071321	206.204380901471	-0.624247197307934	329.452429674743
NA	112.058157209617	NA	313.745082228417	294.644347304859	123.419229435833	138.398033052466	152.198735456254	10.5669857006652	112.058157209617
NA	490.968341480109	NA	197.285208503495	123.419229435833	1506.68066884862	401.498104180549	163.472673465119	-12.6933327968732	490.968341480109
NA	705.557458087192	NA	300.911996071321	138.398033052466	401.498104180549	1504.49329634777	346.062720678935	-15.2899308594036	705.557458087192
NA	208.988679590444	NA	206.204380901471	152.198735456254	163.472673465119	346.062720678935	1340.59442134496	-24.4775577435519	208.988679590444
0.0308494628989058	326.661042797342	8.00002497434616	678.913325628532	229.465729855972	83.5522496120842	211.301784001959	-61.3314266429551	-4.02619882822404	326.661042797342
NA	111.311350615466	NA	229.465729855972	266.334446029769	91.5278396016201	123.448530926485	30.558259169615	12.1645640701649	111.311350615466
NA	441.022642543348	NA	83.5522496120842	91.5278396016201	628.853389221199	27.3361455111453	260.432205986831	11.5432465149326	441.022642543348
NA	750.226484127359	NA	211.301784001959	123.448530926485	27.3361455111453	700.494998518492	-5.9650787344531	-9.74350172686713	750.226484127359
NA	148.533408137071	NA	-61.3314266429551	30.558259169615	260.432205986831	-5.9650787344531	2803.06330096439	6.79466915259624	148.533408137071
0.0104398710077328	544.560991098901	4.00007492303848	16480.3490386705	6874.56288983595	1846.42798180758	2126.16274446582	363.742807120001	4.54989291407412	544.560991098901
NA	465.866139652103	NA	6874.56288983595	7105.81060019758	1272.02304376218	921.060296787271	-1141.9527498213	55.6535657122065	465.866139652103
NA	649.293534707658	NA	1846.42798180758	1272.02304376218	762.569281612244	344.534956218509	-46.3567241550306	0.267135287346921	649.293534707658
NA	390.144920120902	NA	2126.16274446582	921.060296787271	344.534956218509	986.57524371481	-350.691896195256	14.3050771913137	390.144920120902
NA	194.116098974649	NA	363.742807120001	-1141.9527498213	-46.3567241550306	-350.691896195256	4328.33900765508	47.2293891354733	194.116098974649
0.0227817475266991	343.225244325146	8.00002497434616	859.48413011441	329.874255169404	269.405173997559	-45.9302167299759	-88.9074328924083	-11.2688895291252	343.225244325146
NA	150.928247995387	NA	329.874255169404	602.378808442684	249.918514407542	69.3853784825508	-125.737009413028	6.45471315424933	150.928247995387
NA	518.045722557375	NA	269.405173997559	249.918514407542	1233.54233394591	-4.51465159156396	151.253237648437	-14.9538931096605	518.045722557375
NA	765.80172132213	NA	-45.9302167299759	69.3853784825508	-4.51465159156396	450.773510279781	96.28866427495	-6.68373052054406	765.80172132213
NA	138.772325656186	NA	-88.9074328924083	-125.737009413028	151.253237648437	96.28866427495	2309.22038389201	2.97044199603148	138.772325656186
0.0335066710142429	322.166703798937	8.00002497434616	730.031502322765	266.859444079348	310.597811621344	71.8395413115892	218.831207432942	-2.18749871498784	322.166703798937
NA	132.36610812413	NA	266.859444079348	478.019639097849	343.851787388962	-0.647975470236927	189.290332226529	15.2089055832418	132.36610812413
NA	531.082355726988	NA	310.597811621344	343.851787388962	1003.81195768917	208.161956535435	65.0569928181237	-5.18864849604306	531.082355726988
NA	715.363631286602	NA	71.8395413115892	-0.647975470236927	208.161956535435	1231.59564542283	-232.230423080297	-8.03703626792566	715.363631286602
NA	171.819527484711	NA	218.831207432942	189.290332226529	65.0569928181237	-232.230423080297	2535.33239779737	0.239885410407071	171.819527484711
0.0192881205039819	331.20983243913	8.00002497434616	509.429992558686	190.491642561062	150.674927369479	103.666145805468	13.9116035317787	-3.52306125884712	331.20983243913
NA	111.317714832694	NA	190.491642561062	242.631083811957	135.769975167252	93.241680506553	14.4087673580677	11.1116303726155	111.317714832694
NA	486.210951799751	NA	150.674927369479	135.769975167252	1132.19442214406	180.384442722348	-48.0017478355708	-4.78624115263872	486.210951799751
NA	787.474319775106	NA	103.666145805468	93.241680506553	180.384442722348	308.525359476776	-3.19671273956422	-6.92237552122815	787.474319775106
NA	58.6864328933213	NA	13.9116035317787	14.4087673580677	-48.0017478355708	-3.19671273956422	1063.63480812137	14.373198770689	58.6864328933213
0.0898050320612417	324.935413129494	8.00002497434616	749.806218769944	309.612699227977	149.484230480351	186.147952850629	-1.87258478346343e-17	1.32232431453793	324.935413129494
NA	115.359068557024	NA	309.612699227977	389.27019949906	177.289119835598	147.964931444817	3.96375514689374e-17	6.75417064780045	115.359068557024
NA	490.559510717195	NA	149.484230480351	177.289119835598	1584.1924813756	51.6756084197331	-9.9316097469657e-18	-3.46951990639711	490.559510717195
NA	784.461850625677	NA	186.147952850629	147.964931444817	51.6756084197331	820.761373808674	4.08276513260968e-16	-54.6006330069096	784.461850625677
NA	1.51604636428924e-18	NA	-1.87258478346343e-17	3.96375514689374e-17	-9.9316097469657e-18	4.08276513260968e-16	1.70304755040415e-18	1.97454829611421e-17	1.51604636428924e-18
0.00831832389519322	150.629333529282	8.00002497434616	2402.93553014539	1164.68075013249	1062.5498773123	1039.56376449569	829.505413530719	43.1825969718026	150.629333529282
NA	109.573448596969	NA	1164.68075013249	2060.35274164523	778.210594614622	1182.95921706341	775.746001866899	60.7924380746697	109.573448596969
NA	425.743940130176	NA	1062.5498773123	778.210594614622	3110.65336834175	1574.07121208161	101.363642787927	-4.73679582455213	425.743940130176
NA	277.452521470878	NA	1039.56376449569	1182.95921706341	1574.07121208161	6924.68906457258	404.727080506586	-16.1161882401352	277.452521470878
NA	153.806016936769	NA	829.505413530719	775.746001866899	101.363642787927	404.727080506586	4863.37470003618	-2.62372231423845	153.806016936769
0.0358127560572928	353.542933663294	8.00002497434616	1157.2064482112	488.782918321781	154.758878596331	205.46323354474	-200.964199403033	-8.78500024905726	353.542933663294
NA	174.026368999087	NA	488.782918321781	969.4531615623	216.326110148235	292.80945147681	-210.514719531254	14.1609003745271	174.026368999087
NA	482.756541257192	NA	154.758878596331	216.326110148235	932.21467376638	301.493196758852	-261.532053095959	5.63503469919679	482.756541257192
NA	696.28133347009	NA	205.46323354474	292.80945147681	301.493196758852	1492.55999885927	156.457024112866	-5.13705061437978	696.28133347009
NA	121.520602923856	NA	-200.964199403033	-210.514719531254	-261.532053095959	156.457024112866	1773.39835365424	-2.06692926623659	121.520602923856
0.00614135896287366	538.810832572917	8.00002497434616	2539.34963538765	-171.197891722988	-51.6994484646812	177.440219693498	130.287248567865	-22.9504069636862	538.810832572917
NA	363.018939523053	NA	-171.197891722988	2643.04678039033	1021.96436518405	306.690067533154	-74.2737872044841	11.0188899770912	363.018939523053
NA	619.330565046118	NA	-51.6994484646812	1021.96436518405	2090.65002034611	155.494298773463	73.4025914805605	-22.9141585222817	619.330565046118
NA	380.804265122029	NA	177.440219693498	306.690067533154	155.494298773463	2570.81033856062	148.546931509688	-10.2128910856656	380.804265122029
NA	10.7914108022574	NA	130.287248567865	-74.2737872044841	73.4025914805605	148.546931509688	97.3745088579556	15.2117682686168	10.7914108022574
0.0142451622839016	526.167890817674	4.00007492303848	2992.41035923405	1936.45834461278	-25.933569588241	365.318553602098	106.205686467252	1.22328660063317	526.167890817674
NA	456.348019792542	NA	1936.45834461278	4746.29223320446	337.27142021309	1237.19713053551	-52.5984749194926	24.0006469350965	456.348019792542
NA	635.56027796018	NA	-25.933569588241	337.27142021309	665.870997861283	-21.8575745477039	47.2979344315739	-24.6979735472268	635.56027796018
NA	363.30354019843	NA	365.318553602098	1237.19713053551	-21.8575745477039	1982.54431968959	-24.5520722491338	-15.0567284046805	363.30354019843
NA	190.221107791653	NA	106.205686467252	-52.5984749194926	47.2979344315739	-24.5520722491338	2026.26805053969	-1.47386167416737	190.221107791653
0.0196024395962138	339.337312237316	8.00002497434616	992.060932896675	478.118911826743	203.482559430953	30.9648350907735	-25.069004375788	1.52721997949343	339.337312237316
NA	159.793548111662	NA	478.118911826743	1209.08263277117	122.646158894173	-209.976018214465	-175.990182530571	17.4955309630043	159.793548111662
NA	510.32728760894	NA	203.482559430953	122.646158894173	1311.80155132834	320.935724574059	-27.6454936377705	-2.28691020054692	510.32728760894
NA	709.246941705882	NA	30.9648350907735	-209.976018214465	320.935724574059	1781.54490774267	47.4144226264708	-2.26398431001418	709.246941705882
NA	9.90450064503476	NA	-25.069004375788	-175.990182530571	-27.6454936377705	47.4144226264708	75.5088191714798	19.5334302045929	9.90450064503476
0.0395348558410527	323.330305108014	8.00002497434616	605.502690927458	195.27341088659	142.709496687921	139.176798949068	-8.1785431966666	-1.51073590029639	323.330305108014
NA	104.859714265451	NA	195.27341088659	188.634197532584	120.128877298764	101.15186551804	-20.8534904182697	6.44801607009648	104.859714265451
NA	495.711795652004	NA	142.709496687921	120.128877298764	711.45409909674	88.7346909251418	-12.0648163891166	3.87524186945253	495.711795652004
NA	779.095234922685	NA	139.176798949068	101.15186551804	88.7346909251418	616.735987463877	25.4528596265584	-19.8872584985306	779.095234922685
NA	143.446152186704	NA	-8.1785431966666	-20.8534904182697	-12.0648163891166	25.4528596265584	1954.85282438723	-2.32074029974898	143.446152186704
0.00407519838102315	248.229704434201	8.00002497434616	2824.60123696629	2714.25754312196	121.300704197983	710.82676850841	756.928860282401	-32.7683884624783	248.229704434201
NA	401.432946839907	NA	2714.25754312196	20772.810496158	2835.27437740826	2894.31139000491	2090.62311722202	40.5282371765854	401.432946839907
NA	604.986662723529	NA	121.300704197983	2835.27437740826	3602.01272850032	2914.3227213445	1659.17451370256	-140.259609165301	604.986662723529
NA	417.739155163417	NA	710.82676850841	2894.31139000491	2914.3227213445	3320.811043584	1033.45294598872	-56.6022094435989	417.739155163417
NA	195.77986144252	NA	756.928860282401	2090.62311722202	1659.17451370256	1033.45294598872	6933.21735265581	6.47402410889842	195.77986144252
0.00100395773392835	855.983752097083	8.00002497434616	43075.1429583215	-2.10115021915997e-13	4007.77367315756	4181.03603961345	14088.3422418983	-245.253029766086	855.983752097083
NA	1023	NA	-2.10115021915997e-13	1.89176121047809e-23	-2.27512854744589e-14	-4.56728658614199e-14	6.63124633212844e-14	9.3466211304221e-14	1023
NA	754.399040401593	NA	4007.77367315756	-2.27512854744589e-14	1768.14809793322	221.135796662662	3390.68409809586	-167.616531006038	754.399040401593
NA	801.954165111177	NA	4181.03603961345	-4.56728658614199e-14	221.135796662662	4117.26540788578	5482.95101338295	-162.917658700464	801.954165111177
NA	102.513093093997	NA	14088.3422418983	6.63124633212844e-14	3390.68409809586	5482.95101338295	20051.0773344468	81.0385457006209	102.513093093997
0.0114596758048663	525.377747771512	8.00002497434616	4898.35443668352	1257.16263510012	255.291208829483	172.01660565328	-375.208822309935	22.9372292901492	525.377747771512
NA	246.80897629041	NA	1257.16263510012	2311.73350787975	384.351994628585	12.3096621597718	-153.843389925712	29.8425092906461	246.80897629041
NA	575.942744443088	NA	255.291208829483	384.351994628585	846.237386000113	82.5733952369781	33.4988875308144	0.622952173010984	575.942744443088
NA	833.140264848806	NA	172.01660565328	12.3096621597718	82.5733952369781	596.712039425075	237.79544458641	-79.3887693583315	833.140264848806
NA	139.530531408107	NA	-375.208822309935	-153.843389925712	33.4988875308144	237.79544458641	4240.53545232093	15.8127500051242	139.530531408107
0.0282713301297116	331.858029938049	8.00002497434616	672.169935340944	287.760296542928	201.061730254594	130.958654543989	-153.358403424947	1.29985964627475	331.858029938049
NA	113.854720746371	NA	287.760296542928	299.226789391115	205.137899891658	113.05375791543	-40.1909998821755	15.5295397214194	113.854720746371
NA	482.795710269848	NA	201.061730254594	205.137899891658	1234.58382814188	200.901302163324	147.197203412805	1.32090750580066	482.795710269848
NA	790.251470733479	NA	130.958654543989	113.05375791543	200.901302163324	315.297191848152	-116.78436086246	-4.97476605892542	790.251470733479
NA	196.447174271224	NA	-153.358403424947	-40.1909998821755	147.197203412805	-116.78436086246	1760.25737388834	-22.5398832243742	196.447174271224
0.0273243932533418	364.285865508477	8.00002497434616	1104.74409583973	286.75531102483	136.971396004148	56.0292990104484	-50.6773659262502	-10.3321018696015	364.285865508477
NA	183.450228048972	NA	286.75531102483	939.824955732677	313.784520382952	165.679082877743	-27.9006057780951	11.8185116276705	183.450228048972
NA	512.896078421223	NA	136.971396004148	313.784520382952	1154.44361046747	184.660816662381	41.4821374785666	-2.86757407499855	512.896078421223
NA	720.840151745676	NA	56.0292990104484	165.679082877743	184.660816662381	1329.87869287596	51.1957060761502	-7.52085179739091	720.840151745676
NA	217.981315853821	NA	-50.6773659262502	-27.9006057780951	41.4821374785666	51.1957060761502	1133.36825973616	-15.6902994064538	217.981315853821
0.0675621562043244	334.527323230907	8.00002497434616	3239.22743198372	1150.52742366389	781.115968645037	428.295885722466	-1.53037066278423e-17	7.92730088721196	334.527323230907
NA	144.167936629322	NA	1150.52742366389	886.124420558768	469.484090713027	29.5092247744634	-1.00145884186342e-16	47.21101098111	144.167936629322
NA	504.464792305524	NA	781.115968645037	469.484090713027	1886.22116342729	553.906810339514	-2.52234523055377e-17	4.41907565819286	504.464792305524
NA	709.717519115083	NA	428.295885722466	29.5092247744634	553.906810339514	2612.21604785656	-8.19946689488947e-17	-2.33044078496976	709.717519115083
NA	2.45010484321721e-19	NA	-1.53037066278423e-17	-1.00145884186342e-16	-2.52234523055377e-17	-8.19946689488947e-17	2.75793900180254e-19	2.59314800273743e-18	2.45010484321721e-19
0.0101577309882577	708.727497332768	8.00002497434616	7962.95616887432	2693.90252664037	472.489562325055	999.08475147839	21.1566238061944	-24.7842100273057	708.727497332768
NA	489.488486986309	NA	2693.90252664037	4267.31113361215	410.26805372429	390.341599383322	-298.59257729975	4.60620925538621	489.488486986309
NA	668.249427212025	NA	472.489562325055	410.26805372429	712.639263727838	88.120332145774	-45.5606340846664	-9.5708518527194	668.249427212025
NA	785.84539841268	NA	999.08475147839	390.341599383322	88.120332145774	1294.17952695843	-243.813102851118	-57.3244430905438	785.84539841268
NA	204.268901685465	NA	21.1566238061944	-298.59257729975	-45.5606340846664	-243.813102851118	5899.19379415509	-5.74803886581999	204.268901685465
0.0539283898493201	551.264154988722	8.00002497434616	3198.6597814824	501.735021580946	240.215705355425	380.584756756721	113.782959940121	-13.6967820814713	551.264154988722
NA	380.672311013028	NA	501.735021580946	2347.49165766769	326.189645599982	407.539599205377	361.246837385126	20.9834985899747	380.672311013028
NA	644.23962204213	NA	240.215705355425	326.189645599982	1126.6298745347	199.708568664098	73.5546934631213	-22.1235015411945	644.23962204213
NA	398.669977358186	NA	380.584756756721	407.539599205377	199.708568664098	1576.15145572177	12.1917399423157	-11.4365419186003	398.669977358186
NA	255.816411946162	NA	113.782959940121	361.246837385126	73.5546934631213	12.1917399423157	1692.18905293431	-10.9643205692625	255.816411946162
0.00801516826928083	94.829103771526	8.00002497434616	684.604254066658	1265.74052773236	965.171470934728	633.65254894125	279.825950280873	14.443392254491	94.829103771526
NA	255.674059470782	NA	1265.74052773236	6403.61697072579	3727.50751828978	2015.2631694595	544.924887666389	11.0454590551927	255.674059470782
NA	399.908393587603	NA	965.171470934728	3727.50751828978	8332.35843929441	3005.40365362667	1521.82003809003	-12.4236103483748	399.908393587603
NA	273.292994894685	NA	633.65254894125	2015.2631694595	3005.40365362667	4298.58323693425	791.72959339829	17.1174260460566	273.292994894685
NA	176.972162127035	NA	279.825950280873	544.924887666389	1521.82003809003	791.72959339829	5694.1289437189	14.3011139424489	176.972162127035
0.00722915674746323	297.674299071505	8.00002497434616	1741.23206387864	553.658805531588	1059.04693045679	-1.43563823777632e-16	58.9351401458655	40.0514901274309	297.674299071505
NA	104.570213567409	NA	553.658805531588	402.881577069229	756.73069546574	-1.29548676601188e-16	-24.501193840175	59.0389912870031	104.570213567409
NA	526.948535317654	NA	1059.04693045679	756.73069546574	2767.79304750688	-4.66876689159259e-17	-110.688433548277	-45.7509033915345	526.948535317654
NA	3.61022047577772e-19	NA	-1.43563823777632e-16	-1.29548676601188e-16	-4.66876689159259e-17	4.13352780628897e-19	-1.90827412993038e-18	1.69227702592507e-18	3.61022047577772e-19
NA	134.382369612324	NA	58.9351401458655	-24.501193840175	-110.688433548277	-1.90827412993038e-18	4590.6797187473	0.715223177746925	134.382369612324
0.0141707154637921	515.47395265556	8.00002497434616	3302.83611632322	1153.54512812503	566.193191868849	721.395413081312	-388.600923586313	-0.365508932502816	515.47395265556
NA	390.563270033817	NA	1153.54512812503	3802.80087342047	522.815246065532	633.064458725477	-677.462136635053	6.78362318810184	390.563270033817
NA	629.623316251715	NA	566.193191868849	522.815246065532	1094.88535450821	475.714058447284	95.2822456476385	-18.3775445034904	629.623316251715
NA	373.236454471975	NA	721.395413081312	633.064458725477	475.714058447284	2036.26512372412	-302.833065277522	-15.4660257279567	373.236454471975
NA	66.1551473174583	NA	-388.600923586313	-677.462136635053	95.2822456476385	-302.833065277522	983.785740675285	19.0919773079118	66.1551473174583
9.9999997665039e-05	535.1209742738	4	2783.54978593373	-2159.84470416861	994.82604870444	355.754573822298	13.2348794887645	22.7858985778494	535.1209742738
NA	425.940342688914	NA	-2159.84470416861	1808.83785251773	-495.651804496279	-237.348270545176	-9.64962925613583	5.7799982913247	425.940342688914
NA	656.123590701952	NA	994.82604870444	-495.651804496279	998.585578195022	185.906854981515	4.44689991453982	10.9965957076154	656.123590701952
NA	385.634894012268	NA	355.754573822298	-237.348270545176	185.906854981515	66.4058465520216	2.49837466594679	8.63401004667212	385.634894012268
NA	0.872221056217511	NA	13.2348794887645	-9.64962925613583	4.44689991453982	2.49837466594679	0.107780944606795	0.545789891793191	0.872221056217511
0.0326573760882168	456.696802441082	4.00007492303848	20527.4033245913	11538.6275402588	10821.3037881336	8802.01895994957	-1.45050045629552e-13	5.28609809263559	456.696802441082
NA	213.090994025099	NA	11538.6275402588	7248.72874513829	7430.59418891617	5327.86051405278	-5.72508014775162e-13	155.738828950183	213.090994025099
NA	540.486249103876	NA	10821.3037881336	7430.59418891617	10581.4378510078	5665.73489509578	-1.82883191617047e-13	20.9571959197084	540.486249103876
NA	306.579351592448	NA	8802.01895994957	5327.86051405278	5665.73489509578	8985.95942347077	-1.09199087532443e-13	44.102696079242	306.579351592448
NA	8.47659793622239e-16	NA	-1.45050045629552e-13	-5.72508014775162e-13	-1.82883191617047e-13	-1.09199087532443e-13	1.05719242195828e-15	3.08295042091735e-15	8.47659793622239e-16
0.0209768516860969	349.469017161989	8.00002497434616	792.90335230986	61.6410285554662	-136.66470436875	125.493013891444	83.562968039281	-0.93807358915424	349.469017161989
NA	193.876470412466	NA	61.6410285554662	845.615403130559	137.121337790299	42.6272761007691	-41.1787617885127	11.3430813601441	193.876470412466
NA	490.598137563817	NA	-136.66470436875	137.121337790299	1341.22374765586	292.643152974838	116.928529344412	4.25857001587886	490.598137563817
NA	644.576918536862	NA	125.493013891444	42.6272761007691	292.643152974838	1478.17661688146	466.475258564388	8.08352189988974	644.576918536862
NA	175.087951818518	NA	83.562968039281	-41.1787617885127	116.928529344412	466.475258564388	2395.86455710645	4.0094914200538	175.087951818518
0.0418467003936322	302.957708656644	4	828.992969117788	259.020647073875	295.387286199388	387.177629121637	-6.18484811695555e-12	36.5989311484726	302.957708656644
NA	114.977058565508	NA	259.020647073875	369.330327723222	363.866434764541	253.467578639788	-6.20050680610222e-12	44.8743214398342	114.977058565508
NA	516.86277387547	NA	295.387286199388	363.866434764541	2344.00880739265	489.065455375849	5.28716261551025e-12	-31.337224850861	516.86277387547
NA	176.770261141789	NA	387.177629121637	253.467578639788	489.065455375849	5623.41262324316	7.0538367260738e-12	-11.8533095608554	176.770261141789
NA	1.78940324726838e-14	NA	-6.18484811695555e-12	-6.20050680610222e-12	5.28716261551025e-12	7.0538367260738e-12	2.23433278726137e-14	1.90895033394385e-13	1.78940324726838e-14
0.0206378614540997	328.548127055215	8.00002497434616	694.866864637239	273.28348746221	284.09685715113	206.206214562756	-22.9053703876605	-0.354580065432424	328.548127055215
NA	118.135534372075	NA	273.28348746221	406.420561426858	363.849859720603	133.048894858886	81.0575936749035	16.0830785870959	118.135534372075
NA	515.577048280545	NA	284.09685715113	363.849859720603	1459.04169423255	106.615626291725	215.420689383761	-12.7427668243053	515.577048280545
NA	729.493803700958	NA	206.206214562756	133.048894858886	106.615626291725	1283.37113968902	-107.891498036832	-9.18821113177114	729.493803700958
NA	57.5714084201734	NA	-22.9053703876605	81.0575936749035	215.420689383761	-107.891498036832	448.631383602069	-0.885033746335685	57.5714084201734
0.0420189417551774	305.83661209599	8.00002497434616	417.349697109341	217.079343371831	263.63055347028	91.809456984704	80.4241112637489	5.82778565247878	305.83661209599
NA	117.633697883869	NA	217.079343371831	294.231129564933	238.367837026636	17.667785412956	10.0767369574246	11.6064122551101	117.633697883869
NA	514.464322432064	NA	263.63055347028	238.367837026636	1676.73193773262	154.660148470946	50.3711395522263	-8.00401387137353	514.464322432064
NA	175.426508456879	NA	91.809456984704	17.667785412956	154.660148470946	4833.49705732478	215.170900269494	-14.3937351507741	175.426508456879
NA	126.342349190109	NA	80.4241112637489	10.0767369574246	50.3711395522263	215.170900269494	3304.80445549644	16.3287673099611	126.342349190109
0.0303663898541873	527.121922304984	8.00002497434616	3385.95162973611	853.67323800234	178.272078006137	1051.50089520233	-79.4217459840656	2.03691503937948	527.121922304984
NA	351.067339245139	NA	853.67323800234	2497.57652480992	985.11648438502	36.5651646544784	499.730754402507	-10.9699886531749	351.067339245139
NA	603.547084362767	NA	178.272078006137	985.11648438502	2277.19844862144	-714.795295588397	287.562518424168	-39.9011178513675	603.547084362767
NA	360.222992104625	NA	1051.50089520233	36.5651646544784	-714.795295588397	3690.18688094918	-295.243367217632	0.263719699486654	360.222992104625
NA	211.156105554144	NA	-79.4217459840656	499.730754402507	287.562518424168	-295.243367217632	3083.12720194002	-21.340757476781	211.156105554144
0.00381831000206599	156.393615326502	4	4990.71399676959	2167.89072533347	2015.22706225869	1680.46101808707	758.107388514138	117.599489074762	156.393615326502
NA	107.833764285359	NA	2167.89072533347	4569.48506899041	4336.88891666328	2664.41040741153	-313.577606803976	133.12376085422	107.833764285359
NA	183.048643152503	NA	2015.22706225869	4336.88891666328	12727.3080185744	6422.02415987861	-1238.32312962645	61.9081857196469	183.048643152503
NA	159.245394106789	NA	1680.46101808707	2664.41040741153	6422.02415987861	6355.83522871518	-1606.40718671152	74.2637450455495	159.245394106789
NA	136.98682570956	NA	758.107388514138	-313.577606803976	-1238.32312962645	-1606.40718671152	3475.14648726715	16.5415408262823	136.98682570956
