# Supplementary material for: Hierarchical Modeling for Rare Event Detection and Cell Subset Alignment across Flow Cytometry Samples
Source: PLoS Comput Biol. 2013 Jul 11;9(7):e1003130. doi: 10.1371/journal.pcbi.1003130 (PMC3708855; doi:10.1371/journal.pcbi.1003130)
Supplement: Software S1 — contains a Makefile, source code and scripts to generate the figures shown in the manuscript. (ZIP) [file pcbi.1003130.s003.zip › Software S1/data/flame48/CD3CD45_0.031250_2_xs.mst.45.locations.txt]

FSC.H	SSC.H	FL1.H	FL2.H	FL3.H	weight
342.865895274542	182.101856508209	548.774755492069	709.447113273638	193.054660623081	4.08597789520722
545.079934340465	358.099632928825	621.211102522615	386.777499979472	238.122552015887	3.90185350965921
329.033188881396	107.672833337481	457.071001221344	768.885408719113	156.232630536351	4.85561809612289
116.044992853307	118.364765338812	423.575371405559	257.116744445417	1.50887776512469e-15	0.740766339503974
563.454544930924	416.175925047092	665.573410798606	412.659289159447	1.19083044740287e-19	2.19299170449148
575.287240903218	396.379678879949	654.188599237037	411.863997254513	264.473959938243	3.0063999649264
560.669899441048	280.609428457836	513.547780364363	422.652526712782	138.839118019126	0.67980278308918
514.731966404981	439.828585805147	625.353145676291	385.056035362309	225.315268187986	2.74088234049683
336.525325836698	127.945599645799	78.0241415884025	112.272185656812	150.447211975677	0.201886696317494
884.49325640933	676.136536628546	702.22058199412	445.066287856366	237.023277958995	0.123526740086892
331.048701315816	116.193312918365	489.504120726669	699.442665969748	202.885410751875	4.28009415808239
533.514479139858	294.203156692635	605.528739801932	649.447149343701	825.735428580422	0.0520209957094895
343.131813944019	164.699047911198	497.416777151018	207.975907274114	36.5174225915825	1.18676180182943
151.27320365417	118.107357159596	426.942383312997	278.051322877662	150.61754690479	0.919201857606042
323.762020665517	113.963114404949	508.282090266296	707.227892723958	113.030562148749	5.56667614149002
384.274557614238	436.555924146334	536.02962786446	286.265132119257	185.525814941067	0.745037888462653
324.446604156381	107.655958774974	507.427205248078	788.612444690227	170.086990944423	5.60031899683542
691.391870939243	417.736977418711	628.539914609643	708.720099037257	209.403141636901	0.762851912925023
762.421329399257	497.453798089786	675.417021260832	779.270211736194	232.277160816064	0.847110533215356
352.076154273357	176.578698156965	520.305585601746	709.50218951386	100.649724325841	3.87414089568075
341.351689315856	165.948849086491	511.963609628605	706.682963248664	7.48799557534126	2.26619994255512
576.970291068913	502.280625351786	624.865140821841	378.031369447003	184.105053244913	0.86286317052215
309.976047683152	126.040755382876	519.962396662264	153.449683730685	11.4383209886771	0.551700370783911
465.887084816249	313.019012057122	551.589246622271	318.458093351778	228.761936325841	0.705581315581376
302.728539876394	111.142459993347	519.560594097882	167.321134091297	3.57855205253297e-14	4.7137852178237
303.232169980498	119.957169841704	518.340727757938	178.872357598808	136.793681828882	3.85766449030798
303.577111198416	109.918995212783	543.748093894777	2.40154111515171e-16	138.552943337162	0.843475771536348
233.74881043576	264.93997685415	534.523395918595	775.312878477268	154.065523204016	0.146953445425998
323.920766716067	120.011813118114	486.604121546855	761.918789445294	3.35619601504843	1.66047884213657
322.486504691625	108.153526822012	483.054961764949	777.468220263129	63.3442150074598	3.55478540954965
319.88938368272	102.534191701449	483.89444489685	766.044597497667	1.30390627556153e-13	11.4896754685198
551.96979422236	236.15613373491	582.80394986433	821.752319061523	160.358905239563	0.838064481092784
352.566176700499	156.54501867998	457.776083038351	167.111410530081	161.312051424457	3.32812536832924
534.727836072154	185.562018417248	567.313805703708	811.591075957292	5.8257810711196e-15	0.417810424694558
88.724495947938	239.910505024292	393.667436788864	282.348225691027	206.150525225324	1.22503716891592
357.652802698865	187.788735940828	475.617794937948	669.936774285552	174.682913460614	2.89894223880817
202.095057998778	125.940657287227	482.47455870716	777.672204861318	100.059020077308	0.264868252699431
268.878219307413	240.132735919544	408.399416009576	225.680310684639	130.138945975051	0.363501695783628
498.848452927378	386.655241368699	640.07336754567	403.648878107845	128.211492996958	2.28574769569279
569.756076227303	382.254285758904	647.0256218533	397.990070307706	133.042614404778	3.43476120151505
177.32488712693	92.6724887936323	457.481450342534	695.614276268288	162.918203266077	0.667821301124411
619.812804653469	1023	655.6676163901	650.159687000161	-30.173811908631	0.151075730155161
334.806373863987	151.717836778977	526.174848012586	234.63476132065	175.487891742644	2.23962599383431
330.897692221089	146.376725903099	473.180406175909	188.864174446562	2.25236480979882	0.419356884407155
355.629994043481	170.455423926891	518.061111961246	698.985296872604	5.29508444858112e-14	4.44817686646652
