# Supplementary material for: Hierarchical Modeling for Rare Event Detection and Cell Subset Alignment across Flow Cytometry Samples
Source: PLoS Comput Biol. 2013 Jul 11;9(7):e1003130. doi: 10.1371/journal.pcbi.1003130 (PMC3708855; doi:10.1371/journal.pcbi.1003130)
Supplement: Software S1 — contains a Makefile, source code and scripts to generate the figures shown in the manuscript. (ZIP) [file pcbi.1003130.s003.zip › Software S1/data/flame48/CD3CD45_0.031250_2_xs.mst.45.membership.txt]

FSC.H	SSC.H	FL1.H	FL2.H	FL3.H	cluster
320	145	492	736	120	15
103	230	382	634	287	41
312	137	469	318	235	26
285	124	475	0	0	25
325	121	495	810	176	17
299	109	469	650	290	11
65	300	178	281	329	35
307	104	512	720	0	31
345	128	542	659	176	11
278	130	464	156	0	25
336	188	603	186	0	25
312	154	438	727	0	31
314	158	556	736	112	15
318	168	520	670	18	21
329	165	565	733	127	1
329	140	533	44	190	26
290	96	516	221	34	23
264	107	421	675	0	31
379	141	534	769	152	17
313	116	411	760	73	30
315	135	481	791	33	30
355	197	530	686	85	20
423	247	362	354	0	25
68	118	449	643	144	41
277	87	504	659	0	31
62	286	451	286	0	4
310	154	617	634	0	31
313	172	499	712	184	1
360	166	546	697	0	31
288	139	518	166	0	25
292	109	432	736	129	3
323	160	572	660	0	31
262	129	543	737	0	31
285	111	458	780	192	3
335	133	508	784	190	17
266	103	512	68	0	25
304	147	567	779	0	31
300	118	483	106	90	26
311	180	496	660	91	20
329	241	529	696	63	21
288	133	464	724	116	3
363	161	416	107	91	33
313	96	452	782	0	31
310	136	580	713	148	15
304	115	465	777	209	3
388	548	617	332	0	5
271	80	77	53	150	9
268	129	406	662	0	31
251	107	465	610	155	11
135	464	587	418	107	35
340	206	473	629	0	45
367	177	519	120	145	33
307	93	504	728	0	31
189	308	0	54	76	9
384	231	521	233	293	43
498	386	691	388	246	6
297	160	487	691	0	45
319	111	524	777	128	17
715	1023	692	699	212	42
117	249	537	815	116	28
452	324	670	380	108	39
281	128	523	0	12	27
301	129	544	666	131	15
323	170	557	39	92	26
326	153	516	226	0	25
355	216	554	297	165	43
539	374	596	434	226	2
425	212	512	175	0	25
347	134	458	654	0	31
329	134	433	182	0	25
309	149	526	737	115	15
332	174	577	719	28	21
327	143	493	71	149	26
305	85	463	722	206	3
358	130	543	291	141	43
306	124	513	77	0	25
399	170	454	667	0	31
433	258	581	697	88	20
271	116	474	789	0	31
259	90	495	694	30	29
479	284	603	390	227	2
318	118	507	796	97	30
316	165	566	294	97	26
549	382	634	339	189	2
317	140	568	723	155	15
120	335	609	376	190	35
294	108	463	676	0	31
350	183	477	345	106	33
311	103	564	751	222	17
307	178	546	748	88	20
553	382	589	444	0	5
316	102	455	781	0	31
295	156	520	659	137	20
331	120	499	745	143	3
339	185	451	714	105	20
302	155	591	684	71	15
300	161	548	134	0	25
209	207	485	773	139	37
293	93	474	684	87	15
358	212	481	63	102	33
261	113	524	103	178	26
280	111	474	735	0	31
331	110	511	817	42	30
282	115	491	739	210	17
283	100	485	633	0	31
467	413	609	376	153	39
365	135	525	663	107	15
516	322	616	406	155	40
347	234	451	692	131	36
264	176	544	696	124	1
291	99	518	726	145	15
289	132	548	86	143	26
299	89	484	733	158	3
827	644	665	538	221	10
302	106	444	212	25	23
380	229	560	761	0	45
553	437	598	311	0	5
494	349	621	358	157	2
265	112	470	264	101	26
279	119	500	772	57	30
270	90	449	741	64	30
280	138	491	769	155	17
332	114	497	780	0	31
325	140	588	710	98	15
284	131	608	687	0	31
285	112	389	678	0	31
276	89	442	237	150	26
373	210	468	648	197	36
439	418	643	324	222	8
265	69	454	791	0	31
552	352	559	400	108	40
306	96	539	769	0	31
284	105	529	736	136	15
304	102	477	740	71	30
307	131	544	730	122	15
106	128	441	287	129	14
342	157	592	676	0	31
286	117	478	759	144	3
334	125	410	743	0	31
321	180	393	131	0	25
528	393	568	396	108	40
315	238	562	734	0	45
83	219	315	235	0	4
122	546	469	547	499	16
303	119	413	731	0	31
288	172	437	729	0	45
299	150	564	692	0	31
286	122	565	736	0	31
321	179	493	670	0	45
249	191	554	686	0	45
307	165	551	692	0	45
393	404	616	336	164	8
496	467	586	384	191	8
280	120	529	225	0	25
278	153	572	726	0	45
288	108	481	766	0	31
608	519	681	802	150	19
279	121	456	702	136	3
169	421	386	295	139	35
84	96	180	87	0	4
296	99	479	756	0	31
562	447	634	401	133	39
319	195	454	692	0	45
335	222	588	774	0	45
488	349	560	336	26	40
278	129	499	679	233	11
531	458	607	400	165	8
326	128	532	744	0	31
290	133	521	68	0	25
315	119	539	762	170	17
310	133	550	721	38	21
351	165	519	681	161	1
253	94	449	105	0	25
431	292	525	412	0	5
467	388	666	337	88	40
298	119	496	758	0	31
329	163	526	135	100	26
333	183	480	661	209	36
353	356	596	329	413	6
309	152	440	272	99	13
531	322	616	440	30	40
292	141	520	728	40	21
385	237	452	630	114	36
317	170	460	194	186	33
455	378	602	413	182	39
479	454	554	266	270	8
489	353	598	433	232	2
524	337	550	444	117	40
293	131	497	656	0	31
311	138	542	92	127	26
243	298	642	431	134	14
487	303	644	365	243	2
500	359	610	442	164	2
275	97	461	93	100	26
283	103	473	780	153	17
505	305	601	416	269	2
333	187	532	690	0	45
312	183	452	659	175	36
100	79	446	672	0	45
577	437	600	654	0	34
492	349	595	378	205	2
359	150	574	157	7	44
301	204	534	671	223	1
330	161	532	244	0	25
312	122	546	778	0	31
331	164	531	730	195	1
380	371	622	275	274	8
480	407	572	403	0	5
305	137	460	768	0	31
495	407	696	385	152	40
330	154	490	257	223	43
962	1023	689	636	0	42
473	301	625	391	228	2
323	176	490	230	0	25
334	183	515	748	166	1
288	98	556	651	94	15
280	97	470	723	34	29
271	127	480	652	0	31
276	128	524	159	122	26
356	307	557	703	0	45
268	86	473	616	145	11
449	392	626	417	153	39
527	339	591	421	122	40
418	481	567	259	175	16
308	198	490	761	155	36
335	126	522	825	133	17
276	120	521	198	139	26
272	194	534	628	0	45
310	190	500	701	232	1
255	99	448	753	11	29
174	381	574	445	267	35
524	431	652	430	148	39
365	159	599	214	221	26
541	712	651	390	202	22
279	202	559	733	0	45
289	103	441	753	117	3
118	65	380	620	248	41
536	284	692	318	275	2
326	117	543	782	0	31
297	145	517	571	133	20
295	126	531	217	164	26
296	175	583	750	56	21
304	172	550	240	63	13
286	311	623	310	291	6
271	101	513	721	193	15
321	118	516	755	99	30
351	130	0	89	0	4
328	204	621	164	10	44
311	119	499	702	0	31
579	351	717	340	14	40
322	119	46	17	90	9
311	110	512	757	173	17
354	158	514	763	191	17
329	172	513	699	180	1
588	589	580	271	198	22
243	88	457	752	173	3
276	96	526	681	141	15
300	127	495	660	42	15
297	91	449	761	8	29
308	100	463	752	65	30
337	188	523	735	0	45
297	95	441	759	0	31
314	116	459	725	179	3
306	153	512	763	0	31
288	105	467	769	0	31
323	116	502	703	118	15
470	311	595	338	233	2
372	192	531	146	91	33
248	144	492	66	0	25
327	102	426	676	70	15
294	109	513	763	0	31
333	199	514	629	153	1
321	121	527	787	0	31
304	136	480	770	0	31
273	99	473	788	64	30
344	307	554	298	138	16
309	185	498	746	0	45
290	128	524	205	0	25
282	90	541	773	0	31
267	89	515	787	0	31
365	181	504	724	42	21
273	134	473	132	163	26
291	143	439	724	0	31
338	131	441	712	0	31
314	118	433	770	0	31
317	102	573	733	0	31
350	216	526	110	192	33
325	1023	536	630	0	42
528	508	630	395	113	39
290	111	493	730	107	15
292	167	588	789	0	45
330	346	647	321	203	6
288	103	505	766	0	31
281	158	517	668	135	20
302	95	566	752	0	31
313	140	518	670	95	15
343	132	557	724	112	15
283	94	504	789	150	17
336	125	509	723	0	31
314	179	431	165	0	25
317	116	499	739	75	30
276	127	537	731	0	31
297	116	549	50	165	26
499	427	632	357	226	8
326	156	545	700	0	31
305	135	516	182	17	23
532	482	733	438	321	6
300	167	485	587	121	20
284	107	458	733	0	31
486	344	602	391	0	5
309	147	479	765	223	17
318	136	560	215	0	25
292	208	382	173	130	33
451	315	592	370	0	5
328	132	556	63	0	25
448	384	645	414	167	39
260	112	530	668	132	15
341	170	471	171	145	33
279	90	445	790	125	3
318	193	448	738	41	21
493	277	647	258	0	5
290	130	488	686	200	11
327	185	515	715	127	20
258	153	471	769	179	17
521	289	589	430	108	40
382	215	482	247	98	33
331	221	504	771	206	36
329	111	491	754	0	31
244	174	563	693	85	1
285	96	429	637	155	11
425	429	604	389	73	39
299	166	437	204	0	25
263	300	564	369	326	16
313	87	523	742	0	31
570	298	505	469	116	7
336	188	438	62	164	33
277	88	467	722	0	31
300	117	470	716	0	31
322	220	437	248	6	33
304	152	515	220	78	13
351	171	403	202	139	33
522	413	686	396	113	40
339	179	532	723	0	45
282	90	505	702	0	31
304	101	559	798	0	31
357	194	438	252	140	33
256	107	453	671	0	31
453	381	620	327	171	2
557	345	516	445	168	7
285	85	540	759	68	30
321	205	540	735	192	1
505	407	438	333	35	40
358	193	449	151	0	25
313	164	540	612	0	31
464	422	641	306	219	8
429	408	650	372	289	6
343	120	451	796	0	31
330	147	461	674	0	31
309	130	476	0	0	25
129	278	412	273	109	35
543	335	690	407	162	40
552	385	594	412	93	40
330	193	512	190	0	25
282	113	418	180	0	25
492	384	658	478	201	39
313	162	460	618	255	36
266	85	494	760	0	31
312	158	469	763	0	31
348	221	511	737	58	20
342	141	452	657	98	15
95	634	366	383	40	16
309	377	575	411	264	6
200	110	447	800	250	37
355	193	481	759	182	36
320	126	529	681	130	15
331	167	483	669	225	36
339	128	515	621	0	31
257	102	510	283	0	25
363	152	422	187	106	33
277	93	529	727	0	31
276	125	383	693	0	31
523	374	683	356	198	40
309	182	521	740	0	45
383	136	489	810	194	3
300	145	533	749	118	17
516	299	618	361	50	40
342	170	443	77	0	25
336	191	521	268	0	25
283	141	494	639	0	31
286	108	476	758	83	30
344	143	533	695	0	31
299	119	471	751	69	30
345	295	413	279	246	24
305	144	535	706	0	31
344	171	546	304	0	25
311	138	488	720	39	21
281	97	461	726	157	3
278	98	458	747	115	3
541	491	696	321	156	40
466	268	609	313	223	2
152	108	311	691	209	37
328	91	468	741	166	3
501	377	606	325	277	2
340	195	447	22	54	33
331	138	544	666	101	15
321	236	507	258	185	33
270	118	501	663	0	31
299	165	461	595	254	36
270	119	549	784	136	17
246	76	371	707	103	3
298	147	523	727	108	15
306	111	501	779	0	31
328	152	496	770	100	30
355	167	427	212	14	44
500	449	644	379	224	8
316	129	413	690	185	11
95	244	611	299	0	4
304	114	482	735	182	3
557	485	570	259	324	8
315	122	464	680	81	15
320	97	516	754	0	31
515	320	566	428	102	40
270	153	429	245	149	33
335	159	458	688	260	11
302	96	496	806	256	17
289	139	473	208	0	25
302	137	578	758	186	15
329	181	536	754	73	20
294	120	467	676	212	11
373	526	684	379	381	6
286	117	580	723	103	15
329	164	448	199	144	33
303	166	422	105	0	25
334	127	487	752	0	31
530	412	472	434	25	40
320	193	516	713	107	20
376	201	556	771	34	21
286	102	498	798	141	17
433	371	653	355	62	39
279	107	424	111	153	26
363	165	432	746	0	31
354	228	493	749	156	36
339	129	522	725	0	31
322	174	637	271	94	26
285	113	460	794	0	31
99	246	523	340	203	35
311	157	482	655	0	45
262	99	500	11	8	44
144	124	489	345	172	14
332	164	479	690	0	31
296	99	511	806	0	31
287	116	486	743	85	30
460	370	564	280	151	2
416	416	613	424	0	5
300	134	448	213	15	44
169	109	392	605	189	41
349	126	481	675	0	31
332	199	549	660	0	45
290	120	539	778	0	31
532	407	634	413	255	6
302	110	473	21	93	26
430	437	629	303	0	5
373	210	476	717	0	45
604	512	738	384	147	40
289	106	532	192	0	25
315	102	528	785	42	30
277	140	537	719	242	11
273	141	461	656	0	45
537	327	634	323	168	2
315	220	543	708	84	20
279	115	492	574	0	31
278	94	554	777	0	31
252	178	486	233	183	14
398	164	545	769	1	29
279	126	486	255	1	44
321	127	441	706	0	31
491	387	626	380	185	2
231	169	507	718	0	45
391	172	445	195	0	25
291	103	559	239	169	26
536	315	654	464	142	40
302	129	522	737	0	31
331	116	494	766	0	31
326	175	550	757	231	1
335	147	469	735	141	3
274	123	497	624	102	15
276	117	482	797	196	17
308	162	477	676	14	21
283	92	472	771	0	31
480	456	643	635	234	18
317	166	489	729	83	20
323	112	455	724	23	29
280	97	482	792	0	31
409	358	591	443	235	8
292	266	528	722	142	1
302	112	553	670	90	15
314	125	409	722	0	31
338	149	576	200	0	25
397	343	638	362	125	39
290	96	498	776	0	31
462	384	646	369	97	39
294	102	509	726	166	15
477	331	663	275	208	2
241	66	454	687	0	31
319	147	536	416	103	26
346	165	539	781	149	17
389	209	588	311	0	25
277	123	517	690	160	15
324	141	489	224	0	25
399	146	533	749	293	11
264	82	478	728	109	3
311	175	506	663	153	1
332	148	511	742	180	17
579	303	666	367	145	40
178	85	440	707	126	41
295	117	496	807	48	30
310	105	434	667	0	31
503	320	614	413	121	40
280	76	446	738	104	3
311	136	564	205	187	26
576	381	660	816	251	19
308	89	461	757	142	3
353	444	674	413	207	6
303	115	520	699	0	31
312	129	567	721	38	21
256	124	519	242	25	26
303	122	507	709	0	31
292	134	434	268	84	26
279	94	452	720	0	31
480	514	657	408	239	6
522	430	599	366	63	40
300	116	467	720	0	31
532	351	626	357	278	2
281	184	530	678	157	1
193	114	399	653	203	41
275	182	498	211	0	25
287	167	576	792	102	1
542	272	598	373	291	2
319	139	522	779	187	17
358	226	578	735	162	1
288	83	475	766	65	30
268	112	441	715	189	3
313	107	567	650	187	15
335	177	471	629	0	45
367	163	441	177	0	25
333	125	460	789	35	30
318	117	482	0	0	25
356	151	492	688	114	15
367	213	572	263	0	25
315	170	524	698	151	1
409	299	587	346	294	6
287	120	445	727	126	3
315	156	576	81	0	25
476	404	676	394	0	5
80	154	413	359	177	35
293	157	514	626	154	1
307	129	494	106	70	26
455	290	494	388	107	7
607	342	631	428	249	6
308	127	430	742	75	30
234	302	495	218	0	4
295	140	516	775	9	29
550	395	637	318	149	40
273	96	417	630	0	31
468	439	614	353	134	39
327	110	483	759	119	3
660	719	674	742	0	34
229	148	399	178	0	4
268	103	485	722	188	3
292	125	375	247	0	25
92	106	221	10	218	14
306	90	463	761	0	31
148	231	363	224	185	35
319	191	487	124	97	33
293	112	550	117	70	26
472	350	577	310	123	2
303	122	460	201	85	26
289	168	528	693	0	45
472	446	590	326	194	8
283	104	536	788	0	31
293	119	557	175	0	25
293	178	485	667	0	45
304	119	425	763	118	3
289	122	467	721	119	3
542	272	505	353	0	5
348	154	469	691	210	11
359	423	615	420	0	5
521	364	594	329	87	40
309	203	479	749	15	21
273	86	508	706	282	11
489	352	656	347	231	2
527	367	628	399	0	5
473	396	624	406	136	39
375	266	638	413	112	39
341	163	478	818	166	17
445	353	680	381	244	6
311	159	511	628	19	21
534	270	493	397	131	7
349	166	546	223	122	43
279	89	436	772	232	3
333	130	462	718	6	29
477	525	603	389	189	39
299	111	421	722	24	29
305	122	532	695	96	15
126	261	597	402	423	35
343	210	534	157	216	43
491	254	568	393	0	5
306	113	442	754	17	29
457	634	600	362	190	39
401	188	416	126	3	44
492	444	619	394	251	8
178	98	438	398	49	14
459	349	624	342	0	5
301	99	516	662	0	31
324	105	493	162	0	25
475	247	514	273	170	43
328	104	515	786	0	31
210	231	313	278	157	14
742	924	665	807	102	18
252	130	447	763	0	31
303	198	488	754	0	45
316	109	531	674	113	15
310	194	519	737	241	1
487	411	643	398	215	8
354	192	601	702	187	1
150	422	473	392	0	4
323	95	546	688	176	15
294	124	465	762	0	31
317	148	568	207	245	26
368	150	523	606	0	31
282	95	452	120	13	23
265	78	516	196	185	26
377	179	576	710	95	15
434	366	603	401	196	39
331	181	564	138	0	25
580	388	660	379	151	40
349	152	493	669	52	15
300	107	544	787	0	31
363	219	330	213	105	38
334	168	490	653	173	36
210	204	381	351	144	14
181	149	456	763	117	37
313	128	499	822	165	17
286	98	487	732	138	3
79	224	344	199	52	35
325	237	493	655	0	45
287	98	564	716	0	31
263	99	442	190	91	26
327	178	461	702	144	36
263	99	512	763	0	31
553	350	612	379	128	40
268	89	513	92	110	26
281	141	515	700	54	21
476	326	473	443	146	7
527	429	693	444	261	6
308	167	496	769	0	31
537	468	592	437	197	8
311	96	426	726	0	31
516	236	519	468	139	7
299	129	532	73	97	26
307	114	531	760	198	17
345	168	545	636	138	1
560	386	658	442	209	6
515	332	599	407	278	2
315	115	467	792	40	30
319	138	572	87	177	26
293	108	463	730	0	31
363	142	382	813	0	31
356	185	507	618	0	45
282	116	440	801	73	30
306	151	447	658	0	31
330	137	505	737	108	15
282	116	497	127	64	26
307	171	543	257	0	25
432	417	632	401	0	5
440	393	535	336	239	24
291	84	413	711	0	31
326	162	466	174	175	33
311	202	467	713	0	45
313	272	474	278	195	24
259	89	474	677	0	31
503	249	551	326	0	5
288	132	581	172	0	25
323	125	544	800	0	31
438	344	622	417	90	39
97	103	371	180	14	14
293	126	464	792	124	17
559	432	669	229	145	2
327	116	505	718	139	15
334	191	543	714	210	1
396	194	513	287	0	25
282	130	551	179	0	25
503	259	493	164	207	43
379	125	478	799	183	3
514	416	638	398	241	6
397	365	597	320	0	5
65	165	232	209	213	35
398	267	579	257	122	43
477	447	647	400	272	6
255	143	492	694	149	20
293	156	467	723	182	11
452	341	645	427	236	6
319	123	504	692	168	11
485	340	636	302	0	5
463	358	702	401	178	2
150	111	319	25	0	4
284	117	443	620	0	31
496	372	608	418	0	5
281	92	443	776	32	30
348	395	599	418	79	39
294	156	511	173	0	25
358	181	481	690	94	20
611	460	602	358	79	40
422	450	624	298	196	8
506	323	571	337	1	40
347	105	494	745	0	31
448	331	669	411	67	39
498	367	669	326	230	2
274	97	499	183	0	25
329	117	490	791	110	17
269	104	480	712	0	31
278	114	498	661	157	15
278	117	554	184	0	25
292	117	491	117	0	25
329	166	491	215	0	25
519	371	606	425	110	40
512	359	631	428	155	39
356	181	493	640	104	20
287	76	497	710	0	31
300	91	466	764	0	31
358	143	469	219	152	33
312	101	483	749	152	3
337	126	536	741	0	31
274	101	498	734	0	31
265	84	484	734	0	31
304	107	503	793	188	17
430	539	601	394	144	39
316	126	601	205	0	25
113	158	375	617	0	45
489	278	597	637	120	20
308	109	553	775	130	17
280	136	545	254	0	25
284	130	531	187	172	26
288	86	497	704	170	15
588	541	585	331	197	22
311	241	499	624	103	36
315	132	556	684	140	15
300	197	507	748	102	20
161	367	403	275	0	4
321	139	487	75	29	23
368	360	597	285	183	8
490	389	651	417	0	5
277	88	511	762	173	17
307	199	491	690	271	36
301	124	480	782	148	17
457	339	540	302	345	24
323	149	580	678	168	1
480	331	463	447	226	7
137	132	350	264	0	4
280	122	446	714	0	31
505	319	679	403	82	40
488	431	620	436	0	5
615	357	475	450	0	5
299	116	542	661	0	31
326	450	651	354	0	5
328	201	528	166	117	33
365	212	521	704	0	45
332	121	496	667	98	15
274	111	504	775	14	29
277	117	550	166	0	25
302	157	504	708	154	20
340	148	508	170	66	13
311	113	474	761	0	31
315	160	547	695	0	45
352	149	526	118	268	26
294	106	500	796	0	31
345	182	575	687	0	45
555	376	586	396	0	5
258	92	429	758	253	3
313	140	524	216	0	25
333	113	470	750	160	3
284	122	531	125	40	23
476	450	689	395	0	5
288	74	536	649	0	31
297	95	457	758	0	31
377	180	410	180	199	33
323	192	561	737	108	20
495	355	641	409	219	2
287	120	529	774	115	17
332	136	443	792	196	3
327	261	332	175	92	38
85	97	335	278	31	14
315	130	504	719	0	31
333	142	541	0	0	25
279	114	467	156	160	26
547	486	536	374	305	8
317	116	543	746	171	17
197	126	496	658	0	45
282	108	446	188	124	26
525	315	537	427	120	7
306	209	561	642	0	45
341	172	507	759	136	17
523	426	656	429	0	5
290	110	561	779	0	31
444	372	695	345	240	2
452	343	607	390	166	39
566	403	632	506	138	40
219	77	477	672	433	3
351	167	455	0	60	27
425	407	627	431	151	39
415	374	622	491	33	39
324	181	484	667	0	45
299	111	474	714	0	31
307	129	517	760	0	31
293	110	477	217	220	26
368	159	529	722	49	21
314	109	461	745	237	3
62	199	355	288	0	4
302	158	516	697	14	21
138	94	501	728	136	41
523	353	718	370	148	40
281	141	451	760	99	30
326	124	452	819	0	31
431	488	678	376	336	6
400	156	588	112	0	25
745	743	571	359	313	10
300	102	526	134	80	26
325	116	465	174	0	25
350	185	512	735	0	45
568	350	555	465	112	40
352	173	513	718	56	20
327	117	542	697	166	15
320	114	430	739	27	29
441	343	652	378	224	6
539	378	556	327	241	2
271	118	490	226	0	25
474	345	648	364	187	2
569	329	561	506	110	7
561	384	640	753	0	34
312	190	512	682	72	20
293	133	452	725	206	3
351	159	457	202	0	25
546	465	581	362	224	8
168	68	454	749	0	45
279	206	531	135	0	25
280	105	553	157	0	25
477	283	450	423	0	5
297	109	476	803	0	31
321	221	395	136	164	33
363	164	527	717	69	20
299	175	492	688	0	45
286	130	497	718	155	15
481	351	536	397	82	40
360	203	506	647	0	45
300	115	490	170	166	26
288	103	427	773	0	31
297	141	562	738	93	15
89	251	422	263	402	35
270	105	492	40	0	25
281	185	405	632	113	20
292	87	539	753	174	17
351	157	413	111	2	44
163	160	472	675	0	45
293	93	504	762	0	31
299	100	424	752	0	31
351	168	510	612	0	31
657	509	721	817	230	19
378	372	602	456	186	39
307	92	426	659	14	29
469	253	528	414	0	5
323	155	481	0	85	27
293	164	502	200	127	43
194	108	575	625	0	31
411	327	560	823	149	32
274	112	476	263	15	26
303	161	475	657	229	36
295	188	495	555	0	31
549	437	607	376	256	8
377	233	526	659	0	45
312	146	545	67	0	25
346	135	519	758	133	17
503	418	634	409	229	6
441	346	590	335	214	2
277	88	451	742	24	29
320	113	468	721	0	31
310	139	537	217	0	25
479	382	625	317	126	40
286	63	500	734	0	31
245	215	479	703	48	36
287	122	505	695	0	31
253	96	430	649	44	15
335	194	538	697	0	45
579	527	674	352	196	22
305	108	540	752	149	17
305	106	432	21	54	23
259	122	485	676	154	15
297	115	492	764	114	17
458	380	666	346	236	2
319	96	556	752	0	31
196	266	446	278	0	4
544	272	555	821	0	34
306	119	516	758	262	17
417	360	656	375	162	39
469	475	688	445	219	6
279	175	501	298	0	25
301	126	442	727	84	3
481	515	581	307	359	8
504	314	669	403	294	6
334	198	536	713	0	45
313	113	539	88	0	25
208	158	461	649	286	41
438	326	627	201	188	2
367	179	512	731	144	20
504	231	490	510	112	7
296	150	482	747	146	17
340	224	501	801	88	20
461	386	663	417	0	5
550	338	646	435	52	40
283	135	549	765	99	17
309	125	514	0	85	27
403	317	657	313	172	2
316	152	460	617	261	36
299	98	510	798	0	31
306	109	460	715	0	31
511	258	567	407	178	2
257	117	477	785	30	29
298	108	518	754	4	29
309	113	526	797	0	31
306	113	491	732	100	15
423	209	611	323	240	43
316	107	505	783	135	17
785	531	624	749	31	19
317	134	478	800	0	31
329	155	573	200	0	25
360	171	539	698	0	45
335	188	527	733	6	21
360	207	570	130	63	13
297	118	502	754	0	31
369	188	457	640	198	36
264	67	402	696	178	3
356	158	463	679	0	31
511	323	658	408	186	2
346	156	423	123	91	33
450	348	616	364	90	39
282	112	436	201	180	26
335	209	568	721	113	1
322	136	521	195	133	26
478	359	582	367	158	2
286	182	462	586	122	36
559	249	492	748	47	32
280	120	482	252	0	25
83	61	147	144	107	35
298	145	543	315	192	26
334	117	495	327	4	44
338	112	474	744	215	3
343	124	549	712	0	31
342	134	461	795	201	3
322	93	486	796	175	17
361	134	507	691	3	21
340	138	513	645	238	11
283	113	461	80	134	26
491	341	668	346	253	2
453	350	613	373	126	39
299	114	526	794	140	17
286	146	528	774	0	31
297	151	436	231	0	25
297	118	492	267	2	44
546	371	670	390	197	40
290	127	543	782	250	17
431	516	663	266	43	39
369	184	512	638	119	20
288	103	475	710	216	11
328	115	507	738	185	11
277	85	414	685	86	15
328	152	524	198	0	25
297	122	546	340	146	26
374	224	545	817	0	45
432	379	643	284	213	2
555	330	587	407	0	5
306	103	489	757	0	31
333	194	473	695	271	36
288	113	473	705	100	15
307	145	364	795	0	31
287	94	432	695	105	3
309	115	464	777	0	31
512	472	569	367	83	39
318	89	492	762	7	29
249	117	471	683	8	29
309	130	549	754	0	31
316	191	495	724	0	45
323	143	548	748	157	15
554	308	590	448	189	2
293	104	473	729	148	3
546	414	573	418	219	2
339	130	474	775	33	30
324	128	470	743	38	30
308	96	508	736	0	31
531	407	640	412	244	6
478	319	609	386	159	2
529	439	584	297	101	40
497	325	603	365	164	2
310	144	481	218	197	43
321	179	526	649	49	21
318	99	475	720	35	29
495	476	637	389	123	39
333	139	526	590	209	11
322	129	535	822	41	30
304	102	452	780	112	3
296	113	494	685	0	31
446	390	605	304	2	40
342	220	501	750	14	21
241	150	526	831	112	20
344	238	571	732	148	1
303	115	559	727	78	15
287	107	514	781	15	29
361	151	454	30	42	33
433	334	563	353	262	24
322	182	523	739	81	20
299	112	523	757	197	17
303	105	459	738	25	29
268	204	445	669	155	36
331	147	448	651	0	31
526	300	620	418	93	40
342	228	479	657	0	45
307	171	503	801	112	17
250	185	518	686	119	20
538	367	629	411	153	40
322	80	462	761	0	31
329	121	543	772	46	30
311	115	422	778	0	31
350	162	538	719	182	1
320	100	453	678	0	31
388	189	447	132	141	33
275	105	456	678	0	31
331	136	544	705	174	15
320	102	450	740	134	3
319	130	504	695	204	11
296	130	489	751	210	17
273	95	522	674	150	15
474	347	572	372	207	2
286	159	448	588	119	36
312	170	453	696	76	20
368	192	553	739	13	21
297	108	547	720	0	31
280	112	467	751	0	31
174	168	414	239	0	4
300	117	566	753	0	31
563	323	609	431	0	5
468	344	639	339	233	2
289	122	503	268	0	25
257	119	467	63	132	26
550	401	628	385	200	2
318	147	497	643	0	31
283	117	528	699	82	15
476	344	620	364	107	39
443	333	621	427	159	39
259	117	469	752	0	31
519	267	501	420	0	5
302	153	500	703	154	15
499	260	564	374	157	2
290	160	524	681	93	20
486	331	628	422	143	39
354	176	589	735	0	31
315	171	540	715	199	1
295	105	499	731	166	3
287	109	472	772	123	3
345	159	548	773	43	21
315	157	578	695	166	1
272	112	459	182	88	26
493	352	645	336	0	5
513	300	534	475	157	7
297	130	461	738	169	3
348	228	547	698	168	1
211	190	403	680	336	37
349	147	474	745	0	31
452	312	585	384	261	2
305	118	493	737	186	3
299	94	545	777	52	30
318	127	593	156	157	26
552	310	611	334	218	2
267	118	523	712	39	29
518	426	641	342	211	8
344	208	520	717	40	21
322	197	461	638	198	36
329	173	528	750	161	1
456	372	650	325	139	40
333	132	554	766	82	30
350	216	426	261	76	33
330	154	513	719	222	11
343	224	504	175	0	25
319	103	504	789	0	31
325	127	67	0	148	27
353	217	493	227	66	13
317	122	502	752	0	31
353	185	512	629	0	45
678	366	586	443	120	40
159	172	477	330	38	14
568	446	657	470	30	39
321	151	468	774	0	31
331	110	466	705	0	31
300	100	494	227	76	26
299	135	585	220	33	23
598	371	668	397	101	40
424	322	484	266	185	24
287	93	493	723	0	31
365	226	514	718	154	1
305	182	479	603	5	21
94	274	406	240	189	35
344	166	440	227	139	33
317	112	488	776	0	31
332	215	562	693	0	45
475	223	442	198	7	44
282	114	480	718	85	15
321	107	463	667	145	11
275	124	469	0	143	27
357	233	536	689	0	45
343	196	511	678	157	1
282	125	475	110	222	26
283	123	478	652	87	15
589	474	596	364	165	22
158	125	354	691	0	45
318	180	495	634	0	45
323	155	500	718	187	11
490	399	656	359	239	6
529	448	636	404	261	6
322	159	533	689	134	15
91	55	411	640	258	41
273	82	426	685	76	15
327	100	438	729	0	31
338	204	542	683	0	45
274	110	541	779	115	17
305	133	509	105	0	25
339	138	526	757	156	17
570	486	584	553	178	2
389	280	534	745	112	20
476	329	653	359	215	2
512	312	559	447	211	2
584	305	495	448	209	7
813	484	670	792	0	34
283	107	430	697	191	3
582	316	593	696	94	18
579	442	612	675	249	18
159	166	452	299	187	14
299	143	542	729	69	15
513	418	547	439	34	40
288	86	501	772	42	30
304	100	558	670	106	15
559	405	589	375	227	2
419	388	612	404	142	39
276	86	496	797	250	17
382	538	539	336	0	5
287	149	433	670	220	11
305	169	533	677	72	20
318	146	467	180	0	25
275	195	502	632	83	20
306	173	458	702	159	36
434	515	303	338	264	38
287	140	577	257	209	26
306	146	458	642	917	12
313	99	472	681	0	31
301	140	577	220	104	26
557	461	647	449	330	6
306	125	520	715	0	31
376	198	577	292	141	43
277	98	473	721	82	3
268	74	456	761	0	31
316	158	533	683	162	1
354	136	522	240	0	25
324	129	512	724	182	11
361	154	482	69	200	33
277	105	428	756	0	31
330	186	459	152	0	25
284	121	527	728	0	31
319	98	483	740	173	3
151	93	540	329	0	4
321	111	426	809	218	3
287	138	531	653	142	15
302	107	517	788	120	17
567	335	627	326	92	40
350	165	509	640	0	31
318	156	469	243	0	25
357	201	528	728	1	21
143	59	0	578	21	29
465	395	612	340	29	40
319	135	544	243	0	25
472	302	630	373	135	39
273	120	566	298	127	26
286	207	511	762	0	45
235	81	475	760	204	17
323	162	462	82	0	25
316	145	501	755	0	31
292	95	547	798	133	17
478	405	542	374	178	8
311	115	469	793	0	31
383	249	465	678	55	21
323	127	417	673	0	31
535	369	598	526	360	2
316	199	445	706	0	45
328	113	464	743	222	3
341	134	515	733	197	11
341	201	540	680	19	21
94	287	330	242	297	35
289	149	411	140	0	25
285	114	498	695	159	15
285	91	496	656	0	31
310	137	422	188	48	13
443	368	603	369	101	39
452	251	623	341	246	2
295	111	459	710	82	15
301	154	486	672	0	45
330	135	536	736	31	29
348	136	531	233	0	25
385	477	623	398	26	39
286	117	492	737	107	15
491	348	677	336	168	2
291	106	528	753	168	17
320	145	485	795	21	29
325	142	545	708	0	31
318	229	537	637	180	1
325	126	508	803	113	17
434	360	585	386	0	5
79	229	335	323	0	4
283	117	547	44	86	26
315	125	472	655	0	31
325	161	511	628	161	1
366	147	494	685	249	11
270	274	465	166	122	38
294	165	517	687	335	11
504	290	551	413	96	7
549	418	695	390	87	40
313	151	534	678	34	21
289	166	510	689	0	45
246	79	492	674	42	15
298	103	454	725	179	3
321	139	616	88	106	26
318	106	459	698	0	31
208	163	327	674	164	37
292	81	461	769	74	30
507	383	646	407	229	6
305	144	502	738	31	21
291	107	433	725	127	3
343	149	595	759	0	31
376	134	491	734	135	15
322	209	533	727	195	1
322	104	451	651	3	15
159	114	402	320	55	14
278	135	423	221	0	25
283	159	518	760	70	20
292	93	446	671	52	15
293	86	438	767	137	3
441	204	481	0	118	27
295	152	563	735	27	21
451	288	546	231	20	44
284	104	471	766	84	30
308	103	603	154	160	26
301	76	444	760	146	3
360	145	493	736	212	11
389	185	576	666	95	20
325	172	597	296	0	25
292	88	506	751	0	31
251	92	483	742	0	31
154	129	441	335	191	14
320	142	514	78	0	25
297	115	549	796	0	31
334	138	398	116	0	25
290	102	393	707	0	31
291	96	516	48	0	25
288	83	455	776	134	3
544	331	624	398	0	5
423	413	593	386	101	39
348	219	576	649	208	1
320	162	456	190	111	33
297	465	600	362	158	16
329	133	453	723	0	31
326	164	528	329	67	26
331	163	596	176	203	26
344	159	538	710	147	15
296	59	450	737	0	31
270	92	477	747	0	31
106	203	341	363	61	35
293	127	456	684	200	11
545	295	572	375	128	40
288	119	496	241	59	26
289	178	562	151	0	25
509	373	669	362	97	40
328	163	516	701	129	20
312	117	470	794	0	31
326	163	472	74	0	25
322	156	541	721	0	31
434	349	640	260	0	5
286	153	518	92	18	23
150	579	351	235	0	4
344	129	511	780	121	17
342	158	454	167	126	33
407	195	472	672	137	36
544	502	618	330	249	8
336	171	527	634	0	31
381	310	548	295	249	24
296	216	595	703	23	21
502	451	627	395	247	8
297	119	450	748	139	3
318	225	502	695	209	36
434	322	579	302	169	2
348	166	533	734	0	31
112	337	399	303	222	35
334	161	521	677	147	20
327	169	540	767	46	21
388	177	506	639	100	20
294	109	465	758	0	31
294	101	432	757	10	29
265	151	479	15	0	25
296	183	526	717	169	1
308	115	466	747	0	31
608	296	595	460	0	5
289	117	459	774	209	3
570	344	662	445	198	40
265	73	456	742	0	31
340	195	549	700	86	20
563	591	624	306	19	22
526	325	639	299	199	2
273	130	530	733	229	17
269	188	448	740	0	45
288	119	485	180	152	26
191	203	294	184	28	14
290	128	456	69	33	23
301	98	453	756	0	31
331	121	531	753	255	17
317	153	555	710	231	1
490	371	675	435	189	39
307	135	511	754	159	17
322	183	466	741	131	20
317	165	521	203	98	13
361	145	516	688	149	15
276	110	495	749	0	31
343	103	518	717	117	15
344	160	435	162	0	25
361	131	577	712	224	11
112	325	481	299	134	35
315	130	572	684	0	31
349	180	448	267	146	33
300	178	536	701	120	20
493	401	617	358	221	8
466	266	594	318	147	2
428	297	621	368	0	5
98	312	445	310	179	35
268	142	488	740	210	17
164	153	566	718	136	41
814	895	619	714	220	18
219	212	489	385	9	14
292	118	462	731	117	3
320	177	538	712	81	20
338	133	498	745	3	29
280	188	557	119	99	43
359	146	504	745	205	11
534	340	596	371	322	2
306	202	535	791	180	1
95	127	425	321	202	14
299	133	527	754	48	30
282	113	472	705	62	15
316	197	530	685	0	45
342	127	482	794	0	31
281	87	525	787	0	31
309	127	512	222	134	26
331	120	454	734	115	3
447	301	556	321	152	24
356	165	539	688	0	45
319	102	449	789	183	3
301	210	547	635	184	1
575	265	538	454	128	7
320	236	469	775	219	36
303	193	448	732	0	45
313	218	572	689	60	21
494	198	519	831	157	32
667	396	639	702	195	18
299	97	458	750	73	30
348	136	496	771	0	31
318	122	511	638	218	11
299	133	470	800	83	30
464	421	611	329	172	8
439	360	681	394	282	6
514	270	407	259	145	7
329	142	515	726	166	15
345	185	491	694	216	36
335	175	548	662	0	45
546	478	611	383	192	8
309	99	460	817	73	30
297	133	498	751	206	17
343	134	508	683	200	11
488	403	576	435	35	40
314	111	472	781	110	3
493	327	580	430	0	5
358	188	614	708	181	1
181	452	535	302	167	35
509	387	607	457	257	2
325	178	590	701	206	1
298	128	482	702	0	31
301	207	561	724	0	45
523	441	657	358	0	5
418	443	629	407	195	39
551	340	655	446	235	6
368	181	568	180	204	43
315	115	564	781	0	31
540	339	600	349	109	40
339	169	554	698	213	1
529	434	580	385	212	8
311	157	493	790	87	30
295	146	453	675	0	31
477	323	560	245	188	2
487	289	492	347	48	7
328	149	451	699	63	15
304	119	451	791	77	30
244	158	477	710	0	45
576	374	655	445	0	5
388	166	588	708	149	15
277	113	533	408	143	26
225	145	455	257	0	4
545	516	647	429	28	39
297	113	480	776	34	30
346	169	471	701	35	21
358	141	505	798	0	31
538	296	689	364	204	2
322	121	497	706	0	31
292	124	462	694	167	11
366	210	460	742	0	45
449	441	589	298	2	40
329	183	476	656	68	20
320	110	516	685	22	21
347	200	492	743	197	36
280	86	425	656	223	11
80	147	435	709	288	41
342	178	555	747	63	20
522	395	583	422	131	40
323	169	499	623	103	20
336	160	453	161	66	13
88	114	163	81	0	4
333	158	460	70	88	33
468	331	668	382	243	6
594	589	639	447	258	22
340	198	545	686	5	21
524	398	545	414	39	40
320	143	442	817	0	31
467	410	646	399	185	39
374	158	577	211	135	43
283	134	520	712	173	15
348	218	437	727	165	36
329	327	581	264	153	16
499	447	669	441	216	6
355	174	465	771	0	31
291	128	502	89	3	23
294	117	521	786	34	30
132	280	356	237	60	35
281	96	432	760	43	30
413	211	649	335	214	43
325	211	616	165	164	43
305	163	512	175	257	43
302	132	504	747	0	31
316	177	469	665	165	36
516	306	590	319	213	2
306	95	435	722	0	31
280	114	504	707	73	15
335	158	451	73	207	33
438	196	524	453	80	43
517	448	603	385	0	5
579	343	623	368	174	40
326	149	484	198	0	25
324	104	442	653	17	15
349	193	505	718	141	20
369	218	506	672	0	45
327	107	570	742	199	17
573	312	628	424	268	6
292	157	448	251	0	25
307	164	501	710	0	45
310	150	500	634	0	31
306	115	491	719	221	11
292	182	546	716	46	21
206	101	461	682	0	45
352	162	449	257	0	25
360	172	463	772	120	30
319	174	522	192	62	13
314	191	605	729	52	21
546	346	621	368	229	2
285	84	517	187	0	25
590	435	593	338	96	40
415	415	602	424	278	6
208	220	434	267	0	4
278	108	521	0	0	25
320	147	594	112	0	25
318	126	517	774	0	31
360	178	464	166	0	25
264	83	487	740	0	31
313	251	540	684	0	45
288	79	440	693	0	31
433	372	650	535	213	2
334	162	612	82	46	23
300	199	555	784	147	1
298	141	562	128	104	26
339	99	446	665	87	15
381	235	441	639	121	36
534	344	646	411	149	40
341	131	453	746	152	3
347	172	508	797	16	29
337	165	515	758	133	17
302	206	480	705	0	45
471	378	593	366	202	2
339	183	579	674	118	1
328	134	452	187	0	25
350	168	551	714	0	45
299	133	475	787	157	17
288	96	424	713	130	3
275	113	468	754	109	3
320	139	495	27	154	26
339	123	539	734	217	11
370	169	576	265	0	25
319	137	434	753	172	3
316	118	554	780	0	31
339	182	493	687	31	21
393	190	465	765	179	36
465	227	615	414	85	39
534	437	647	405	72	39
284	102	468	747	0	31
337	142	490	757	0	31
319	167	548	693	0	45
297	112	520	644	225	11
310	171	483	685	85	20
302	128	517	655	0	31
332	103	540	678	81	15
281	107	480	731	36	29
315	100	482	716	160	3
525	397	576	438	228	2
507	407	544	391	34	40
343	204	493	691	0	45
288	144	520	800	0	31
262	112	444	608	194	11
349	166	483	787	72	30
343	160	519	755	117	17
342	107	435	693	0	31
470	288	579	273	97	2
433	442	642	327	201	8
291	118	479	721	158	3
351	267	486	290	122	24
321	160	522	711	128	20
314	167	532	711	121	20
228	156	497	755	0	45
289	84	501	720	109	15
384	128	527	745	0	31
142	74	330	499	0	45
293	88	503	693	68	15
335	161	586	256	0	25
506	375	662	371	324	6
348	153	515	608	0	31
316	112	522	800	161	17
482	329	626	233	0	5
307	164	541	163	141	26
319	142	572	755	0	31
304	98	434	744	213	3
375	479	573	304	259	16
266	222	524	217	0	4
264	74	493	787	0	31
350	139	519	686	34	21
584	423	642	423	212	6
333	125	452	684	189	11
373	185	456	102	175	33
403	181	506	678	0	45
178	147	443	262	329	14
354	101	460	787	192	3
263	105	455	716	40	29
303	140	510	272	150	26
310	110	427	813	168	3
292	107	506	668	246	11
283	406	480	404	0	4
292	142	478	225	0	25
360	311	428	242	0	5
312	106	500	684	0	31
338	217	591	785	225	1
280	103	393	709	137	3
330	193	428	733	174	36
334	117	496	796	0	31
307	114	558	668	181	15
525	403	655	374	286	6
567	378	617	439	69	40
461	399	498	309	219	24
261	109	502	781	32	30
248	215	561	706	81	1
303	111	533	751	138	17
311	104	420	736	0	31
327	172	558	720	185	1
262	143	486	685	106	20
222	221	408	734	230	37
552	340	654	382	141	40
352	192	508	715	177	1
326	152	500	684	29	21
662	370	604	397	170	40
560	571	678	455	232	6
348	146	511	715	0	31
340	154	517	735	0	31
287	161	469	726	98	20
530	365	679	348	0	5
326	157	504	282	108	26
526	313	654	363	173	40
289	151	558	745	62	21
329	440	625	350	416	6
276	121	517	654	0	31
318	117	512	677	191	11
295	110	444	771	54	30
288	145	482	228	0	25
289	93	529	772	60	30
415	274	569	252	100	43
297	120	510	783	9	29
559	289	545	434	137	7
316	219	502	745	101	20
674	616	632	391	218	22
290	146	458	708	78	20
290	139	489	694	137	15
338	209	526	787	81	20
289	118	533	776	77	30
310	109	459	793	0	31
414	286	643	321	309	6
361	239	494	262	194	33
352	139	430	796	0	31
295	147	463	699	0	31
253	118	415	171	0	25
529	321	603	320	0	5
481	357	644	391	104	39
545	362	580	398	208	2
404	339	536	312	0	5
440	319	592	365	0	5
583	388	612	432	268	2
294	101	412	755	44	30
241	453	598	258	203	8
311	115	594	721	0	31
333	138	540	743	152	15
343	262	543	359	175	33
452	340	630	382	187	2
437	170	475	299	0	5
304	170	477	699	87	20
366	138	557	820	0	31
269	113	512	227	0	25
315	202	467	758	140	36
548	295	620	772	119	32
281	140	522	675	0	31
286	108	578	231	4	44
334	117	476	705	110	15
357	156	439	722	165	11
487	477	589	350	246	8
315	266	546	625	0	45
277	117	454	732	64	30
332	171	439	167	0	25
468	371	621	373	236	2
348	149	489	724	0	31
520	372	610	392	170	2
294	72	490	707	69	15
326	129	438	768	0	31
550	361	589	401	138	40
576	387	628	438	0	5
319	187	492	680	0	45
114	234	313	248	21	35
107	124	520	730	191	41
546	533	636	429	114	39
424	460	641	329	70	39
315	157	566	652	0	31
368	221	509	689	42	21
258	95	428	629	178	11
330	176	550	724	230	1
342	119	487	680	160	11
299	104	466	777	0	31
328	182	501	755	95	20
276	107	549	157	0	25
285	116	531	644	0	31
320	135	487	683	0	31
142	51	489	720	41	41
303	125	456	742	151	3
350	266	470	634	0	45
403	221	503	707	86	20
286	91	522	759	0	31
187	394	618	244	0	4
528	357	722	391	259	2
313	107	499	758	146	17
307	139	453	773	220	17
357	156	434	185	32	13
297	162	583	658	152	1
345	184	581	234	200	43
353	179	572	711	108	1
258	111	495	150	0	25
298	106	425	777	0	31
268	92	487	721	0	31
357	212	511	682	0	45
326	132	539	724	144	15
312	195	571	708	57	21
301	93	494	685	0	31
307	162	560	702	133	1
310	100	482	733	200	3
353	184	524	0	205	27
309	194	525	700	103	20
294	125	567	747	0	31
333	454	502	376	180	16
297	85	471	760	233	17
619	461	635	639	169	18
289	121	0	0	133	27
497	439	511	299	118	24
334	194	497	630	214	36
455	213	561	292	0	5
292	174	526	719	240	1
285	83	454	803	202	17
366	204	499	246	219	43
109	125	436	739	0	45
582	403	587	347	193	2
269	174	420	270	188	33
309	131	502	710	0	31
304	119	582	0	205	27
402	320	587	311	0	5
318	128	530	258	183	26
274	88	468	212	159	26
313	111	506	752	81	30
261	90	472	35	0	25
71	135	358	253	247	35
401	328	581	358	146	2
337	170	495	687	0	45
313	114	527	766	114	17
278	132	519	141	102	26
291	110	451	717	121	3
260	109	512	731	183	15
368	232	526	712	158	1
451	388	634	394	110	39
566	400	591	356	180	2
264	89	539	744	0	31
176	117	435	621	256	41
349	118	476	729	0	31
478	497	657	379	295	6
325	197	499	657	235	36
270	88	458	778	0	31
280	113	504	765	0	31
414	374	572	384	151	8
462	394	616	341	137	39
584	469	684	441	86	39
341	199	453	712	227	36
316	166	459	243	0	25
307	169	530	761	93	20
648	443	607	419	272	6
308	163	564	638	0	31
394	266	509	714	200	36
295	139	564	261	140	26
283	95	429	750	171	3
279	102	472	757	0	31
340	133	486	651	0	31
284	79	435	772	0	31
340	114	448	754	111	3
336	145	516	0	143	27
491	352	463	431	0	5
383	148	507	785	24	29
318	116	509	718	0	31
283	114	540	749	211	17
360	167	465	225	160	33
327	102	448	733	51	30
396	129	418	763	0	31
335	132	492	632	238	11
296	100	521	786	0	31
368	569	520	365	0	4
305	187	557	671	0	45
319	121	486	704	100	15
303	189	527	646	0	45
286	100	494	110	0	25
366	158	453	800	113	30
289	133	498	660	3	21
338	141	519	779	117	17
321	127	428	752	11	29
340	132	484	782	0	31
396	202	585	751	20	21
344	183	544	197	45	13
286	113	512	725	159	15
319	115	497	794	0	31
312	97	463	763	170	3
313	149	525	719	189	1
285	152	533	659	169	1
495	279	645	405	215	2
560	355	618	392	39	40
296	157	537	704	167	1
564	403	631	398	190	40
412	264	446	174	0	25
313	118	566	154	51	23
427	327	575	270	0	5
343	102	472	803	0	31
384	145	553	278	0	25
295	123	489	7	34	23
299	123	495	784	128	17
274	98	480	700	202	11
295	124	527	228	0	25
300	85	401	757	0	31
272	118	353	222	169	26
274	136	484	624	15	21
516	444	647	457	158	39
593	379	631	435	288	6
316	186	540	533	130	20
324	145	562	699	23	21
303	140	429	718	161	3
291	92	498	751	217	17
328	201	549	727	5	21
325	198	501	744	200	1
324	170	445	728	0	31
366	184	500	664	106	20
328	168	500	257	20	13
375	163	582	760	18	21
253	83	492	227	187	26
226	309	439	418	342	14
488	338	646	324	165	2
288	107	418	742	2	29
321	87	524	801	0	31
486	288	458	336	0	5
293	91	467	291	224	26
336	138	458	242	0	25
320	160	450	747	159	17
379	173	540	743	0	31
501	337	685	336	203	2
330	148	468	414	0	25
515	418	652	339	91	40
288	93	500	754	0	31
291	73	484	740	148	3
318	120	574	657	128	15
315	145	427	680	163	11
338	137	435	187	36	13
292	92	489	769	108	30
514	363	593	382	226	2
457	372	648	350	314	6
298	149	522	770	121	17
250	157	513	337	208	14
308	225	537	731	0	45
508	424	588	337	242	8
574	321	626	448	236	2
390	460	555	329	232	16
135	128	388	275	116	14
549	358	620	418	131	40
327	121	493	763	279	17
96	359	413	368	64	35
357	155	485	679	186	11
273	116	502	694	131	15
203	406	360	327	214	35
317	135	459	647	174	11
146	256	449	429	0	4
468	303	566	418	0	5
334	168	554	674	168	1
286	97	488	696	143	15
336	111	545	728	39	21
287	122	500	130	158	26
543	311	628	792	259	32
303	220	486	621	77	36
311	125	530	720	50	15
296	158	522	266	172	43
346	148	545	745	0	31
135	93	436	633	43	41
367	157	416	750	0	31
509	313	636	412	258	6
277	95	507	726	36	29
396	307	526	294	67	24
349	170	558	687	156	1
307	95	506	785	0	31
288	77	472	634	127	15
508	317	615	372	205	2
519	361	586	418	250	2
293	102	548	758	8	29
361	153	509	720	139	15
351	215	527	691	0	45
276	117	469	752	139	3
639	303	279	277	0	5
303	156	431	190	95	33
289	121	546	139	190	26
301	106	490	700	0	31
506	364	644	378	251	2
324	125	462	111	80	26
284	110	574	668	0	31
87	106	388	55	207	14
314	79	502	716	0	31
290	117	507	644	0	31
295	121	504	628	180	11
282	135	496	685	93	15
267	87	452	757	124	3
291	144	552	735	0	31
323	148	401	656	66	15
520	264	635	457	161	39
301	135	514	654	93	15
319	138	518	777	0	31
359	191	425	253	0	25
448	368	639	435	248	6
293	142	514	756	66	30
302	100	533	719	0	31
274	116	459	168	22	23
334	158	524	651	63	20
272	120	463	700	144	3
408	361	645	358	77	39
281	117	533	716	75	15
431	150	507	743	0	31
305	130	495	217	167	26
327	208	487	647	162	36
394	558	528	258	149	16
426	185	440	187	5	44
297	190	472	616	160	36
392	425	607	289	35	39
546	441	586	416	270	8
500	461	673	744	276	18
354	197	544	753	92	20
306	148	479	179	202	43
279	92	443	754	52	30
307	124	483	694	0	31
385	172	428	194	37	13
565	474	610	368	90	22
322	95	575	748	0	31
302	117	451	734	0	31
361	138	459	775	233	3
522	453	542	155	255	2
88	143	468	365	0	4
296	147	562	751	0	31
376	165	494	777	249	17
575	507	657	587	225	18
463	387	593	357	90	40
278	97	476	740	106	3
302	101	504	684	0	31
302	158	498	139	183	26
291	99	485	51	37	23
355	170	492	635	32	21
317	120	533	723	158	15
294	106	472	736	0	31
337	134	503	729	211	11
346	158	527	25	0	25
295	112	504	715	130	15
464	326	540	357	184	2
299	130	490	751	171	17
531	307	616	410	167	2
356	119	492	771	0	31
360	197	547	755	177	1
283	116	472	707	156	3
305	167	467	703	238	36
482	448	549	354	233	8
585	356	602	432	145	40
326	105	510	731	0	31
299	111	517	764	0	31
356	153	458	766	207	3
268	135	524	670	0	45
310	140	559	774	0	31
306	167	421	702	182	11
297	142	494	700	0	31
432	451	628	295	209	8
333	186	529	732	239	1
379	196	541	683	168	1
238	117	493	658	6	29
265	105	501	0	0	25
164	143	441	666	0	45
312	117	530	797	42	30
295	114	472	698	94	15
507	337	551	417	0	5
579	229	540	245	0	5
357	161	549	700	162	1
317	140	539	669	83	15
268	162	509	791	59	20
323	118	549	738	0	31
367	174	464	237	3	44
319	103	449	723	44	30
310	99	457	713	117	3
320	192	476	659	0	45
359	225	502	719	209	36
564	334	676	440	95	40
312	235	415	276	140	38
307	106	459	204	73	26
350	140	401	209	169	33
287	122	474	693	32	29
511	300	640	348	210	2
351	258	504	682	0	45
367	192	522	705	41	21
255	101	505	761	0	31
432	532	580	349	0	5
326	146	430	182	264	33
303	81	505	795	23	29
450	290	634	389	127	39
328	114	438	138	376	26
297	106	493	0	0	25
365	156	482	700	211	11
248	101	489	93	0	25
334	183	489	161	0	25
295	155	483	742	0	31
504	380	624	345	157	40
342	190	590	777	0	45
352	126	547	684	156	15
322	113	426	738	175	3
178	231	542	189	153	14
317	182	459	687	0	45
271	90	454	718	0	31
537	456	633	400	172	8
308	171	586	735	211	1
425	257	443	223	65	33
322	169	585	732	138	1
458	355	637	328	166	2
496	400	624	410	105	39
76	84	452	770	77	41
519	406	630	352	137	40
330	184	548	689	221	1
345	135	500	713	113	15
548	414	616	435	0	5
303	127	466	128	109	26
348	179	488	706	0	45
305	95	439	745	0	31
307	120	480	204	0	25
357	229	498	763	92	20
[truncated: 48,001 more rows]
