# Supplementary material for: Hierarchical Modeling for Rare Event Detection and Cell Subset Alignment across Flow Cytometry Samples
Source: PLoS Comput Biol. 2013 Jul 11;9(7):e1003130. doi: 10.1371/journal.pcbi.1003130 (PMC3708855; doi:10.1371/journal.pcbi.1003130)
Supplement: Software S1 — contains a Makefile, source code and scripts to generate the figures shown in the manuscript. (ZIP) [file pcbi.1003130.s003.zip › Software S1/data/flame48/CD3CD45_0.031250_2_xs.mst.45.parameters.txt]

props	mus	df	Var1	Var2	Var3	Var4	Var5	alpha	mod
0.0408597789520722	342.865895274542	4	894.843657823025	278.614253648419	47.4381781172473	66.5313492058247	103.064636208435	-3.3265275692346	342.865895274542
NA	182.101856508209	NA	278.614253648419	839.023164004445	95.7870928865592	-38.9212956780352	113.654304417838	14.2210252527098	182.101856508209
NA	548.774755492069	NA	47.4381781172473	95.7870928865592	846.766226757089	216.704856861874	-230.374441336579	-8.59450208422549	548.774755492069
NA	709.447113273638	NA	66.5313492058247	-38.9212956780352	216.704856861874	1555.40527817726	-35.5848002168163	-6.05050888640895	709.447113273638
NA	193.054660623081	NA	103.064636208435	113.654304417838	-230.374441336579	-35.5848002168163	1710.18889267733	-18.2009460192402	193.054660623081
0.0390185350965921	545.079934340465	4	2432.5378849941	717.675410638844	-41.565739435034	432.352361126281	482.929221605592	-13.6627444492513	545.079934340465
NA	358.099632928825	NA	717.675410638844	1910.60598695217	305.076311827435	294.854639682755	318.073289480817	12.2032177413536	358.099632928825
NA	621.211102522615	NA	-41.565739435034	305.076311827435	1333.64029051049	-179.764670852676	126.613299365105	-20.2122469124673	621.211102522615
NA	386.777499979472	NA	432.352361126281	294.854639682755	-179.764670852676	2367.35014851063	56.534505046705	-14.9421214381426	386.777499979472
NA	238.122552015887	NA	482.929221605592	318.073289480817	126.613299365105	56.534505046705	1997.22796127261	-27.2489552125262	238.122552015887
0.0485561809612289	329.033188881396	4	592.763745156295	224.970483599237	105.041624475235	165.868342111589	63.0161908697436	-7.74339017447415	329.033188881396
NA	107.672833337481	NA	224.970483599237	218.299701302872	24.0617648166604	127.729603081706	43.4855061145788	10.3929226029576	107.672833337481
NA	457.071001221344	NA	105.041624475235	24.0617648166604	675.019899145879	133.157491941205	16.7481263264438	5.64697632290167	457.071001221344
NA	768.885408719113	NA	165.868342111589	127.729603081706	133.157491941205	651.68377011626	50.9185093757786	-18.396851125657	768.885408719113
NA	156.232630536351	NA	63.0161908697436	43.4855061145788	16.7481263264438	50.9185093757786	2014.14628105029	0.4229398633942	156.232630536351
0.00740766339503974	116.044992853307	4	4035.11572216541	224.211808892888	4076.18797259407	951.454839901432	-5.85106649333225e-13	79.455622921136	116.044992853307
NA	118.364765338812	NA	224.211808892888	10063.8524528903	8142.91753823558	5783.4462906358	-1.24688050159047e-12	129.870392895477	118.364765338812
NA	423.575371405559	NA	4076.18797259407	8142.91753823558	16377.1800763261	8238.609393261	1.2225731099032e-12	-61.419959377393	423.575371405559
NA	257.116744445417	NA	951.454839901432	5783.4462906358	8238.609393261	10645.6503583172	6.34482032090505e-13	-12.6687755975803	257.116744445417
NA	1.50887776512469e-15	NA	-5.85106649333225e-13	-1.24688050159047e-12	1.2225731099032e-12	6.34482032090505e-13	1.8914772271402e-15	1.33832133037006e-14	1.50887776512469e-15
0.0219299170449148	563.454544930924	8.00002497434616	3952.43617846304	133.746962001253	-859.301599688661	994.25967643951	1.83831518202161e-17	-66.4592197968247	563.454544930924
NA	416.175925047092	NA	133.746962001253	4754.25507178737	451.093043697518	475.811963363017	4.10014592745986e-17	-59.8613835592421	416.175925047092
NA	665.573410798606	NA	-859.301599688661	451.093043697518	895.053717731362	-398.141343332822	5.65467580348576e-17	-102.888034391889	665.573410798606
NA	412.659289159447	NA	994.25967643951	475.811963363017	-398.141343332822	3122.27019280775	4.38367099813081e-17	-52.1371254998534	412.659289159447
NA	1.19083044740287e-19	NA	1.83831518202161e-17	4.10014592745986e-17	5.65467580348576e-17	4.38367099813081e-17	1.35716041629519e-19	6.42065337181603e-19	1.19083044740287e-19
0.030063999649264	575.287240903218	4	3862.47894168689	1020.81341102051	263.331421938728	533.428520506174	-90.0321502810224	-39.2097913742581	575.287240903218
NA	396.379678879949	NA	1020.81341102051	3560.04000537491	564.281824309384	438.382624264825	97.4188524967186	36.9850601465708	396.379678879949
NA	654.188599237037	NA	263.331421938728	564.281824309384	797.629584405875	108.300545098851	-115.650114850326	-12.2871029541733	654.188599237037
NA	411.863997254513	NA	533.428520506174	438.382624264825	108.300545098851	1096.72142459243	10.6327877970428	-4.71426990508986	411.863997254513
NA	264.473959938243	NA	-90.0321502810224	97.4188524967186	-115.650114850326	10.6327877970428	1747.77358491236	-13.5965522285835	264.473959938243
0.0067980278308918	560.669899441048	4	2062.7391189129	338.191300302454	164.042627798978	463.861911154465	-139.933806517483	-25.502520459652	560.669899441048
NA	280.609428457836	NA	338.191300302454	1190.44850155345	254.988634708391	833.61334828361	-264.948651440309	8.01739987261932	280.609428457836
NA	513.547780364363	NA	164.042627798978	254.988634708391	1234.91511850149	210.833219268612	34.1756515331462	-8.32130274869769	513.547780364363
NA	422.652526712782	NA	463.861911154465	833.61334828361	210.833219268612	3276.23805152277	-471.310390585537	-25.1962538536622	422.652526712782
NA	138.839118019126	NA	-139.933806517483	-264.948651440309	34.1756515331462	-471.310390585537	3502.16749401274	8.77793171453633	138.839118019126
0.0274088234049683	514.731966404981	4	3248.86587159922	715.775964549445	371.145493602032	526.698877319307	-203.889584930983	-3.57570395161971	514.731966404981
NA	439.828585805147	NA	715.775964549445	1858.91119901123	124.194463139139	-113.593367488987	76.2425534140613	-1.52381958410695	439.828585805147
NA	625.353145676291	NA	371.145493602032	124.194463139139	964.104881523675	-29.7738689882463	-60.5685917341192	-18.4552676307269	625.353145676291
NA	385.056035362309	NA	526.698877319307	-113.593367488987	-29.7738689882463	1687.33367892621	-149.175878195504	-7.47776142409136	385.056035362309
NA	225.315268187986	NA	-203.889584930983	76.2425534140613	-60.5685917341192	-149.175878195504	2349.04453388527	-14.2344043861185	225.315268187986
0.00201886696317494	336.525325836698	4	2492.55355787055	1730.36618876151	153.293714518255	-389.111744020624	-374.736050580741	-79.350031109779	336.525325836698
NA	127.945599645799	NA	1730.36618876151	1797.1369810496	-473.05338029105	-413.944170743126	-211.695875029433	14.7060800906458	127.945599645799
NA	78.0241415884025	NA	153.293714518255	-473.05338029105	3658.24179040759	77.6977538902689	247.422539715358	17.1851685219349	78.0241415884025
NA	112.272185656812	NA	-389.111744020624	-413.944170743126	77.6977538902689	4606.69887736411	228.218872149059	11.5468454798868	112.272185656812
NA	150.447211975677	NA	-374.736050580741	-211.695875029433	247.422539715358	228.218872149059	3431.18339320879	3.58513586291977	150.447211975677
0.00123526740086892	884.49325640933	4	4030.34510207239	1597.32533588732	376.926663891735	734.228366770305	179.885221248153	-91.9134050190322	884.49325640933
NA	676.136536628546	NA	1597.32533588732	8749.59639624756	746.217436825515	1334.44821021283	1670.24592397533	45.9601072365403	676.136536628546
NA	702.22058199412	NA	376.926663891735	746.217436825515	1158.88511642359	532.657596603341	155.387958161164	-27.5101174818358	702.22058199412
NA	445.066287856366	NA	734.228366770305	1334.44821021283	532.657596603341	1335.60943439571	153.383880545149	6.62855249754003	445.066287856366
NA	237.023277958995	NA	179.885221248153	1670.24592397533	155.387958161164	153.383880545149	2905.92193070523	17.7334299258336	237.023277958995
0.0428009415808239	331.048701315816	4	894.590741388703	384.323852543206	304.253961371631	304.439836513564	51.738810063057	4.86892060607245	331.048701315816
NA	116.193312918365	NA	384.323852543206	386.027761314689	170.671304518108	155.378701142149	161.970680354076	24.9436522622113	116.193312918365
NA	489.504120726669	NA	304.253961371631	170.671304518108	1036.73389936669	336.2541939021	254.153488489277	6.65332090002733	489.504120726669
NA	699.442665969748	NA	304.439836513564	155.378701142149	336.2541939021	1388.00495120191	224.01000869516	3.42108195520965	699.442665969748
NA	202.885410751875	NA	51.738810063057	161.970680354076	254.153488489277	224.01000869516	1392.09048464552	-10.7926276847983	202.885410751875
0.000520209957094895	533.514479139858	4	13444.219451379	11045.2823349516	5642.87625192917	-5057.86800733943	-5884.64988854945	-71.9121663602891	533.514479139858
NA	294.203156692635	NA	11045.2823349516	11186.2345606249	5428.33156183492	-2344.85791348711	-2133.71083862537	28.0938922722414	294.203156692635
NA	605.528739801932	NA	5642.87625192917	5428.33156183492	3783.60568627303	-2281.65479172382	-2927.69623158199	-2.82341683360586	605.528739801932
NA	649.447149343701	NA	-5057.86800733943	-2344.85791348711	-2281.65479172382	9383.45000214117	1923.42593817263	-141.566705148351	649.447149343701
NA	825.735428580422	NA	-5884.64988854945	-2133.71083862537	-2927.69623158199	1923.42593817263	10866.243294229	13.3707705386145	825.735428580422
0.0118676180182943	343.131813944019	4	1414.65476169483	566.09336146056	-129.729106568232	71.947207994462	-268.669021468852	13.9212474583927	343.131813944019
NA	164.699047911198	NA	566.09336146056	698.742950928102	192.269468470205	72.5904802685255	-180.031182456049	8.99555581985681	164.699047911198
NA	497.416777151018	NA	-129.729106568232	192.269468470205	2291.78366651924	402.585361339285	70.9471076031042	-17.4694173309139	497.416777151018
NA	207.975907274114	NA	71.947207994462	72.5904802685255	402.585361339285	2068.91358285099	184.883106772151	6.45662183819346	207.975907274114
NA	36.5174225915825	NA	-268.669021468852	-180.031182456049	70.9471076031042	184.883106772151	384.45027478387	41.5954418544648	36.5174225915825
0.00919201857606042	151.27320365417	4	2409.32731759981	1346.85038748221	727.532066534113	693.65985243307	663.946089576474	33.3080266537473	151.27320365417
NA	118.107357159596	NA	1346.85038748221	2324.8941210204	981.806969620428	1350.55557960909	708.886022591786	52.1129185503088	118.107357159596
NA	426.942383312997	NA	727.532066534113	981.806969620428	3859.46679972411	2189.53106941803	479.595347202436	-10.6410131668251	426.942383312997
NA	278.051322877662	NA	693.65985243307	1350.55557960909	2189.53106941803	6210.03476779223	444.960667083652	-6.8187090287643	278.051322877662
NA	150.61754690479	NA	663.946089576474	708.886022591786	479.595347202436	444.960667083652	4110.42444116341	8.97785137630511	150.61754690479
0.0556667614149002	323.762020665517	4	805.871146776375	316.565035447937	208.490983735807	170.877202841406	-19.2350565498726	7.33832432807663	323.762020665517
NA	113.963114404949	NA	316.565035447937	320.797077538435	223.993338917464	133.409004331616	7.74030465484568	22.0244231670609	113.963114404949
NA	508.282090266296	NA	208.490983735807	223.993338917464	1285.01686513147	407.007151492485	283.127207550051	6.11551264793014	508.282090266296
NA	707.227892723958	NA	170.877202841406	133.409004331616	407.007151492485	1107.02811338402	244.690532929911	2.13722549398385	707.227892723958
NA	113.030562148749	NA	-19.2350565498726	7.74030465484568	283.127207550051	244.690532929911	1756.09113829405	9.77960819947468	113.030562148749
0.00745037888462653	384.274557614238	4	4792.98658958739	2147.30314044483	834.318929591671	3.26419735523938	256.930317257213	-60.4422329173882	384.274557614238
NA	436.555924146334	NA	2147.30314044483	11180.1111695223	1269.57388393348	1673.62686074881	610.002194070171	37.3111932708881	436.555924146334
NA	536.02962786446	NA	834.318929591671	1269.57388393348	2903.2191499864	1560.09547161654	680.626036518113	-25.8528580869965	536.02962786446
NA	286.265132119257	NA	3.26419735523938	1673.62686074881	1560.09547161654	2649.61645023885	779.27887594818	32.0191694808274	286.265132119257
NA	185.525814941067	NA	256.930317257213	610.002194070171	680.626036518113	779.27887594818	4974.6431043872	17.6115579846256	185.525814941067
0.0560031899683542	324.446604156381	4	549.946401700328	235.845067869676	92.2722259239128	122.314062864676	9.65251244223868	1.68829007556891	324.446604156381
NA	107.655958774974	NA	235.845067869676	272.595156235028	47.3895522748957	119.304509750163	-4.91480518639366	26.6407661077594	107.655958774974
NA	507.427205248078	NA	92.2722259239128	47.3895522748957	863.216915038978	12.9710181220046	-98.1648322570823	-1.10393438037453	507.427205248078
NA	788.612444690227	NA	122.314062864676	119.304509750163	12.9710181220046	442.294925934522	-36.1270061058613	-14.7797350374324	788.612444690227
NA	170.086990944423	NA	9.65251244223868	-4.91480518639366	-98.1648322570823	-36.1270061058613	1997.05487797851	-6.55949240177632	170.086990944423
0.00762851912925023	691.391870939243	4	10158.6761605419	6456.41065410233	617.160972537736	815.521774737036	103.903148036486	-53.3266477570905	691.391870939243
NA	417.736977418711	NA	6456.41065410233	11570.5154628903	2757.82788959936	1084.83383305127	2909.5831071937	90.8715929151089	417.736977418711
NA	628.539914609643	NA	617.160972537736	2757.82788959936	1451.14385205322	144.617911094998	704.696321713356	1.7882716393242	628.539914609643
NA	708.720099037257	NA	815.521774737036	1084.83383305127	144.617911094998	2117.18023829575	267.523788441786	13.0413759399707	708.720099037257
NA	209.403141636901	NA	103.903148036486	2909.5831071937	704.696321713356	267.523788441786	3812.95600957036	3.96724511952412	209.403141636901
0.00847110533215356	762.421329399257	4	5990.79169401214	1934.91797320269	123.949533663984	-162.990891167206	376.542006921756	-54.1880114015955	762.421329399257
NA	497.453798089786	NA	1934.91797320269	4494.32451562381	708.197170987647	-90.6460548080216	432.484864410409	3.97956970874425	497.453798089786
NA	675.417021260832	NA	123.949533663984	708.197170987647	756.369447795692	-215.203190089585	320.59831789688	-11.6203314268513	675.417021260832
NA	779.270211736194	NA	-162.990891167206	-90.6460548080216	-215.203190089585	1352.95753122415	-110.765276652983	-21.6978151567432	779.270211736194
NA	232.277160816064	NA	376.542006921756	432.484864410409	320.59831789688	-110.765276652983	4752.02614587941	-40.2855797845559	232.277160816064
0.0387414089568075	352.076154273357	4	1188.95380749415	479.60867715677	227.307727946659	89.511014355606	-31.6467150517345	-3.76092839941402	352.076154273357
NA	176.578698156965	NA	479.60867715677	802.757179440518	414.804022641725	142.94694026209	-3.39628340126756	12.913906643462	176.578698156965
NA	520.305585601746	NA	227.307727946659	414.804022641725	997.43917960298	223.914827082566	74.5084333058448	-9.5340533303531	520.305585601746
NA	709.50218951386	NA	89.511014355606	142.94694026209	223.914827082566	1669.41637175827	-0.285116436249411	-10.9960796742003	709.50218951386
NA	100.649724325841	NA	-31.6467150517345	-3.39628340126756	74.5084333058448	-0.285116436249411	1221.44360489925	6.64481898287012	100.649724325841
0.0226619994255512	341.351689315856	4	856.825566982342	400.681023037906	60.2735098802908	107.687070679805	-37.8129538666606	-1.09982711965476	341.351689315856
NA	165.948849086491	NA	400.681023037906	1161.55054964018	162.057738252678	58.6073963832867	-106.450688960779	11.3495382245309	165.948849086491
NA	511.963609628605	NA	60.2735098802908	162.057738252678	1362.55083031894	403.318450827858	54.6508502890029	1.30075984541322	511.963609628605
NA	706.682963248664	NA	107.687070679805	58.6073963832867	403.318450827858	1495.77953779192	72.8241266645314	-3.28194303403566	706.682963248664
NA	7.48799557534126	NA	-37.8129538666606	-106.450688960779	54.6508502890029	72.8241266645314	72.3412572078575	28.8170268251778	7.48799557534126
0.0086286317052215	576.970291068913	4	1070.750551632	1125.65454016278	166.606504805599	388.004840730161	472.458732741788	4.57555212124763	576.970291068913
NA	502.280625351786	NA	1125.65454016278	7052.19529140475	678.177479509395	966.98206058225	1560.45806850076	17.242910510858	502.280625351786
NA	624.865140821841	NA	166.606504805599	678.177479509395	818.032909494458	284.962353486501	134.622252747039	-7.52686237924404	624.865140821841
NA	378.031369447003	NA	388.004840730161	966.98206058225	284.962353486501	1712.48612313262	304.918389301373	-5.00148450441923	378.031369447003
NA	184.105053244913	NA	472.458732741788	1560.45806850076	134.622252747039	304.918389301373	4268.44454717776	0.335689482710284	184.105053244913
0.00551700370783911	309.976047683152	4	345.641663737478	197.05327059287	199.96757828267	245.463185016812	19.0973938434596	3.09868556667374	309.976047683152
NA	126.040755382876	NA	197.05327059287	314.93512212951	264.796769936126	163.155451972362	-25.2743036316086	4.19902052818561	126.040755382876
NA	519.962396662264	NA	199.96757828267	264.796769936126	1475.94201085944	778.312384472029	-28.6949124485561	0.756862868927306	519.962396662264
NA	153.449683730685	NA	245.463185016812	163.155451972362	778.312384472029	5131.90004693395	-207.66195332018	-0.264409589633608	153.449683730685
NA	11.4383209886771	NA	19.0973938434596	-25.2743036316086	-28.6949124485561	-207.66195332018	79.9553215557056	26.8526716865053	11.4383209886771
0.00705581315581376	465.887084816249	4	4326.56505997705	2922.68299701195	1228.34758868305	1565.80434881137	306.74948040906	-35.7194328767219	465.887084816249
NA	313.019012057122	NA	2922.68299701195	4497.0515689513	1029.46771068724	1763.99019944044	180.932823273738	29.2500209682681	313.019012057122
NA	551.589246622271	NA	1228.34758868305	1029.46771068724	1738.55853467523	836.298317408838	454.606055956901	-39.0713953280704	551.589246622271
NA	318.458093351778	NA	1565.80434881137	1763.99019944044	836.298317408838	1936.93803764636	164.355782149382	-14.0343111008106	318.458093351778
NA	228.761936325841	NA	306.74948040906	180.932823273738	454.606055956901	164.355782149382	3689.11282747003	-31.6314666901039	228.761936325841
0.047137852178237	302.728539876394	4	1078.6720237775	351.843076966655	251.937407450452	348.408979569956	-9.47288188848188e-12	35.4892425606347	302.728539876394
NA	111.142459993347	NA	351.843076966655	305.148519085279	376.821838628114	233.76684400133	-6.12972810633681e-12	54.3156201330155	111.142459993347
NA	519.560594097882	NA	251.937407450452	376.821838628114	2554.59495156832	623.684871695129	1.53432382293005e-11	-29.5219433053371	519.560594097882
NA	167.321134091297	NA	348.408979569956	233.76684400133	623.684871695129	7119.36215790567	1.10840362850528e-11	8.10682213521595	167.321134091297
NA	3.57855205253297e-14	NA	-9.47288188848188e-12	-6.12972810633681e-12	1.53432382293005e-11	1.10840362850528e-11	4.48132237506574e-14	3.72443303424484e-13	3.57855205253297e-14
0.0385766449030798	303.232169980498	4	352.69232842445	163.763845986584	285.61777588093	166.606121652515	56.9323697430568	8.00069786047006	303.232169980498
NA	119.957169841704	NA	163.763845986584	268.109835149216	256.11997889141	-12.190376926489	17.3228121558853	11.7201559222037	119.957169841704
NA	518.340727757938	NA	285.61777588093	256.11997889141	1711.21917688892	283.255823295996	274.097793430741	-4.18083712223393	518.340727757938
NA	178.872357598808	NA	166.606121652515	-12.190376926489	283.255823295996	5217.65741382448	-177.839173193739	-10.5873634209775	178.872357598808
NA	136.793681828882	NA	56.9323697430568	17.3228121558853	274.097793430741	-177.839173193739	2589.5815771995	9.60217327215404	136.793681828882
0.00843475771536348	303.577111198416	4	1240.15189601421	456.301510106031	462.703403787457	-4.18179324052077e-14	275.940651485695	31.9057486096132	303.577111198416
NA	109.918995212783	NA	456.301510106031	407.991847065377	696.02047900398	-7.4607982385469e-14	66.9599669277052	55.6725472103417	109.918995212783
NA	543.748093894777	NA	462.703403787457	696.02047900398	2499.86533126398	7.44502327505802e-14	-481.455525298505	-62.2791974816476	543.748093894777
NA	2.40154111515171e-16	NA	-4.18179324052077e-14	-7.4607982385469e-14	7.44502327505802e-14	3.26994501930941e-16	2.33556280706359e-14	1.47615202653905e-15	2.40154111515171e-16
NA	138.552943337162	NA	275.940651485695	66.9599669277052	-481.455525298505	2.33556280706359e-14	6480.75314781952	-22.0645198993419	138.552943337162
0.00146953445425998	233.74881043576	4	9068.41912276501	6118.966714484	-561.634291451536	-148.662761134988	-304.176594630892	31.5185082584035	233.74881043576
NA	264.93997685415	NA	6118.966714484	8322.6685316107	2747.64012564842	135.48889682187	-1777.08552469526	215.278246528323	264.93997685415
NA	534.523395918595	NA	-561.634291451536	2747.64012564842	4128.74150474041	268.113281841812	-806.777403198364	17.3698120898666	534.523395918595
NA	775.312878477268	NA	-148.662761134988	135.48889682187	268.113281841812	1306.56385930583	-475.355811966977	-36.0087572558459	775.312878477268
NA	154.065523204016	NA	-304.176594630892	-1777.08552469526	-806.777403198364	-475.355811966977	4030.66488078193	60.0697616176478	154.065523204016
0.0166047884213657	323.920766716067	4	638.854452529528	258.084332089043	195.078460732428	221.177651919633	-1.448349993728	-1.24827572776238	323.920766716067
NA	120.011813118114	NA	258.084332089043	364.530050091666	168.960930238523	111.846529961844	-9.60254080123865	3.21056402937797	120.011813118114
NA	486.604121546855	NA	195.078460732428	168.960930238523	1330.50392698979	121.827291637659	-7.37171880139536	1.55382669455396	486.604121546855
NA	761.918789445294	NA	221.177651919633	111.846529961844	121.827291637659	1127.36027361097	32.5870275570244	-13.6732780280618	761.918789445294
NA	3.35619601504843	NA	-1.448349993728	-9.60254080123865	-7.37171880139536	32.5870275570244	13.8579041215383	17.2181781094395	3.35619601504843
0.0355478540954965	322.486504691625	4	570.99423284128	236.969834065567	37.3064479859475	130.804436624032	27.4262352213629	4.1286171364318	322.486504691625
NA	108.153526822012	NA	236.969834065567	253.024429048997	13.474165655252	148.355548873223	27.2667294818757	20.6549890877472	108.153526822012
NA	483.054961764949	NA	37.3064479859475	13.474165655252	1037.19849675356	175.457655557451	-7.54755797704989	3.41200036210798	483.054961764949
NA	777.468220263129	NA	130.804436624032	148.355548873223	175.457655557451	567.996116031411	28.7847674022243	-11.1996879868886	777.468220263129
NA	63.3442150074598	NA	27.4262352213629	27.2667294818757	-7.54755797704989	28.7847674022243	923.546610415669	18.6334365152971	63.3442150074598
0.114896754685198	319.88938368272	4	839.274322378706	296.432125743372	165.988314690552	232.301757289712	-5.44697617860421e-12	9.81430479035764	319.88938368272
NA	102.534191701449	NA	296.432125743372	272.847178658302	136.973558647958	297.22010677292	-1.27549354667913e-11	36.7624057150603	102.534191701449
NA	483.89444489685	NA	165.988314690552	136.973558647958	1735.9608609131	174.436552673064	-2.91773407671122e-12	10.9424588888229	483.89444489685
NA	766.044597497667	NA	232.301757289712	297.22010677292	174.436552673064	1777.29219538463	2.48787477728705e-11	-36.8030960306806	766.044597497667
NA	1.30390627556153e-13	NA	-5.44697617860421e-12	-1.27549354667913e-11	-2.91773407671122e-12	2.48787477728705e-11	1.63618616473176e-13	1.82785946679934e-12	1.30390627556153e-13
0.00838064481092784	551.96979422236	4	3688.44060000225	919.24856579817	181.820671458948	24.7923871559145	-20.6432694176754	-2.56875624638585	551.96979422236
NA	236.15613373491	NA	919.24856579817	1831.20712372892	573.185790710432	151.665986631109	490.126197461084	60.7634456356883	236.15613373491
NA	582.80394986433	NA	181.820671458948	573.185790710432	976.439303295613	-36.3054423066352	240.887599154387	-5.94557614305009	582.80394986433
NA	821.752319061523	NA	24.7923871559145	151.665986631109	-36.3054423066352	1007.32434872265	-4.09767973566157	-40.3950715266926	821.752319061523
NA	160.358905239563	NA	-20.6432694176754	490.126197461084	240.887599154387	-4.09767973566157	3697.17978406073	-3.02163824932439	160.358905239563
0.0332812536832924	352.566176700499	4	959.974654368429	301.045507012409	62.2586793257901	21.3088801032714	83.0069012707701	2.64808124772077	352.566176700499
NA	156.54501867998	NA	301.045507012409	429.494717939394	29.7563888236725	287.361833617655	11.9076577531609	30.4983197972966	156.54501867998
NA	457.776083038351	NA	62.2586793257901	29.7563888236725	1178.67447426275	-255.035283273598	-4.83739553147057	5.6565608465383	457.776083038351
NA	167.111410530081	NA	21.3088801032714	287.361833617655	-255.035283273598	4510.70188924092	271.365089663809	1.06821085246419	167.111410530081
NA	161.312051424457	NA	83.0069012707701	11.9076577531609	-4.83739553147057	271.365089663809	2451.63686674105	-7.129803284619	161.312051424457
0.00417810424694558	534.727836072154	4	14126.4481464438	6735.7962538584	1933.84127847291	-325.30903789557	-2.23464494862709e-12	44.346599468815	534.727836072154
NA	185.562018417248	NA	6735.7962538584	3688.35376808505	1273.09616776256	70.1668381695385	-3.57277782598209e-12	213.649162516872	185.562018417248
NA	567.313805703708	NA	1933.84127847291	1273.09616776256	1585.75323989207	124.767898632707	-9.3647655015329e-13	43.1016456410967	567.313805703708
NA	811.591075957292	NA	-325.30903789557	70.1668381695385	124.767898632707	2649.06149231201	-9.80542413460872e-13	-56.3148919385656	811.591075957292
NA	5.8257810711196e-15	NA	-2.23464494862709e-12	-3.57277782598209e-12	-9.3647655015329e-13	-9.80542413460872e-13	7.58917423426422e-15	2.69966588192227e-14	5.8257810711196e-15
0.0122503716891592	88.724495947938	4	746.199968775712	1270.79575000445	1369.31318978041	902.406638673597	519.74368173806	34.5984653690011	88.724495947938
NA	239.910505024292	NA	1270.79575000445	6525.94220256724	3868.88810484497	2750.22861715041	1227.98413994039	52.0725401611043	239.910505024292
NA	393.667436788864	NA	1369.31318978041	3868.88810484497	9447.0511423994	3992.92207324399	1910.71770827813	11.0689426753073	393.667436788864
NA	282.348225691027	NA	902.406638673597	2750.22861715041	3992.92207324399	4566.09872714944	1080.02490945687	17.8258916285811	282.348225691027
NA	206.150525225324	NA	519.74368173806	1227.98413994039	1910.71770827813	1080.02490945687	5183.63329902957	-17.9729347271329	206.150525225324
0.0289894223880817	357.652802698865	4	930.497276784075	264.138037903473	87.867202586017	166.047695968792	153.238258484675	-9.43386618798104	357.652802698865
NA	187.788735940828	NA	264.138037903473	757.109369621126	120.776548567946	56.3235420539232	-145.037091850447	17.2972268343245	187.788735940828
NA	475.617794937948	NA	87.867202586017	120.776548567946	550.155862465655	186.160318910681	157.902784525606	6.34363048635653	475.617794937948
NA	669.936774285552	NA	166.047695968792	56.3235420539232	186.160318910681	1883.24156158762	166.240625318908	11.5067510300568	669.936774285552
NA	174.682913460614	NA	153.238258484675	-145.037091850447	157.902784525606	166.240625318908	2288.99919283324	0.251342111638155	174.682913460614
0.00264868252699431	202.095057998778	4	681.349050652945	970.530662824746	818.894998968753	-0.602768383867061	177.13692986507	0.580912793384876	202.095057998778
NA	125.940657287227	NA	970.530662824746	2046.35992481576	1547.86500782035	164.118382139352	-767.407897276223	33.3092974534062	125.940657287227
NA	482.47455870716	NA	818.894998968753	1547.86500782035	2395.51696937928	611.378205984053	146.475704214296	-40.1081892031871	482.47455870716
NA	777.672204861318	NA	-0.602768383867061	164.118382139352	611.378205984053	1004.82219718392	-55.878569973133	-20.790040345855	777.672204861318
NA	100.059020077308	NA	177.13692986507	-767.407897276223	146.475704214296	-55.878569973133	3611.10155858362	67.7158348415653	100.059020077308
0.00363501695783628	268.878219307413	4	5161.1851554708	2322.95066732776	-1761.68899091258	-90.39740810923	2356.95357778652	55.2005038893828	268.878219307413
NA	240.132735919544	NA	2322.95066732776	4878.98035766707	306.369966712569	58.7851148406141	2108.18247178095	55.679739696084	240.132735919544
NA	408.399416009576	NA	-1761.68899091258	306.369966712569	3244.07408341414	564.884443469634	-346.746348520622	-47.9253440826591	408.399416009576
NA	225.680310684639	NA	-90.39740810923	58.7851148406141	564.884443469634	1461.33562554664	-134.448811437437	24.0176148327485	225.680310684639
NA	130.138945975051	NA	2356.95357778652	2108.18247178095	-346.746348520622	-134.448811437437	3536.39895806395	11.3075979170439	130.138945975051
0.0228574769569279	498.848452927378	4	2969.77617060537	263.020239131279	365.150127782038	338.960905671783	-610.046770032252	-2.47100441799076	498.848452927378
NA	386.655241368699	NA	263.020239131279	2694.66958242139	198.832242277943	37.4581243140311	-9.58030041163088	43.0986965862411	386.655241368699
NA	640.07336754567	NA	365.150127782038	198.832242277943	683.941485829036	176.310293309087	62.6301588546951	-9.56213072206815	640.07336754567
NA	403.648878107845	NA	338.960905671783	37.4581243140311	176.310293309087	1279.73597705678	179.113188932224	-6.3789649015644	403.648878107845
NA	128.211492996958	NA	-610.046770032252	-9.58030041163088	62.6301588546951	179.113188932224	3757.84920292909	3.91335773148481	128.211492996958
0.0343476120151505	569.756076227303	4	1997.77269587489	213.424299941824	16.4752232010856	509.487349066018	264.909983654048	-25.3390772130349	569.756076227303
NA	382.254285758904	NA	213.424299941824	1814.06999076049	358.40921178503	106.614458666981	74.6823902474173	-1.7168394553739	382.254285758904
NA	647.0256218533	NA	16.4752232010856	358.40921178503	1255.37679277639	-18.0885071742589	466.520914837495	-29.6164221061886	647.0256218533
NA	397.990070307706	NA	509.487349066018	106.614458666981	-18.0885071742589	1755.07773036455	238.182646114368	-14.0026076117491	397.990070307706
NA	133.042614404778	NA	264.909983654048	74.6823902474173	466.520914837495	238.182646114368	3324.31005974966	-1.31507939666874	133.042614404778
0.00667821301124411	177.32488712693	4	2020.72624641336	1397.02482448504	985.14887427464	950.91916026047	302.335915579632	-21.0797818881084	177.32488712693
NA	92.6724887936323	NA	1397.02482448504	1297.5326849949	813.753716138401	635.852839952379	300.891031237653	54.1650806378969	92.6724887936323
NA	457.481450342534	NA	985.14887427464	813.753716138401	3097.96335101864	2037.74972445196	250.585235561682	-8.54488292985677	457.481450342534
NA	695.614276268288	NA	950.91916026047	635.852839952379	2037.74972445196	3145.44761629058	183.380256317986	-6.21495719961123	695.614276268288
NA	162.918203266077	NA	302.335915579632	300.891031237653	250.585235561682	183.380256317986	4286.02125740711	6.24007361819349	162.918203266077
0.00151075730155161	619.812804653469	4	81244.174590286	-1.75361864009924e-13	25699.4927235015	18531.5351896226	1061.42268021304	-77.9887653368339	619.812804653469
NA	1023	NA	-1.75361864009924e-13	2.19904771932076e-22	2.34805915761816e-14	1.25667666787058e-14	-3.61618172427409e-14	-1.12921532956972e-13	1023
NA	655.6676163901	NA	25699.4927235015	2.34805915761816e-14	20652.4541154499	18011.4542590379	3242.92833880985	-67.1306629139856	655.6676163901
NA	650.159687000161	NA	18531.5351896226	1.25667666787058e-14	18011.4542590379	20863.4536868734	1664.84603097707	-9.11545886080952	650.159687000161
NA	-30.173811908631	NA	1061.42268021304	-3.61618172427409e-14	3242.92833880985	1664.84603097707	1843.69288873114	300.794775157042	-30.173811908631
0.0223962599383431	334.806373863987	4	1204.1024908946	419.743811296906	502.98189674269	548.536559006903	-115.117575860236	26.7788230392637	334.806373863987
NA	151.717836778977	NA	419.743811296906	617.338164694094	630.038875640101	317.466195856472	-85.0291770535641	29.9665749121754	151.717836778977
NA	526.174848012586	NA	502.98189674269	630.038875640101	2023.51539217213	388.412084226282	-282.353996798016	1.20042482109519	526.174848012586
NA	234.63476132065	NA	548.536559006903	317.466195856472	388.412084226282	2796.99704380363	-181.814137159068	-5.14820544676412	234.63476132065
NA	175.487891742644	NA	-115.117575860236	-85.0291770535641	-282.353996798016	-181.814137159068	2178.82187592683	-7.56208590682085	175.487891742644
0.00419356884407155	330.897692221089	4	1365.81094606604	884.812218485014	-65.6490528821085	539.369718547143	-13.4163398684494	21.0581965481943	330.897692221089
NA	146.376725903099	NA	884.812218485014	1080.6611051192	50.9118988197561	381.710109588685	-16.4465937916142	25.4570941393048	146.376725903099
NA	473.180406175909	NA	-65.6490528821085	50.9118988197561	2054.20161448473	715.694521099808	-20.600033201266	20.8369783512549	473.180406175909
NA	188.864174446562	NA	539.369718547143	381.710109588685	715.694521099808	4535.97599226215	-23.1550241071062	4.17538205401257	188.864174446562
NA	2.25236480979882	NA	-13.4163398684494	-16.4465937916142	-20.600033201266	-23.1550241071062	5.35989867535815	8.61403502075406	2.25236480979882
0.0444817686646652	355.629994043481	4	1702.9543300629	1002.31317592468	319.811534724311	40.3383350626286	2.98322397739644e-11	-27.4705498167718	355.629994043481
NA	170.455423926891	NA	1002.31317592468	1419.74419500922	372.225566459785	-71.9734554524456	-3.18925092572666e-12	19.6709972896564	170.455423926891
NA	518.061111961246	NA	319.811534724311	372.225566459785	1699.11145276094	556.709898068326	1.24103195560712e-11	-7.86967342205813	518.061111961246
NA	698.985296872604	NA	40.3383350626286	-71.9734554524456	556.709898068326	2106.27241601768	-1.89994044456347e-11	4.98608974617519	698.985296872604
NA	5.29508444858112e-14	NA	2.98322397739644e-11	-3.18925092572666e-12	1.24103195560712e-11	-1.89994044456347e-11	6.62594437441573e-14	1.00099210930672e-12	5.29508444858112e-14
