# Supplementary material for: Hierarchical Modeling for Rare Event Detection and Cell Subset Alignment across Flow Cytometry Samples
Source: PLoS Comput Biol. 2013 Jul 11;9(7):e1003130. doi: 10.1371/journal.pcbi.1003130 (PMC3708855; doi:10.1371/journal.pcbi.1003130)
Supplement: Software S1 — contains a Makefile, source code and scripts to generate the figures shown in the manuscript. (ZIP) [file pcbi.1003130.s003.zip › Software S1/data/flame48/CD3CD45_0.062500_3_xs.mst.46.locations.txt]

FSC.H	SSC.H	FL1.H	FL2.H	FL3.H	weight
188.969765159558	93.624404554721	435.032132295271	738.372985267316	161.169327193851	0.945274269886514
331.463938190828	128.607165151122	447.257638842194	707.99253361147	223.287983362569	2.14684676620633
357.442488554951	157.183390152218	546.589205228515	235.887104488362	162.916624149149	2.27529659391299
342.499079519	186.781116709273	443.720688815005	636.290552613595	89.5473927812455	1.32142378017022
357.944341694468	190.990893725759	481.418749231393	691.525514663927	188.666370234656	5.02445928339301
299.542696813386	109.321123485438	463.408755762045	54.9093577664678	1.14063800590289e-13	2.14364271905568
579.961735549387	396.269270862251	594.554274783622	406.588630168134	266.193791924854	2.52484757052524
572.446441563561	494.134522918145	608.635263298265	373.11953961262	212.433895683477	1.69245916519554
563.674075893688	353.961799855148	589.573380514172	389.85945694638	2.42101348685333e-14	1.89293908288346
576.124336616341	219.900961222365	550.956771979452	812.85359400308	136.380096636358	0.728220412841884
364.049705703473	186.163997833769	511.636269631718	777.657584090121	176.454838661175	1.42516914283615
306.847124710502	116.49502576505	465.363827180085	158.497766290767	122.774168408373	3.67663096464799
759.51705698921	469.806104994425	638.81010050482	779.00062699946	229.580663494541	0.843515481545257
327.867032099662	139.282261467973	436.076560505248	503.342183823842	1.73934486256804e-15	0.857820132818304
354.603377400908	162.145321851026	569.672157667245	748.796702527953	9.54733384342402e-14	2.24846692740368
584.045018030656	1023	589.981805413578	624.297324988156	-18.7108555321324	0.141909017344144
326.361284583004	108.305078587397	439.412583482929	770.088299366264	225.968946016427	1.78559847572257
310.499849478461	122.068814059296	60.3452473223543	54.5846803805654	123.830891172367	0.260415352212493
328.531086306069	106.287319640099	456.239124323691	796.752318938576	139.771372144111	3.9380422023018
330.951544669159	124.305833713305	453.511645085243	734.971110370624	12.7638399372479	1.68876397995181
573.357158539944	323.798133895829	566.869941042035	694.305585690123	168.724019176011	0.741802174329591
327.456159173411	111.488595287607	440.617063019614	689.257392958917	61.2058254092138	1.33693751163616
358.478357863898	165.062678551289	431.007714444644	170.702102025366	158.120338706888	5.06724250595953
323.194686016636	104.251028747098	450.499452003682	785.169125224519	4.56908119093394e-13	6.8467364187582
335.137137307373	112.375140781306	437.465325568634	695.442884021713	2.32118293554655e-13	6.56998965253659
141.419068162027	202.958780935219	445.308690489048	304.585707172784	179.992150091349	1.57502431045046
555.922052886885	395.801998587979	607.962311280586	402.641088724785	139.614876670521	1.8377094752456
344.492621427156	174.42816864797	581.083438672565	750.154150793734	99.3085542617226	1.33576870718865
566.969902409091	363.205983260801	579.654937717729	389.360338027019	201.62896042614	4.75809721529324
334.787019585413	120.482781361555	466.009286744611	733.178338032355	145.130946013533	5.77587954419678
876.761610481943	815.172858886074	662.110756560872	476.932865119052	230.546494447159	0.104769145052002
327.631610551622	120.624045075626	499.328922822629	211.388406324183	8.20061135567704e-14	2.97409739897449
323.111322182313	104.988150355233	400.937376333403	732.33610125643	145.164519293625	2.12278920621189
365.852484706481	182.499462631426	482.629578945619	731.347676947356	84.6715770088558	1.32849982607578
531.393343727242	408.775591040653	561.606942631456	353.069146756076	215.673963296393	5.21267042796045
533.246580199346	392.485475571215	577.246891564423	377.826073620156	10.9373853128478	1.11393725229507
326.877040184031	119.032879802269	451.611608586046	747.584867569552	2.24958646531035	0.960686746756429
330.23754279629	150.856556554284	465.215638455759	175.786036844846	7.68708892723053	1.27164993391829
341.052452317361	132.614958213005	558.585163668609	760.302285266018	182.330893749063	1.31262498862752
73.2810136790924	168.184280421783	322.258253008989	228.528191153289	168.647221753471	0.601855477567882
342.28531561512	135.534837778543	429.218837544968	668.537413340545	146.146161754133	3.96167946951793
329.658853133816	110.247181180796	547.158855164421	807.252712859875	121.814077904255	1.85860964024389
330.842676080858	110.25946695894	445.25229599812	790.56996148514	43.9163271911892	1.74133989381734
454.845647464839	216.367956350655	541.297674601621	625.004420868782	693.407621334812	0.0609806405442438
315.84725591938	114.942337936066	510.84206567881	1.06301904530524e-14	109.077074531567	0.783799974319595
428.879395420437	372.508772991052	496.16203904665	286.765078530626	194.719570367651	1.18308114166711
