# Supplementary material for: Hierarchical Modeling for Rare Event Detection and Cell Subset Alignment across Flow Cytometry Samples
Source: PLoS Comput Biol. 2013 Jul 11;9(7):e1003130. doi: 10.1371/journal.pcbi.1003130 (PMC3708855; doi:10.1371/journal.pcbi.1003130)
Supplement: Software S1 — contains a Makefile, source code and scripts to generate the figures shown in the manuscript. (ZIP) [file pcbi.1003130.s003.zip › Software S1/data/flame48/CD3CD45_0.062500_3_xs.mst.46.membership.txt]

FSC.H	SSC.H	FL1.H	FL2.H	FL3.H	cluster
280	95	529	759	17	20
292	146	487	694	199	2
344	181	606	713	180	39
281	118	336	719	70	30
320	122	611	220	149	12
258	101	549	722	0	15
342	154	394	105	269	23
268	107	535	771	0	24
294	168	603	704	36	28
241	178	457	702	0	15
593	385	607	421	270	7
327	272	582	664	89	28
596	509	520	286	245	35
590	418	538	365	0	9
284	116	469	794	149	19
323	141	474	757	221	2
340	142	86	62	0	32
276	110	425	728	14	20
316	131	391	629	6	37
401	175	456	619	88	41
338	123	407	757	245	17
368	151	543	727	59	30
307	112	585	681	169	42
302	112	540	730	0	24
368	190	494	730	180	5
354	190	552	775	0	15
340	118	493	793	0	24
605	371	566	331	195	35
358	533	465	275	145	46
325	122	408	625	0	25
652	390	606	610	184	21
324	114	545	782	175	42
363	173	398	670	109	41
602	345	678	399	60	36
526	449	645	386	123	27
340	114	516	806	0	24
343	106	457	782	9	43
300	107	478	689	78	22
550	366	705	427	197	29
319	132	504	769	0	24
329	416	600	332	296	7
369	130	453	676	177	41
353	179	480	751	268	11
339	125	486	831	0	24
382	303	583	298	0	9
336	124	405	785	123	19
358	98	483	755	66	30
349	157	501	740	0	24
341	206	473	656	3	37
350	108	431	744	0	24
427	395	437	325	190	46
357	138	468	725	0	25
317	123	451	786	0	24
381	182	429	19	0	6
333	159	483	715	0	25
381	178	383	125	0	6
549	423	596	414	137	27
597	427	209	216	297	46
296	80	424	754	154	19
360	178	526	714	251	5
361	115	469	706	0	25
383	150	497	740	0	25
300	80	452	754	0	24
336	150	363	814	59	30
379	187	474	730	0	25
293	109	466	111	13	38
321	90	368	729	1	37
390	204	487	724	184	5
326	180	582	671	179	39
382	271	612	327	199	8
359	286	576	714	0	25
349	148	419	788	19	20
371	445	390	220	184	46
357	208	414	655	196	5
358	126	369	757	0	24
326	143	400	569	0	25
369	137	440	739	0	25
267	435	582	362	236	26
341	160	449	622	148	41
364	155	368	237	184	23
404	264	295	277	317	3
339	134	379	752	102	30
334	119	454	771	38	43
316	122	511	774	243	17
316	95	495	779	0	24
115	52	280	105	41	26
391	146	555	799	188	39
373	169	525	147	126	23
409	233	499	687	234	5
382	133	433	675	0	25
326	104	444	733	157	33
373	142	377	762	252	17
319	156	522	187	144	3
459	570	523	422	482	35
328	130	510	810	112	19
383	248	489	198	275	3
585	406	638	382	213	29
358	174	473	659	97	5
325	97	484	801	177	19
519	318	655	411	213	29
379	209	430	756	94	41
141	200	418	635	197	1
365	228	613	411	143	3
428	245	442	586	0	25
333	113	561	826	0	24
306	107	394	668	0	25
268	85	427	640	0	25
411	187	429	218	138	23
317	166	547	790	0	15
428	184	457	157	160	23
319	163	504	301	111	3
489	477	534	317	117	35
346	123	538	821	179	42
165	311	269	265	174	26
355	124	550	713	117	30
367	165	519	768	210	11
258	262	501	231	135	26
342	120	444	733	154	30
284	103	578	158	0	32
310	150	526	178	99	12
369	196	588	154	155	3
359	190	552	737	181	39
372	152	558	743	151	39
498	363	539	418	260	7
555	347	615	366	283	29
409	185	601	739	0	15
340	144	451	170	85	23
354	213	422	711	156	41
331	129	402	683	0	25
333	118	561	802	128	42
497	465	671	376	148	27
317	107	436	186	182	12
264	203	497	603	196	5
290	116	415	775	0	24
335	118	407	678	187	33
546	401	573	357	1	36
517	500	583	318	271	35
362	119	473	782	202	17
361	176	489	699	0	25
331	133	446	117	26	38
346	136	464	638	0	25
223	200	398	758	0	15
559	378	601	399	157	29
370	185	526	751	131	5
453	445	510	317	311	35
299	109	422	5	118	12
168	123	372	715	200	1
278	115	437	611	199	2
345	234	528	738	0	15
518	220	399	431	147	29
331	159	495	738	0	24
329	218	579	788	183	28
498	447	624	416	124	27
342	163	524	687	127	5
400	136	470	731	0	25
417	182	478	233	119	23
326	147	403	734	0	24
259	178	411	298	108	26
256	69	326	727	101	19
528	356	547	302	111	35
379	169	414	176	225	23
345	203	543	801	0	15
406	179	481	105	177	23
300	105	422	658	0	25
347	169	506	804	0	24
321	161	549	714	0	15
459	200	499	127	79	23
654	573	552	330	234	8
309	223	477	682	101	4
330	128	501	813	0	24
440	294	486	322	224	35
371	270	477	792	6	37
371	175	541	215	0	32
299	88	388	761	0	24
193	110	366	137	199	26
316	118	470	717	122	30
319	182	404	785	212	11
314	138	467	685	0	25
316	94	425	734	0	24
391	161	407	98	218	23
424	128	408	148	0	32
325	117	450	181	0	32
349	165	551	270	152	3
312	92	552	777	0	24
700	551	626	752	142	13
266	136	431	677	0	25
364	108	433	747	0	24
615	411	560	278	99	35
345	194	499	743	102	34
292	116	421	775	182	19
558	328	524	393	17	36
375	131	431	693	140	41
422	448	563	365	145	27
351	252	577	701	73	28
463	280	580	470	50	36
275	93	389	690	64	33
447	215	414	106	126	23
536	344	686	383	252	29
379	187	423	249	232	23
388	210	606	738	78	28
576	341	568	373	155	29
480	428	491	282	4	36
584	455	572	383	220	35
458	362	568	350	130	35
188	120	440	706	180	1
253	80	368	218	0	32
407	194	431	184	63	23
174	210	701	773	684	19
334	136	387	717	84	30
323	126	452	0	183	45
260	91	392	680	178	33
381	164	581	184	0	32
345	163	461	67	103	23
497	439	574	492	167	35
311	170	395	715	0	25
497	354	625	425	196	29
311	190	505	667	0	25
140	125	143	207	233	18
332	129	562	736	0	15
338	120	516	779	0	24
351	194	601	704	67	28
576	403	608	393	152	27
367	126	483	772	223	17
320	120	477	757	0	24
286	101	482	793	172	19
322	149	497	91	222	12
310	92	6	46	0	32
609	496	601	390	128	35
84	125	478	717	99	1
594	305	519	347	163	29
485	378	596	327	79	36
295	133	452	708	102	30
533	408	573	402	68	27
364	181	460	778	145	11
562	362	729	765	489	44
330	170	444	703	79	41
311	113	506	812	0	24
333	156	399	720	183	41
499	376	521	394	96	35
503	359	598	321	113	35
598	450	638	412	265	7
246	504	495	319	0	9
375	256	423	147	145	3
391	182	534	162	75	23
133	139	356	617	16	1
346	172	468	604	164	41
390	176	531	725	0	15
541	306	453	465	223	29
345	209	626	642	0	24
566	366	559	377	150	29
359	186	577	256	19	38
562	276	610	364	0	9
274	100	581	195	101	12
341	215	433	647	0	25
339	195	429	703	52	34
318	133	503	192	3	38
300	106	567	791	0	24
80	194	405	192	0	14
315	201	415	192	120	3
358	133	444	746	146	30
605	459	602	320	51	36
307	127	483	679	0	25
575	343	538	404	0	9
364	214	484	163	178	23
309	111	444	67	0	6
472	207	542	824	79	10
329	124	446	759	0	24
354	165	570	234	161	3
295	109	539	177	0	32
325	113	486	757	171	30
393	375	438	662	148	4
341	197	454	564	158	4
611	417	595	408	260	7
323	198	443	786	140	11
413	187	544	765	0	15
338	148	429	698	0	25
535	415	648	414	240	7
300	103	461	701	0	25
453	372	677	457	263	7
375	205	497	701	36	34
343	235	424	669	235	5
396	239	478	211	141	3
482	330	621	313	0	9
291	202	503	212	0	32
358	138	490	762	13	20
324	157	606	118	232	12
503	406	462	346	252	35
301	77	445	68	0	6
313	109	479	15	241	12
318	114	570	780	56	42
315	142	498	142	87	12
545	391	598	458	0	9
291	142	442	697	158	41
161	124	446	705	133	1
385	240	486	645	8	37
555	383	525	346	175	35
282	123	489	291	0	32
392	167	614	746	0	15
264	79	371	45	0	6
357	177	402	712	216	41
297	119	465	135	0	6
313	110	469	815	9	43
301	97	435	755	176	17
306	132	557	324	0	32
351	156	410	121	0	6
305	230	529	732	140	5
299	124	456	116	95	12
535	306	575	341	25	36
344	155	399	199	0	32
297	170	502	684	6	37
342	169	460	268	155	23
310	125	611	247	119	12
335	206	492	695	120	5
185	110	329	203	219	26
248	626	510	408	207	46
299	123	476	731	156	30
579	404	575	390	254	7
351	120	464	797	0	24
443	159	488	848	159	19
360	192	447	170	57	23
323	173	421	664	0	25
295	201	428	666	0	25
323	119	367	764	157	33
73	267	142	201	318	40
326	143	407	780	44	43
537	394	590	309	141	35
389	141	411	765	63	43
331	91	427	686	54	22
552	386	652	399	232	29
300	91	486	772	0	24
662	461	611	385	0	9
330	236	325	145	143	3
422	240	522	204	0	6
412	370	582	374	232	35
150	276	353	306	195	26
358	166	467	690	0	25
297	108	559	797	0	24
495	441	590	452	267	7
610	353	575	295	212	35
583	429	612	348	243	35
329	119	481	683	0	25
369	189	430	753	245	2
336	101	437	792	0	24
307	121	389	699	0	25
359	164	454	138	0	6
334	129	453	13	0	6
344	174	566	782	0	15
438	220	591	733	0	15
306	107	448	771	0	24
338	202	545	718	0	15
546	357	546	392	251	29
291	143	589	825	0	24
342	155	424	688	0	25
340	160	505	714	185	5
348	144	499	671	99	30
331	171	488	694	97	5
630	408	584	414	221	7
171	119	366	664	207	1
631	434	551	412	0	9
305	145	464	767	181	2
360	206	459	628	0	25
445	371	596	435	1	36
299	110	402	739	108	33
326	422	523	313	218	46
329	118	474	135	51	12
319	108	444	202	132	12
538	257	529	278	181	29
588	373	640	441	197	29
336	180	593	717	0	15
290	105	375	124	0	32
361	201	466	649	62	4
382	171	478	241	169	23
341	168	476	212	0	32
308	115	422	289	127	12
332	180	490	72	186	23
544	345	525	401	137	29
393	206	448	587	98	4
330	115	470	792	209	17
310	137	478	20	42	12
347	177	604	847	158	28
304	169	545	681	0	15
315	411	741	319	13	27
338	209	421	51	5	23
315	114	412	718	164	33
320	129	450	95	0	6
280	100	496	785	0	24
786	533	641	771	99	13
349	193	414	732	0	25
315	119	469	217	186	12
330	120	450	627	0	25
292	137	548	722	60	30
385	210	438	190	309	23
313	182	512	633	0	25
286	109	501	759	0	24
328	181	432	695	66	34
312	117	427	151	75	12
329	108	418	636	0	25
347	158	559	739	40	28
306	105	471	745	203	17
299	111	486	743	85	30
437	307	526	304	293	35
349	100	386	706	108	33
450	496	483	203	28	36
567	605	573	373	0	9
530	341	575	389	210	29
282	203	460	656	0	25
261	176	459	701	138	5
323	117	558	797	0	24
585	456	565	337	218	35
280	97	556	797	10	37
511	370	577	351	26	36
333	192	428	117	54	23
588	294	448	497	0	9
186	171	300	796	55	1
387	216	459	718	116	41
307	133	497	797	139	19
382	163	541	204	119	23
319	100	467	51	134	12
314	105	394	667	0	25
354	129	560	711	116	30
309	114	487	760	124	30
507	326	579	237	167	35
541	357	565	382	91	29
386	131	508	737	45	22
502	399	627	348	211	35
183	118	418	351	150	26
319	191	618	205	26	38
319	121	490	665	0	25
316	108	554	755	0	24
407	352	545	262	95	35
361	169	440	24	0	6
335	109	424	807	0	24
313	79	448	708	17	20
290	135	461	721	0	25
337	130	468	797	234	17
566	360	554	316	1	36
379	147	453	230	199	23
386	215	543	719	102	5
332	131	401	119	207	23
287	126	460	100	0	6
548	454	574	376	156	35
351	163	454	730	151	30
346	112	561	823	0	24
331	162	518	182	54	38
294	179	441	624	112	4
317	126	373	712	164	30
265	174	474	687	197	5
425	288	670	301	26	36
561	392	588	284	271	35
324	107	478	707	0	25
587	386	565	477	62	29
518	319	563	414	0	9
555	344	596	407	136	29
249	139	469	772	141	11
296	122	589	225	162	12
344	236	521	682	12	37
366	198	512	720	129	5
415	209	455	619	122	41
204	141	467	388	0	14
332	126	472	800	117	19
543	373	586	317	77	35
547	199	434	144	127	46
366	111	532	814	218	19
317	134	512	151	286	12
150	85	441	281	99	26
574	352	587	269	181	35
312	126	20	85	0	32
347	153	521	687	0	25
529	328	626	413	299	29
581	323	590	837	166	10
144	116	529	799	205	1
155	289	343	413	191	26
180	183	378	346	212	26
415	245	538	301	242	3
340	119	443	792	175	19
301	108	540	147	115	12
297	118	444	664	117	22
582	474	566	285	207	35
270	70	522	763	0	24
354	119	435	768	245	17
325	101	434	775	0	24
325	129	455	153	22	38
343	171	491	645	0	25
473	342	639	348	0	9
374	203	430	214	124	23
336	131	440	716	171	30
348	145	526	782	0	24
296	115	414	83	132	12
483	307	542	349	34	36
352	171	604	222	0	32
338	172	445	746	22	20
500	470	541	316	41	36
611	322	595	379	247	29
192	51	343	154	0	32
355	133	543	820	46	42
710	481	693	734	259	13
388	197	449	664	172	41
492	366	673	388	162	29
325	109	463	729	41	22
542	463	662	400	265	7
269	126	504	731	0	15
317	195	470	208	144	3
308	92	397	750	60	43
317	494	459	354	255	46
560	330	512	376	144	29
347	142	577	810	0	24
321	109	444	712	153	33
320	129	448	766	0	24
608	324	537	363	123	29
436	365	535	382	43	36
624	556	532	528	0	9
361	114	426	699	96	41
380	164	399	308	77	23
427	212	344	102	0	32
290	98	447	108	82	12
567	357	626	408	0	9
283	157	473	717	0	15
342	113	434	770	208	17
505	422	591	351	177	35
239	155	394	626	0	25
589	433	615	331	134	35
399	193	457	264	40	38
332	129	510	784	58	43
309	109	583	223	0	32
606	321	554	377	213	29
561	515	614	358	254	8
497	403	689	383	284	29
376	236	526	751	184	5
340	102	460	716	0	25
296	134	575	707	0	15
362	159	491	735	0	25
336	130	467	726	70	22
595	417	588	348	34	36
311	98	435	817	152	19
1023	1023	637	681	0	16
363	117	458	801	0	24
516	478	606	392	298	7
238	260	333	157	215	26
349	121	493	847	0	24
412	196	426	289	130	23
366	192	449	664	2	37
555	294	495	373	0	9
324	141	458	182	0	32
375	161	456	745	0	25
452	227	473	134	0	6
541	319	493	350	199	29
88	209	293	277	322	40
369	165	474	190	0	32
220	374	538	383	36	26
617	322	470	405	157	29
349	204	509	240	41	38
362	165	405	731	105	41
323	107	441	693	125	33
324	165	562	777	126	28
289	625	536	430	105	46
364	179	472	767	140	11
345	111	519	776	0	24
514	409	694	419	101	27
351	158	413	637	199	41
319	176	329	191	202	23
304	94	397	680	195	33
301	120	482	801	260	17
342	111	517	748	140	30
351	151	481	739	0	25
312	123	497	801	201	19
556	317	649	452	147	29
508	299	543	472	263	29
362	123	469	758	0	24
511	371	256	265	38	18
525	384	494	417	0	9
289	122	466	737	0	24
334	155	473	134	138	23
299	123	468	749	7	37
451	287	454	305	56	29
324	156	483	30	169	23
384	193	450	658	0	25
381	169	459	765	138	30
328	133	569	731	0	15
371	240	489	258	11	38
469	425	559	331	202	35
311	141	527	220	140	12
131	127	284	202	21	26
325	122	455	759	0	24
354	257	580	762	0	15
310	119	576	163	240	12
296	166	445	655	0	25
306	108	422	745	56	43
192	192	370	228	95	26
357	153	443	725	120	30
319	90	436	755	68	43
320	164	592	124	192	12
316	117	589	739	0	24
374	158	596	803	130	39
445	346	565	314	63	36
340	122	383	703	0	25
320	154	501	151	0	6
486	212	466	372	0	9
553	297	559	371	198	29
336	120	455	796	0	24
323	217	461	633	118	4
315	204	479	720	180	5
351	182	437	665	97	41
617	317	705	353	165	29
348	203	427	197	191	23
265	117	473	707	0	15
506	447	608	353	178	35
337	129	496	758	0	24
568	436	649	346	116	27
530	476	627	318	129	8
263	131	439	589	0	25
557	487	540	366	249	35
363	189	466	212	0	32
290	103	455	138	0	6
327	131	533	761	116	30
308	99	426	668	103	33
617	343	435	438	0	9
496	422	540	417	120	27
306	117	522	747	0	24
297	128	446	669	2	37
317	127	454	772	0	24
274	236	481	323	0	14
308	123	468	177	0	32
328	89	419	781	0	24
345	120	454	823	219	19
354	184	495	249	163	3
310	138	435	684	0	25
307	198	415	610	0	25
334	109	416	57	0	6
341	121	425	722	0	25
334	186	413	631	125	4
393	196	471	660	174	5
368	154	419	181	135	23
298	121	462	686	0	25
312	130	566	166	71	12
326	121	550	825	50	42
498	349	568	384	164	29
581	544	560	450	115	35
363	135	398	758	0	24
362	380	563	428	214	7
189	442	698	511	167	26
499	313	589	359	222	29
814	482	604	777	0	14
402	128	530	692	212	30
350	152	477	726	140	30
295	149	519	733	0	15
361	133	482	674	0	25
286	96	375	663	130	33
350	207	417	739	57	41
329	158	533	68	76	12
281	88	430	739	0	24
597	249	439	408	214	29
142	332	437	317	243	26
538	455	626	366	138	27
333	185	590	634	129	28
633	486	630	739	12	13
345	126	381	717	0	24
532	300	467	462	175	29
332	202	506	653	0	25
108	131	332	199	0	14
397	215	426	699	0	25
353	162	503	154	72	23
358	114	514	835	133	19
302	130	434	683	210	2
284	110	530	816	173	19
99	259	255	238	237	40
346	103	519	758	135	30
854	1023	617	646	10	16
139	345	611	295	205	26
315	99	469	796	0	24
291	110	521	225	0	32
325	92	509	759	42	43
394	197	474	233	94	23
523	385	610	337	212	35
557	395	587	387	217	29
128	229	576	265	0	14
391	193	498	692	91	34
343	108	512	770	0	24
639	407	462	360	168	29
345	109	564	689	100	30
314	96	340	693	146	33
555	505	558	375	182	35
368	165	435	255	136	23
352	119	427	692	111	41
386	162	416	219	0	32
298	187	491	725	0	15
66	91	450	641	34	1
353	164	565	795	96	28
332	111	417	770	0	24
334	123	517	814	0	24
310	133	508	782	129	30
463	333	502	279	0	9
341	139	552	805	0	24
317	133	569	180	0	32
280	108	430	738	0	24
298	118	476	818	163	19
284	131	473	692	174	2
588	371	553	399	95	29
318	105	364	693	0	24
364	165	483	262	183	23
349	133	465	667	0	25
334	109	424	635	115	41
324	127	413	720	0	25
309	162	440	595	53	4
409	398	508	375	0	9
313	137	429	737	180	30
306	118	505	801	49	43
331	133	403	740	238	17
341	121	375	682	112	33
314	108	441	741	0	24
295	135	433	716	10	20
315	147	569	729	0	15
550	392	654	433	270	7
335	249	473	713	0	25
377	120	413	758	53	43
332	126	447	0	81	45
365	181	476	181	99	23
319	125	537	815	5	37
348	136	499	747	115	30
326	147	538	719	106	30
331	117	426	744	144	33
614	399	548	472	0	9
312	183	541	694	90	5
579	438	686	413	225	29
152	319	502	314	218	26
643	341	610	354	186	29
486	395	577	389	292	7
321	131	482	711	83	30
327	94	410	734	62	43
355	252	438	650	11	37
543	299	559	345	133	29
394	169	391	654	0	25
109	208	323	295	430	40
620	405	621	394	0	9
369	203	512	258	0	32
469	390	632	346	209	8
328	146	497	666	0	25
326	161	433	117	183	23
262	97	501	748	92	30
314	96	483	835	170	19
316	87	388	722	0	24
302	195	550	235	163	3
526	307	619	397	0	9
366	218	484	750	0	25
304	120	407	159	6	38
294	139	542	62	54	12
343	131	514	40	148	12
221	327	508	309	278	26
463	215	604	835	11	10
321	93	547	761	0	24
359	152	507	716	0	25
356	151	485	783	0	24
330	142	441	659	0	25
345	113	516	793	0	24
389	431	651	391	226	7
345	128	444	79	278	23
331	164	610	92	189	12
392	210	491	211	149	23
654	422	608	421	294	7
308	108	430	764	0	24
488	349	580	288	152	35
363	132	467	194	0	32
326	169	461	197	0	32
357	144	578	827	0	24
282	79	394	734	0	24
367	138	433	798	0	24
358	150	486	781	210	2
547	392	544	372	259	35
308	115	411	756	0	24
374	253	572	731	26	34
384	175	363	342	123	23
323	149	421	731	126	30
224	293	298	308	0	14
348	113	545	797	0	24
329	208	429	717	85	34
219	69	16	121	0	32
309	107	517	14	0	6
354	192	365	231	144	23
345	149	418	659	51	41
111	1023	318	425	256	16
436	351	559	366	188	35
341	177	445	732	0	25
350	144	442	160	140	23
314	120	427	28	217	12
217	139	362	721	168	1
327	111	491	812	58	43
327	111	541	665	0	15
353	154	410	707	0	25
360	165	432	686	207	41
353	193	434	43	0	6
174	297	505	279	153	26
313	124	404	676	130	41
313	132	427	760	0	24
304	119	470	719	104	30
497	475	535	366	147	35
392	204	553	779	123	11
376	152	468	214	205	23
289	111	558	126	0	6
269	150	445	668	112	5
367	173	435	180	5	38
321	130	554	251	0	32
329	142	439	679	68	41
369	132	497	746	223	30
532	194	442	242	0	9
377	239	517	700	112	5
576	452	654	430	259	7
613	567	525	349	92	35
361	159	437	686	152	41
524	358	587	265	0	9
315	133	514	99	118	12
383	213	558	214	190	3
320	121	463	219	176	12
284	92	445	805	0	24
449	297	573	306	78	35
401	488	191	282	134	3
403	279	616	255	95	3
302	122	511	176	167	12
304	151	414	148	0	32
561	395	634	400	182	29
321	108	435	792	0	24
333	179	440	753	0	25
302	104	473	734	35	20
334	131	504	0	0	6
351	152	467	817	0	24
279	95	462	766	0	24
453	260	559	240	197	3
319	103	412	720	114	33
314	88	454	647	208	2
277	1023	520	607	7	16
371	188	513	741	0	25
313	137	449	770	134	30
547	383	699	422	32	36
331	125	436	694	237	2
306	162	521	222	1	38
360	134	552	689	86	30
314	101	430	653	0	25
342	134	417	118	0	6
354	137	448	739	186	30
313	169	412	671	209	41
354	172	524	269	0	32
310	126	474	815	0	24
322	105	446	762	178	17
182	112	398	624	160	1
282	104	411	82	162	12
533	480	541	388	142	35
400	210	556	765	135	11
356	258	475	167	0	32
288	464	397	239	198	46
309	120	562	106	21	12
410	153	604	747	0	15
327	195	308	148	142	23
299	116	545	738	256	42
414	152	428	652	0	25
290	439	531	408	308	26
538	423	536	311	197	35
447	406	564	321	247	35
331	213	460	222	0	32
286	109	485	192	96	12
587	411	651	406	210	29
337	204	452	703	194	5
329	134	404	647	142	41
369	158	576	833	163	42
512	370	575	258	240	35
338	141	413	697	0	25
323	118	509	268	0	32
350	219	479	683	169	5
289	106	446	812	0	24
363	139	461	781	116	30
281	81	458	732	156	30
441	284	503	282	184	46
312	126	497	692	152	30
328	171	443	616	17	20
353	180	400	685	182	41
307	158	448	693	85	41
409	132	425	666	30	22
341	123	455	783	224	17
358	228	471	669	178	5
349	110	402	678	0	25
289	116	403	639	0	25
319	144	565	729	193	39
365	128	522	813	77	43
311	126	470	792	0	24
465	425	634	492	246	7
340	136	437	766	69	43
346	213	472	699	191	5
323	135	445	700	130	30
705	677	719	536	333	8
341	158	451	752	153	30
325	191	587	753	18	28
320	145	392	643	0	25
346	162	481	152	0	6
506	443	553	188	273	35
357	150	520	790	0	24
341	129	568	793	0	24
302	112	470	728	150	30
395	185	510	803	103	11
317	140	430	11	63	12
267	89	423	83	0	6
314	145	402	749	0	24
369	185	584	783	139	28
369	191	435	629	203	41
311	112	451	759	293	17
341	114	523	769	153	30
317	101	541	757	0	24
374	185	417	718	171	41
688	366	598	337	68	36
329	90	370	713	171	33
297	123	470	711	96	30
309	197	506	611	0	25
505	346	611	412	129	27
354	160	523	144	167	23
521	389	618	423	173	27
346	120	402	157	183	23
324	167	621	298	0	32
351	207	495	686	171	5
310	200	558	743	267	28
296	153	528	225	35	38
352	224	499	623	96	4
541	378	551	364	85	29
365	136	487	704	140	30
190	87	455	686	95	1
391	251	492	719	0	25
339	123	404	786	0	24
291	103	479	811	0	24
399	239	514	650	189	5
159	87	3	107	0	32
295	104	486	229	0	32
351	231	452	715	0	25
315	148	437	781	0	24
328	196	425	165	160	23
579	437	579	428	0	9
501	327	591	362	222	29
540	439	684	666	226	21
99	99	68	22	131	40
676	308	605	796	202	10
324	150	572	736	158	39
364	151	513	761	0	24
392	236	460	789	162	11
335	138	490	160	112	12
305	96	508	731	0	24
289	128	463	699	0	25
315	132	535	136	0	6
356	139	444	663	132	41
348	109	428	762	56	43
308	126	444	739	63	30
278	134	487	665	190	2
328	153	518	823	106	19
336	187	541	782	3	37
490	493	558	318	274	35
327	160	452	740	216	2
381	130	473	705	151	30
295	118	473	725	189	2
377	148	268	305	0	32
361	287	442	769	0	25
332	141	457	169	0	32
308	180	409	617	50	4
103	272	653	475	0	14
304	125	457	715	108	30
523	277	564	306	187	29
290	133	532	778	177	42
374	248	451	696	159	5
510	380	566	341	165	35
347	170	509	682	71	34
429	208	534	232	0	32
433	203	561	813	225	11
572	427	500	360	271	35
482	386	618	378	188	27
377	173	470	194	226	23
341	117	564	809	213	42
359	339	558	340	253	35
356	146	423	661	122	41
536	356	535	376	224	29
336	177	500	78	0	6
540	405	526	390	173	35
348	224	471	563	0	25
343	170	453	662	0	25
500	481	610	367	151	27
305	96	415	668	74	22
395	130	442	768	126	30
328	175	440	653	94	4
377	152	552	240	0	32
333	181	446	244	71	23
320	122	470	757	0	24
571	316	582	713	402	10
341	113	502	804	137	19
133	318	412	307	119	26
639	429	655	408	263	7
566	409	529	411	317	7
534	383	604	419	69	27
321	155	600	768	215	39
346	198	403	687	126	41
348	146	547	830	50	42
310	112	538	726	62	42
346	104	565	810	117	42
307	194	452	683	187	5
352	168	409	189	92	23
334	210	426	746	243	11
311	127	520	748	0	24
331	142	411	702	0	25
309	122	569	254	190	12
207	163	373	709	269	1
490	405	565	401	232	35
462	422	497	227	208	46
554	386	601	497	219	29
318	136	391	165	141	23
358	163	532	439	0	14
333	151	410	234	197	23
313	132	579	250	0	32
494	401	510	348	199	35
389	184	509	105	0	6
317	152	456	689	0	25
482	363	583	471	182	29
271	93	386	66	83	12
268	108	447	613	185	2
382	181	558	708	89	28
311	161	496	713	0	25
308	97	454	771	0	24
319	110	397	757	147	33
131	69	363	749	180	1
344	192	423	618	0	25
363	205	494	122	149	23
354	160	467	697	158	41
351	189	505	694	71	34
297	145	507	786	206	2
408	181	598	699	203	39
326	132	553	788	344	42
535	274	419	423	95	29
335	164	557	810	0	24
340	128	472	838	3	37
191	181	366	267	0	14
363	166	414	161	263	23
329	166	583	227	0	32
162	387	520	339	47	26
278	150	506	749	169	2
291	109	438	734	0	24
314	115	402	739	243	17
342	172	459	596	196	41
493	336	670	419	240	29
321	115	474	791	0	24
387	242	498	658	178	5
335	99	451	785	165	19
475	357	537	351	145	35
346	135	495	768	233	17
336	104	433	624	14	22
332	138	429	760	0	24
314	94	523	747	0	24
502	323	564	324	220	35
555	486	636	420	147	27
322	109	373	730	119	33
553	382	607	386	287	7
626	399	671	398	47	36
664	455	636	463	345	7
310	103	415	625	202	2
398	279	512	613	136	4
573	372	565	370	127	29
473	221	451	233	0	32
590	349	594	306	40	36
570	723	622	598	100	21
303	115	437	697	0	25
294	182	470	661	74	4
115	530	112	132	74	40
628	205	493	823	109	10
320	119	420	683	0	25
350	114	441	700	0	25
418	179	446	725	0	25
354	167	475	675	0	25
366	165	428	159	159	23
478	369	567	360	140	35
327	201	425	690	232	5
281	82	434	756	179	19
315	148	456	758	54	30
517	335	551	338	205	35
382	361	543	358	195	35
428	260	423	632	146	5
291	86	375	742	0	24
283	156	486	804	0	15
532	355	547	360	153	29
326	130	467	757	231	17
343	91	547	805	231	42
310	137	475	643	0	25
352	182	422	51	112	23
201	66	324	84	141	26
509	367	530	373	0	9
358	189	470	203	0	32
544	445	581	405	227	35
387	236	499	717	165	5
419	215	567	226	41	38
304	132	490	113	7	38
538	311	550	354	172	29
344	124	479	684	142	30
338	122	541	777	0	24
359	164	508	11	0	6
516	379	557	378	248	35
279	112	497	805	37	43
292	84	446	601	250	2
349	238	523	713	88	5
450	352	591	298	276	35
296	116	550	240	0	32
287	96	354	665	0	25
136	332	607	374	284	26
328	144	464	220	88	12
535	232	549	439	117	29
564	441	644	363	206	8
309	92	421	759	0	24
313	115	446	787	135	19
338	134	468	759	247	17
302	123	441	204	129	12
300	149	499	162	110	23
519	443	505	330	138	35
371	290	562	336	255	35
378	181	510	774	0	24
365	122	474	731	0	25
297	97	484	186	0	32
301	135	460	51	127	12
258	93	448	751	168	19
335	157	598	716	138	39
307	113	454	726	0	24
343	170	479	95	166	23
298	106	426	780	72	43
334	92	543	832	177	42
339	128	491	755	163	30
386	219	582	754	35	28
315	140	402	753	182	30
289	150	501	770	141	30
443	383	577	286	230	35
332	136	576	764	0	24
574	336	549	437	254	29
337	135	385	814	19	43
278	100	452	774	0	24
265	300	458	238	132	46
303	103	454	720	196	17
681	339	600	399	163	29
142	97	422	782	0	15
512	341	525	351	225	35
274	95	461	181	79	12
306	126	523	241	0	32
79	326	355	411	178	40
355	159	537	826	122	19
345	120	564	752	0	24
231	72	484	738	0	15
367	138	453	828	125	19
268	153	517	796	23	20
252	111	443	697	10	20
254	384	463	276	225	26
356	145	586	796	117	42
579	393	544	442	92	29
282	107	496	198	102	12
313	87	439	802	0	24
349	103	508	676	0	25
319	184	446	661	151	5
516	486	554	405	163	35
500	407	511	458	143	35
162	59	80	66	177	18
635	341	691	447	0	9
343	167	420	622	0	25
343	190	568	762	102	28
308	122	519	761	101	30
333	178	529	744	70	34
336	103	465	739	0	24
540	382	608	422	198	29
80	156	183	183	188	40
295	95	436	714	0	25
336	100	425	763	107	19
331	164	493	763	0	24
256	160	541	734	0	15
380	377	247	411	128	18
358	177	422	627	185	41
345	195	549	828	0	15
370	124	584	757	212	42
453	367	511	338	186	35
384	180	446	651	118	41
387	231	585	782	220	11
304	123	447	620	56	22
522	300	570	817	62	10
512	248	605	770	0	14
326	113	395	712	187	33
348	142	448	794	0	24
302	106	433	700	127	33
375	125	413	773	0	24
375	141	496	781	0	24
293	140	503	666	213	2
362	143	523	718	0	24
497	333	602	312	207	35
312	168	301	189	0	32
317	114	450	776	107	19
290	103	406	733	22	20
354	120	480	691	0	25
328	142	608	215	201	12
403	223	554	745	0	15
547	366	587	342	202	29
391	186	452	694	142	41
307	98	456	700	182	33
346	108	536	759	0	24
355	128	450	758	81	43
335	117	587	227	85	12
319	155	422	697	55	41
548	386	595	370	163	29
466	440	501	369	0	9
346	139	455	649	192	41
349	138	529	819	63	43
357	138	395	728	0	24
344	153	485	781	0	24
493	483	576	381	95	27
348	139	493	659	168	5
286	107	460	753	0	24
452	357	481	318	375	35
546	337	596	396	198	29
371	136	513	733	127	30
364	208	586	784	140	28
360	194	458	198	0	32
570	359	617	434	202	29
89	537	366	396	65	26
302	113	497	165	0	32
329	139	116	0	0	32
349	109	524	758	0	24
367	175	488	228	93	23
320	101	447	808	189	19
297	193	488	657	290	5
450	665	471	312	179	46
351	156	430	183	128	23
360	112	498	706	90	30
572	294	555	397	114	29
358	172	535	239	8	38
374	238	500	664	0	25
253	138	380	208	0	32
300	110	388	668	148	33
359	203	480	657	130	5
362	128	493	758	72	30
253	160	471	743	0	15
492	507	537	360	13	36
173	144	0	275	135	18
299	100	560	803	238	42
321	195	424	756	99	11
374	211	491	188	210	23
655	698	694	375	238	8
308	108	460	775	0	24
339	152	389	97	134	23
349	180	349	232	102	23
310	98	441	717	179	33
313	99	435	761	144	19
277	102	410	784	89	19
331	168	517	713	205	5
363	158	514	757	207	2
510	386	622	300	284	35
309	132	465	0	166	45
410	188	529	646	0	25
321	162	449	197	103	23
498	184	441	228	183	46
282	210	403	337	204	26
488	388	571	374	36	36
457	335	564	377	0	9
296	125	500	232	0	32
582	612	572	361	290	8
321	152	427	619	150	41
432	355	511	401	0	9
330	132	412	752	248	17
292	100	494	778	109	19
284	114	366	208	126	12
350	127	440	653	20	22
344	141	465	771	67	43
213	373	684	458	172	26
327	93	424	745	0	24
661	377	517	401	269	7
358	136	576	762	144	39
327	126	456	739	252	17
258	107	455	706	0	25
341	107	469	782	176	19
342	138	502	808	0	24
364	213	451	180	134	23
315	108	431	691	0	25
340	204	494	657	0	25
301	146	542	710	24	20
403	310	409	246	89	46
328	164	498	114	0	6
316	135	418	782	164	19
247	89	405	123	0	32
304	113	96	0	0	32
346	135	416	792	87	19
361	191	489	687	149	5
294	116	426	115	216	12
355	194	463	254	135	23
369	167	577	192	0	32
409	336	645	370	253	7
512	508	674	469	149	27
330	91	482	752	0	24
318	154	512	805	0	24
334	217	441	669	73	4
176	307	530	416	269	26
486	359	581	326	204	35
581	336	665	310	127	29
325	101	555	800	174	42
357	189	435	744	219	11
304	122	564	166	33	12
338	156	532	679	0	15
299	194	469	698	172	5
391	159	238	140	0	32
470	451	451	300	203	46
271	92	442	191	0	32
119	371	441	264	247	26
371	299	645	929	108	10
363	138	437	809	105	19
389	196	495	700	156	5
398	153	569	201	97	23
550	313	455	342	172	29
350	128	565	782	0	24
347	176	455	644	0	25
326	159	526	720	45	20
296	125	488	89	0	6
307	164	451	118	87	23
320	132	516	712	181	30
540	322	639	395	113	29
367	224	457	705	215	5
377	191	401	82	0	6
327	100	440	744	167	33
430	205	445	743	0	25
651	376	582	363	247	7
351	125	464	640	114	41
353	177	579	743	0	15
583	395	678	423	85	27
331	237	398	654	103	4
334	124	451	683	0	25
419	360	525	370	161	35
306	97	500	182	147	12
411	218	477	705	46	34
346	156	539	243	64	12
348	100	544	810	0	24
359	133	435	202	0	32
356	167	441	734	0	25
309	122	453	723	0	25
326	165	398	167	0	32
277	107	469	739	245	17
319	111	507	728	83	30
576	386	563	319	115	35
335	149	451	747	151	30
323	117	489	750	39	43
613	334	671	398	334	29
385	186	460	210	0	32
366	184	476	634	66	4
336	142	430	186	79	23
86	138	475	653	0	15
94	98	481	615	0	15
342	316	392	151	156	3
339	171	533	742	155	5
389	187	479	626	183	5
311	123	418	679	0	25
540	215	544	806	0	14
356	195	472	0	149	45
325	158	407	222	0	32
377	160	474	139	0	6
299	113	425	0	39	45
310	87	437	753	242	17
359	129	443	685	98	41
281	75	515	786	0	24
268	92	448	601	106	22
373	206	436	657	153	41
632	388	552	342	101	35
317	196	455	649	0	25
802	530	714	618	247	13
141	433	448	307	305	26
442	190	614	398	91	3
285	79	403	703	99	33
329	138	490	716	0	25
348	135	461	706	205	2
473	337	570	399	236	7
449	303	560	398	141	29
319	102	448	95	0	6
535	316	603	364	170	29
524	338	478	351	173	29
331	109	420	738	0	24
310	167	389	668	196	41
354	94	539	830	196	19
351	200	452	620	18	4
304	93	466	726	0	24
436	405	565	406	65	36
337	167	444	788	0	24
315	143	405	659	179	41
180	119	388	796	0	15
342	123	479	755	0	24
299	97	437	0	106	45
291	144	581	227	209	3
332	112	70	82	17	18
340	193	548	729	81	28
344	144	505	194	167	12
314	98	380	749	107	33
323	102	425	714	0	25
482	226	463	667	193	41
361	183	501	229	0	32
403	191	538	628	0	25
354	127	421	187	151	23
347	128	486	745	218	30
320	144	444	717	105	30
296	112	464	15	149	12
286	125	351	177	41	38
390	183	597	205	261	3
323	88	436	797	116	19
396	269	466	632	142	4
328	150	487	726	0	25
478	441	645	428	252	7
341	145	391	289	0	32
432	351	617	346	100	35
294	83	393	696	188	33
92	209	347	222	0	14
176	200	416	677	36	1
344	135	432	683	0	25
536	416	590	319	175	35
533	346	577	403	253	29
312	97	433	754	220	17
328	172	547	826	92	34
322	151	497	712	0	25
340	184	445	671	0	25
307	96	399	731	166	33
350	121	409	630	0	25
329	162	449	732	0	25
309	143	558	668	0	15
334	105	399	742	188	33
484	283	590	419	161	29
329	103	458	695	0	25
356	172	475	765	115	11
534	434	614	398	266	7
296	133	459	753	0	24
311	116	422	788	155	19
350	185	410	94	0	6
516	404	544	352	228	35
350	144	643	730	100	30
363	186	434	655	0	25
321	131	531	45	181	12
480	310	513	295	182	35
476	423	662	308	51	36
321	131	370	729	161	30
327	187	522	634	166	5
308	104	577	741	0	24
572	347	595	401	117	29
385	263	439	675	127	4
283	112	469	811	0	24
354	568	621	375	245	46
690	415	609	368	230	7
349	140	584	841	178	42
339	213	482	774	201	11
325	162	572	773	274	39
297	159	424	765	162	11
365	219	478	692	162	5
188	625	480	484	192	26
311	140	528	750	224	39
352	137	438	662	0	25
680	471	627	758	258	13
357	126	466	782	0	24
266	102	443	706	224	2
359	138	453	641	0	25
307	99	492	768	132	19
301	122	458	780	47	43
344	143	500	678	93	30
466	184	466	294	153	23
332	174	425	764	193	11
373	206	506	705	0	25
400	336	595	778	193	10
409	250	499	660	0	25
328	97	449	696	0	25
290	109	579	817	130	42
358	168	480	741	8	37
246	191	516	717	0	15
264	75	435	175	0	32
286	108	584	127	217	12
655	494	659	711	744	44
381	189	540	774	133	11
590	379	625	374	116	27
472	357	493	378	271	7
371	166	393	135	174	23
572	400	568	359	175	35
324	82	398	692	0	25
285	96	522	6	243	12
338	102	418	763	0	24
495	333	481	370	435	29
345	183	398	205	64	23
495	513	695	330	38	36
300	177	476	704	103	5
369	186	499	682	154	5
322	159	420	196	250	23
305	107	408	796	0	24
308	147	483	620	79	22
375	151	440	718	0	25
356	175	421	233	133	23
374	193	436	654	167	41
329	296	501	304	277	46
265	85	454	654	109	22
392	342	529	697	91	21
343	123	413	39	101	23
389	268	570	265	0	32
378	157	450	801	157	19
343	148	437	675	136	41
386	149	441	101	44	23
260	236	412	291	0	14
312	187	464	704	249	5
287	82	479	679	0	25
329	123	438	777	0	24
590	269	575	331	126	29
324	110	390	690	40	22
347	116	494	732	0	24
245	175	368	212	122	3
578	352	638	374	222	29
357	174	48	93	0	32
519	411	629	417	0	9
335	114	456	719	0	25
289	110	527	58	176	12
330	127	446	787	77	43
291	135	497	72	0	6
329	149	468	624	78	4
285	150	495	315	51	38
460	436	570	405	300	7
151	143	248	209	0	14
350	229	478	654	51	4
379	140	435	329	119	23
284	136	449	773	90	30
367	306	445	99	177	3
533	432	591	381	210	35
387	147	500	730	0	25
334	126	115	73	0	32
337	126	464	786	0	24
361	122	440	768	93	30
313	154	477	687	0	25
358	123	497	785	100	19
342	139	417	720	207	2
308	132	393	729	208	17
373	182	409	665	105	41
327	128	449	204	246	12
298	131	434	742	158	30
648	485	652	780	0	14
305	125	438	781	0	24
320	134	519	16	191	12
465	331	517	469	267	29
371	204	528	814	126	11
324	103	451	633	134	41
312	109	491	813	0	24
322	113	525	733	164	30
363	102	426	710	0	25
299	90	479	716	16	20
67	89	281	0	72	45
293	114	453	687	187	2
585	336	591	449	158	29
312	132	511	763	0	24
276	84	415	768	42	43
298	166	503	738	270	5
299	83	442	700	0	25
430	399	582	339	237	35
312	119	463	132	85	12
324	110	481	803	71	43
172	177	361	203	0	14
309	134	399	780	0	24
363	245	614	767	228	28
371	182	448	237	23	38
358	236	495	151	129	3
492	376	559	345	160	35
366	200	372	705	62	41
554	491	614	368	0	9
584	478	624	480	3	36
181	84	396	769	0	15
314	133	453	717	134	30
446	191	507	280	0	32
351	154	437	666	0	25
400	157	539	658	91	5
321	92	514	799	0	24
362	237	501	173	176	3
330	110	500	822	38	43
336	160	588	770	88	28
360	119	512	715	104	30
312	111	449	717	158	30
197	154	398	707	0	15
543	351	654	408	114	27
293	105	576	171	0	32
381	150	483	683	38	22
304	164	433	669	0	25
701	579	623	761	129	13
298	100	521	197	234	12
349	126	482	660	93	22
317	134	445	194	97	12
371	177	460	766	81	34
335	165	431	806	0	24
372	150	431	699	0	25
370	171	460	806	0	24
341	120	409	775	127	19
345	123	425	581	207	41
373	174	442	141	147	23
551	563	624	324	201	8
318	158	515	759	0	15
573	354	583	315	0	9
301	149	423	148	108	23
541	241	384	359	0	9
326	170	532	108	164	23
317	132	434	126	146	12
569	480	681	367	157	8
283	519	658	369	56	27
362	188	417	219	45	38
292	105	394	773	113	19
388	162	483	661	0	25
342	162	451	224	0	32
330	123	444	161	0	32
333	124	473	760	75	43
464	533	561	333	214	8
301	146	607	259	88	12
334	192	543	222	79	3
290	185	417	661	87	4
284	143	484	0	0	6
304	104	476	770	0	24
352	131	444	638	185	41
339	114	506	809	0	24
346	175	475	697	164	5
321	211	555	785	120	28
337	130	488	694	0	25
266	100	452	639	175	2
373	190	464	693	0	25
581	357	479	489	0	9
519	386	539	414	243	7
288	463	533	814	412	21
101	248	332	302	0	14
294	170	452	650	21	20
397	176	518	781	249	11
683	380	558	397	0	9
335	104	464	795	0	24
352	129	426	769	62	43
378	129	532	749	18	20
361	449	546	387	329	7
306	104	387	739	0	24
320	114	482	712	0	25
470	382	603	402	44	36
384	146	475	713	150	30
318	117	462	707	195	2
352	204	497	259	0	32
502	365	559	314	250	35
292	164	514	737	0	15
306	175	492	705	208	5
329	175	479	666	40	20
595	451	579	387	125	27
299	81	420	742	0	24
321	584	656	393	190	46
350	125	524	733	185	30
343	150	466	798	0	24
297	129	462	159	0	32
321	337	413	650	143	4
338	145	409	294	12	38
341	177	565	843	106	28
367	159	520	766	0	24
430	337	509	233	221	35
360	122	541	794	0	24
344	178	467	737	0	25
618	416	640	364	245	29
395	242	564	184	11	38
320	171	372	273	25	38
507	374	676	360	115	29
388	127	490	661	182	5
300	88	383	673	0	25
332	253	466	674	188	5
343	91	553	776	0	24
576	622	527	491	137	35
335	142	405	135	92	23
328	176	502	662	54	20
323	109	520	781	0	24
650	510	622	462	36	36
348	182	395	806	16	20
344	172	438	688	116	41
375	130	485	821	247	17
334	135	424	28	166	23
350	686	506	394	281	46
344	136	370	145	0	32
333	207	496	745	246	5
524	395	528	352	109	35
342	420	522	334	70	46
277	173	481	718	137	5
351	118	457	676	0	25
416	237	474	260	0	6
594	362	468	454	256	29
386	174	400	743	182	30
333	184	379	36	113	23
427	180	495	274	123	23
481	367	540	353	231	35
332	93	567	782	0	24
339	99	464	799	137	19
360	130	473	742	0	24
351	147	466	745	0	24
361	187	592	733	36	28
516	375	610	435	0	9
627	352	585	411	249	7
310	126	535	147	6	38
610	363	650	417	187	29
300	250	467	778	0	15
303	112	470	124	156	12
387	171	489	753	139	30
341	192	377	598	38	20
372	238	484	190	274	3
526	492	521	302	208	35
576	316	559	381	189	29
316	112	481	828	0	24
518	398	706	338	70	29
357	208	501	750	123	5
600	400	658	439	238	29
294	168	445	309	15	38
336	115	442	747	0	24
351	162	464	115	171	23
345	142	477	302	34	38
557	243	524	329	111	29
370	147	519	681	157	30
342	167	481	740	152	5
405	242	586	410	0	9
341	120	433	758	0	24
347	141	450	30	35	38
394	134	267	193	97	23
377	166	427	788	0	24
340	207	368	651	0	25
312	102	446	726	102	30
339	146	493	244	136	12
557	390	610	286	133	35
192	307	524	457	0	14
529	323	689	294	149	29
430	222	531	780	205	11
340	133	578	821	190	42
338	136	458	803	0	24
323	136	532	81	0	6
296	144	467	700	0	25
342	175	609	205	29	38
379	175	485	151	188	23
325	113	423	692	170	33
303	122	521	816	78	43
340	204	596	806	208	28
311	90	501	742	226	17
361	151	606	760	248	39
648	468	622	443	217	7
352	154	607	191	0	32
380	234	455	717	161	5
274	200	439	650	210	5
322	131	448	733	94	30
347	142	405	214	0	32
286	105	428	681	0	25
347	214	511	671	99	5
260	127	475	682	181	2
317	113	469	781	0	24
570	580	671	317	267	8
329	207	469	718	182	5
532	404	612	366	303	35
341	176	459	594	210	41
338	198	510	702	145	5
327	210	504	671	0	25
419	183	511	766	226	11
286	96	511	794	0	24
293	122	506	39	141	12
331	108	432	761	7	37
205	453	477	404	271	26
364	157	537	770	103	30
240	146	376	196	215	3
327	118	418	145	79	12
481	374	526	435	205	35
347	146	485	767	0	24
342	129	454	636	51	22
335	116	472	226	87	12
319	424	549	399	262	7
373	185	479	204	204	23
323	87	376	647	0	25
360	216	441	669	133	4
336	143	443	702	112	41
361	181	571	282	0	32
336	105	419	713	61	22
372	178	445	685	56	41
333	179	405	610	76	4
402	159	492	775	0	24
552	372	508	325	95	35
315	101	450	737	107	30
412	192	467	703	0	25
525	377	662	230	316	35
377	187	440	647	74	41
328	114	511	63	130	12
262	161	566	814	25	34
779	1023	634	623	6	16
629	451	615	391	248	7
345	246	428	756	231	5
433	504	580	433	135	27
355	134	487	760	176	30
376	167	411	720	0	25
324	204	448	638	108	4
352	157	406	737	0	24
315	137	523	757	0	24
429	364	539	268	168	35
499	315	446	634	98	21
295	102	483	685	0	25
198	99	375	222	45	26
673	402	602	345	199	35
319	129	436	178	197	12
347	204	413	769	208	11
349	209	400	215	112	23
352	123	549	712	0	15
548	322	665	332	156	29
355	198	431	79	176	23
344	112	429	760	98	19
317	121	369	697	105	33
362	145	392	770	90	30
374	647	577	326	187	46
335	169	516	97	204	23
353	120	601	787	0	24
353	148	488	700	0	25
299	79	359	667	116	33
336	102	398	775	0	24
242	180	506	751	0	15
714	398	441	372	237	7
313	118	365	201	172	12
121	54	287	700	0	15
89	70	289	209	188	40
339	98	470	793	0	24
378	152	446	626	0	25
343	324	375	316	0	14
398	264	558	757	0	15
326	85	445	783	0	24
337	148	539	811	169	19
536	386	555	404	77	27
357	202	387	215	22	38
331	127	497	733	0	24
299	151	456	730	123	30
319	119	486	244	181	12
308	99	465	745	0	24
521	314	589	360	131	29
384	199	452	683	0	25
363	166	525	380	118	23
551	212	520	445	176	29
342	119	475	748	172	30
312	82	396	634	109	41
331	118	444	808	0	24
364	122	542	782	170	42
402	171	510	749	106	34
373	189	421	655	153	41
311	125	458	233	261	12
330	86	393	712	0	25
313	113	474	723	136	30
329	111	389	685	0	25
264	172	479	757	145	5
308	117	459	99	131	12
346	132	529	229	139	12
339	148	456	164	187	23
325	117	458	790	166	19
299	112	385	229	0	32
391	183	446	780	114	41
310	103	390	556	0	25
339	199	531	760	0	15
336	102	455	646	206	2
332	205	471	663	0	25
322	199	478	745	160	5
316	123	450	179	66	12
335	243	424	767	155	11
306	90	423	613	185	41
476	270	628	334	345	35
539	435	670	419	152	27
288	75	416	627	0	25
436	203	507	290	87	23
310	194	468	820	0	15
360	120	527	751	172	30
319	145	418	711	0	25
400	216	450	649	289	5
364	118	482	782	22	20
325	155	445	724	16	20
328	154	521	749	216	2
322	90	518	787	0	24
285	120	406	637	52	22
202	192	433	607	202	1
363	134	424	716	201	2
303	398	311	236	274	26
293	146	467	641	149	5
327	165	444	710	0	25
362	137	458	696	129	30
371	219	519	661	7	37
373	134	474	771	83	43
356	155	546	776	0	24
333	127	412	677	99	41
352	178	442	633	0	25
364	234	499	766	0	25
335	122	400	781	98	19
292	121	566	815	125	42
301	115	549	762	0	24
358	157	409	787	230	17
366	195	429	212	201	23
367	177	444	676	167	41
510	377	555	457	164	29
351	129	530	775	144	30
333	117	511	193	64	12
334	96	436	799	0	24
309	113	462	712	121	30
353	234	585	619	174	28
327	136	449	724	191	2
584	357	623	380	139	29
334	128	621	121	118	12
254	103	370	38	203	12
302	106	543	54	0	6
299	148	569	215	57	38
318	155	451	657	22	20
544	430	598	396	238	7
328	130	559	834	211	42
320	212	475	793	0	15
358	171	475	654	185	5
306	96	430	781	36	43
334	176	476	599	98	4
326	230	497	655	130	5
385	202	501	647	0	25
527	463	513	364	201	35
573	413	560	361	43	36
307	97	424	741	129	33
524	410	577	416	220	35
331	153	499	138	76	12
497	404	561	398	184	35
543	221	418	218	214	46
330	102	442	220	222	12
327	100	374	706	223	33
348	136	398	790	76	43
407	194	452	675	207	41
230	232	416	296	256	26
329	122	457	675	0	25
404	192	382	178	0	32
315	213	600	751	124	28
341	135	441	691	0	25
628	523	694	451	191	8
529	494	582	374	40	36
346	138	506	726	275	2
386	130	533	800	0	24
556	225	515	765	210	10
334	165	451	765	190	11
329	233	503	788	0	15
426	301	611	235	261	35
329	103	441	755	0	24
176	138	253	254	141	26
373	236	409	622	34	4
397	197	493	754	143	11
321	103	463	756	0	24
311	186	550	52	239	23
179	562	464	583	346	40
315	164	483	718	140	5
611	432	588	435	91	27
450	429	695	353	218	29
328	109	452	659	125	41
339	119	436	184	0	32
390	133	473	706	136	30
346	123	421	766	165	30
352	209	459	590	115	4
455	391	535	295	237	35
932	716	671	857	193	13
314	202	390	723	71	41
289	148	444	723	0	25
590	298	421	428	212	29
306	101	440	802	44	43
290	116	423	200	0	32
552	423	537	402	0	9
365	135	471	797	0	24
556	332	447	411	211	29
318	125	409	756	6	37
762	624	637	825	152	13
338	111	398	759	202	17
337	181	516	22	188	23
251	115	129	6	127	18
319	133	523	734	0	24
376	138	466	768	0	24
276	134	386	717	47	20
541	382	668	489	0	9
317	206	459	736	0	25
340	193	421	173	163	23
569	458	605	290	198	35
325	92	458	765	0	24
376	168	304	364	102	23
330	132	561	744	77	42
227	141	400	715	109	1
557	453	659	299	306	35
222	126	415	511	198	41
506	379	569	375	134	35
328	489	618	357	237	7
462	347	549	344	159	35
581	387	649	375	98	27
558	383	554	482	0	9
343	190	548	740	0	15
301	129	475	178	0	32
385	124	569	811	239	42
366	157	481	679	198	5
336	113	478	704	51	22
468	332	569	350	281	35
333	183	471	683	54	34
357	149	401	96	0	6
311	123	484	627	174	2
344	112	448	703	276	2
301	115	469	715	227	2
359	152	403	197	0	32
557	492	573	266	237	35
288	128	442	749	21	20
356	157	442	239	0	32
384	201	632	315	184	3
307	246	394	770	60	34
338	116	420	777	0	24
383	164	524	793	90	30
335	117	408	759	130	33
150	418	619	357	249	26
391	315	603	289	341	35
296	97	422	651	49	22
420	319	517	398	184	35
307	103	461	768	0	24
288	128	427	672	160	41
342	141	355	0	121	45
570	313	586	698	119	21
526	270	554	407	46	36
593	337	562	372	219	29
107	87	431	314	207	26
327	204	542	699	213	5
305	117	387	677	56	22
[truncated: 48,001 more rows]
