# Supplementary material for: Hierarchical Modeling for Rare Event Detection and Cell Subset Alignment across Flow Cytometry Samples
Source: PLoS Comput Biol. 2013 Jul 11;9(7):e1003130. doi: 10.1371/journal.pcbi.1003130 (PMC3708855; doi:10.1371/journal.pcbi.1003130)
Supplement: Software S1 — contains a Makefile, source code and scripts to generate the figures shown in the manuscript. (ZIP) [file pcbi.1003130.s003.zip › Software S1/data/flame48/CD3CD45_0.062500_3_xs.mst.46.parameters.txt]

props	mus	df	Var1	Var2	Var3	Var4	Var5	alpha	mod
0.00945274269886514	188.969765159558	4	1271.05446749003	928.470160930015	541.227556401923	482.600790682402	163.463421738911	-19.5932115240932	188.969765159558
NA	93.624404554721	NA	928.470160930015	857.516864751189	620.390032175684	305.953614399348	163.285292960069	47.3502202214059	93.624404554721
NA	435.032132295271	NA	541.227556401923	620.390032175684	4175.99337627582	1368.25933636439	-155.876283569244	-7.12954189942887	435.032132295271
NA	738.372985267316	NA	482.600790682402	305.953614399348	1368.25933636439	3538.53489109343	-12.0381064498934	-28.5692636246812	738.372985267316
NA	161.169327193851	NA	163.463421738911	163.285292960069	-155.876283569244	-12.0381064498934	3984.2540597126	-2.35214208141913	161.169327193851
0.0214684676620633	331.463938190828	8.00002497434616	912.548379433593	321.172349403267	39.1477072473721	199.231560794304	244.828564318565	-0.980936675064375	331.463938190828
NA	128.607165151122	NA	321.172349403267	463.733623718108	149.5064376034	331.959038346532	159.235671186317	13.579171046566	128.607165151122
NA	447.257638842194	NA	39.1477072473721	149.5064376034	1177.40582277405	485.877707517646	73.1306523635502	15.3178761316893	447.257638842194
NA	707.99253361147	NA	199.231560794304	331.959038346532	485.877707517646	1798.03369638991	-51.8456107487452	6.48261847210165	707.99253361147
NA	223.287983362569	NA	244.828564318565	159.235671186317	73.1306523635502	-51.8456107487452	1033.97742878934	-21.3220122261047	223.287983362569
0.0227529659391299	357.442488554951	4	2189.32885380942	1311.66163779896	738.46380200262	504.225656278853	309.676515382082	-10.4633344418879	357.442488554951
NA	157.183390152218	NA	1311.66163779896	1239.66448416965	513.577374843983	223.980183005044	144.157864124862	48.1317908188823	157.183390152218
NA	546.589205228515	NA	738.46380200262	513.577374843983	2941.1394317644	735.082288781565	194.78734622933	-62.1268593473122	546.589205228515
NA	235.887104488362	NA	504.225656278853	223.980183005044	735.082288781565	2794.88749008849	89.5865148831098	-10.6941420335707	235.887104488362
NA	162.916624149149	NA	309.676515382082	144.157864124862	194.78734622933	89.5865148831098	2500.11352837286	-6.31881369406449	162.916624149149
0.0132142378017022	342.499079519	4	706.454278273753	274.116917114444	-24.6246450595983	-212.352344098761	118.43710794522	2.64298414309453	342.499079519
NA	186.781116709273	NA	274.116917114444	896.606191357318	174.656294161391	268.998635044837	200.227379937297	28.8001312830174	186.781116709273
NA	443.720688815005	NA	-24.6246450595983	174.656294161391	777.21440453982	340.51164044852	-133.955369578698	10.7951684361991	443.720688815005
NA	636.290552613595	NA	-212.352344098761	268.998635044837	340.51164044852	1549.83296160279	-333.186302136975	8.66948443571443	636.290552613595
NA	89.5473927812455	NA	118.43710794522	200.227379937297	-133.955369578698	-333.186302136975	1990.62903914569	26.9977162301869	89.5473927812455
0.0502445928339301	357.944341694468	8.00002497434616	1106.4288575525	293.035379616959	88.8482102763047	8.70060127417852	-31.5202800297736	-13.7908619138671	357.944341694468
NA	190.990893725759	NA	293.035379616959	902.998804729244	-1.99424639706219	-56.2715368203382	122.087428196605	1.36930699516362	190.990893725759
NA	481.418749231393	NA	88.8482102763047	-1.99424639706219	1355.18124179877	474.953291087484	-325.583711958076	2.55676316090396	481.418749231393
NA	691.525514663927	NA	8.70060127417852	-56.2715368203382	474.953291087484	1506.40786079184	-134.793059549128	4.07598219011322	691.525514663927
NA	188.666370234656	NA	-31.5202800297736	122.087428196605	-325.583711958076	-134.793059549128	2495.51235114958	-22.2860310971159	188.666370234656
0.0214364271905568	299.542696813386	4	640.284703487602	231.788810779744	-160.278580223091	-308.768308403267	-6.72114435240924e-11	47.4256149825344	299.542696813386
NA	109.321123485438	NA	231.788810779744	318.538043083249	-53.3088850264562	-588.802599300466	-2.58011397559472e-11	56.1711212869594	109.321123485438
NA	463.408755762045	NA	-160.278580223091	-53.3088850264562	3089.49951416612	311.145029971284	5.88655146278263e-12	6.5477112945146	463.408755762045
NA	54.9093577664678	NA	-308.768308403267	-588.802599300466	311.145029971284	4504.92056279775	2.91042609308926e-12	66.5774880287648	54.9093577664678
NA	1.14063800590289e-13	NA	-6.72114435240924e-11	-2.58011397559472e-11	5.88655146278263e-12	2.91042609308926e-12	1.42880717670229e-13	1.12506715328237e-12	1.14063800590289e-13
0.0252484757052524	579.961735549387	4	3921.1339222686	455.518415766639	318.683464702761	282.25830749355	-3.51681485156717	-43.9217938918003	579.961735549387
NA	396.269270862251	NA	455.518415766639	2521.76185587562	471.939064767082	297.973781701924	300.526526521315	28.2730206816257	396.269270862251
NA	594.554274783622	NA	318.683464702761	471.939064767082	2359.12405398109	473.743273555108	69.8670692407047	-0.509530051308944	594.554274783622
NA	406.588630168134	NA	282.25830749355	297.973781701924	473.743273555108	872.589486013633	36.3909417759022	-5.44804455150202	406.588630168134
NA	266.193791924854	NA	-3.51681485156717	300.526526521315	69.8670692407047	36.3909417759022	1275.20083637931	-10.5284988018488	266.193791924854
0.0169245916519554	572.446441563561	8.00002497434616	3074.09818093459	3052.46044452365	371.508744999376	1016.08159525028	429.76978657666	-34.1569971269897	572.446441563561
NA	494.134522918145	NA	3052.46044452365	8543.1666893379	-439.599491575586	1064.6257198857	575.995305976086	-16.0603250235759	494.134522918145
NA	608.635263298265	NA	371.508744999376	-439.599491575586	2365.30507810409	739.569177161847	-196.75429611843	-1.06168543982419	608.635263298265
NA	373.11953961262	NA	1016.08159525028	1064.6257198857	739.569177161847	2093.74764673773	418.746154928831	-14.5862432504277	373.11953961262
NA	212.433895683477	NA	429.76978657666	575.995305976086	-196.75429611843	418.746154928831	2992.76050603822	-5.92250180345528	212.433895683477
0.0189293908288346	563.674075893688	4	3323.8987682442	1194.47629777016	-78.193878136252	571.257660109859	1.05944126744146e-11	-52.5986479595552	563.674075893688
NA	353.961799855148	NA	1194.47629777016	4297.69201316486	1697.90132701798	775.1579034993	-1.52857471204192e-11	42.3829904297137	353.961799855148
NA	589.573380514172	NA	-78.193878136252	1697.90132701798	3734.42476666677	76.9450958767233	1.16742249802652e-11	-31.7431778587726	589.573380514172
NA	389.85945694638	NA	571.257660109859	775.1579034993	76.9450958767233	2799.98838196226	1.72164724276712e-11	-24.3173869710718	389.85945694638
NA	2.42101348685333e-14	NA	1.05944126744146e-11	-1.52857471204192e-11	1.16742249802652e-11	1.72164724276712e-11	3.02677323752536e-14	3.75314365030553e-13	2.42101348685333e-14
0.00728220412841884	576.124336616341	4	5227.04724760195	1906.81478088956	242.992361690432	-258.524010378292	286.324697582044	-40.9981136634718	576.124336616341
NA	219.900961222365	NA	1906.81478088956	1309.24328452187	375.033798962015	-114.730829061504	3.57626333204706	66.572641695678	219.900961222365
NA	550.956771979452	NA	242.992361690432	375.033798962015	1603.92983939563	333.326516009811	53.7652379406782	1.25869644455605	550.956771979452
NA	812.85359400308	NA	-258.524010378292	-114.730829061504	333.326516009811	1166.58036135634	-348.436375694925	-16.5255386223068	812.85359400308
NA	136.380096636358	NA	286.324697582044	3.57626333204706	53.7652379406782	-348.436375694925	3878.83163795123	22.9438870074854	136.380096636358
0.0142516914283615	364.049705703473	8.00002497434616	1404.46608527607	518.973091730805	644.355325412477	-3.09727826934724	-184.461324437084	-12.5194411187649	364.049705703473
NA	186.163997833769	NA	518.973091730805	792.979260662645	517.90431889524	72.991515796817	181.523586943091	3.82934742375551	186.163997833769
NA	511.636269631718	NA	644.355325412477	517.90431889524	1928.01873810876	396.769450308094	122.21432292451	-22.380796828706	511.636269631718
NA	777.657584090121	NA	-3.09727826934724	72.991515796817	396.769450308094	658.119571756055	-231.732638267348	-6.17977716303115	777.657584090121
NA	176.454838661175	NA	-184.461324437084	181.523586943091	122.21432292451	-231.732638267348	2828.04957900007	-8.12378859405571	176.454838661175
0.0367663096464799	306.847124710502	4	291.091257714065	141.887163895309	198.600003704597	117.548864159569	-29.8573509493885	6.95640441376357	306.847124710502
NA	116.49502576505	NA	141.887163895309	221.282124725455	100.747870830551	69.1193944023732	-81.536149064382	11.3316954766948	116.49502576505
NA	465.363827180085	NA	198.600003704597	100.747870830551	2421.31045561137	537.874254077595	-101.811437909266	24.9048365151349	465.363827180085
NA	158.497766290767	NA	117.548864159569	69.1193944023732	537.874254077595	4677.42560180482	169.440930959386	-2.37601092988137	158.497766290767
NA	122.774168408373	NA	-29.8573509493885	-81.536149064382	-101.811437909266	169.440930959386	3128.43089401627	20.0776062040958	122.774168408373
0.00843515481545257	759.51705698921	8.00002497434616	5462.70816208142	3084.06913807054	581.778758106775	121.057751504849	12.2863600737588	-48.1953402350942	759.51705698921
NA	469.806104994425	NA	3084.06913807054	5464.48389232321	497.315766484182	379.406397074729	1613.14740481135	56.6849580441012	469.806104994425
NA	638.81010050482	NA	581.778758106775	497.315766484182	1287.17806096224	14.1013925409534	404.353535667075	-2.58828638012982	638.81010050482
NA	779.00062699946	NA	121.057751504849	379.406397074729	14.1013925409534	1767.84236462532	-289.830273362165	-15.4281780060843	779.00062699946
NA	229.580663494541	NA	12.2863600737588	1613.14740481135	404.353535667075	-289.830273362165	4300.82612610007	-29.8995973550754	229.580663494541
0.00857820132818304	327.867032099662	4.00007492303848	54878.9846994065	20085.5716317356	22930.0151737183	54302.6889948795	-2.44299962494346e-13	4.94557547097448	327.867032099662
NA	139.282261467973	NA	20085.5716317356	8354.79178515821	8625.09475230577	21038.5181251305	-1.25150868630036e-12	143.46658587852	139.282261467973
NA	436.076560505248	NA	22930.0151737183	8625.09475230577	15811.7981517741	27074.5025275903	2.82121266377921e-14	20.0835164326088	436.076560505248
NA	503.342183823842	NA	54302.6889948795	21038.5181251305	27074.5025275903	71560.2719747865	1.16772968112726e-12	-60.5386552524038	503.342183823842
NA	1.73934486256804e-15	NA	-2.44299962494346e-13	-1.25150868630036e-12	2.82121266377921e-14	1.16772968112726e-12	2.16258787863422e-15	1.09561195621667e-14	1.73934486256804e-15
0.0224846692740368	354.603377400908	4	2326.86678001188	1136.52428981614	418.495259795096	185.782904614403	4.40563699705336e-11	-38.5356468112745	354.603377400908
NA	162.145321851026	NA	1136.52428981614	1858.71263439805	445.760289188257	198.565852899055	1.31943613984508e-11	10.1390095538542	162.145321851026
NA	569.672157667245	NA	418.495259795096	445.760289188257	1360.13038687007	191.684404180651	8.47787662587248e-11	-55.340335138917	569.672157667245
NA	748.796702527953	NA	185.782904614403	198.565852899055	191.684404180651	1726.30508009215	5.25888097211739e-12	-11.4903687590902	748.796702527953
NA	9.54733384342402e-14	NA	4.40563699705336e-11	1.31943613984508e-11	8.47787662587248e-11	5.25888097211739e-12	1.19245115334547e-13	1.44364998260992e-12	9.54733384342402e-14
0.00141909017344144	584.045018030656	4	92674.844514049	-5.511620198495e-14	26868.0699448593	19264.1917499186	-5223.87523011035	11.8762945460947	584.045018030656
NA	1023	NA	-5.511620198495e-14	8.0809868820687e-18	-1.5425299738141e-15	-2.29639431668787e-15	-3.56971202659312e-14	-1.06850276875881e-13	1023
NA	589.981805413578	NA	26868.0699448593	-1.5425299738141e-15	16660.0981804148	14881.4049661075	-3396.79335821676	10.6158988017285	589.981805413578
NA	624.297324988156	NA	19264.1917499186	-2.29639431668787e-15	14881.4049661075	17802.0784152223	-3786.67823903142	71.6290820614108	624.297324988156
NA	-18.7108555321324	NA	-5223.87523011035	-3.56971202659312e-14	-3396.79335821676	-3786.67823903142	1115.16435116722	288.203546547591	-18.7108555321324
0.0178559847572257	326.361284583004	4	528.717148256951	216.43892405426	142.957378548724	200.132976204143	56.0980992821759	-1.31909532543239	326.361284583004
NA	108.305078587397	NA	216.43892405426	223.972840373443	110.170311448501	144.229214202032	98.864959316591	10.3370565405621	108.305078587397
NA	439.412583482929	NA	142.957378548724	110.170311448501	1552.72293253699	401.281996790801	203.935901460983	10.541926851256	439.412583482929
NA	770.088299366264	NA	200.132976204143	144.229214202032	401.281996790801	733.248256139944	67.8620623635361	-7.19714086937918	770.088299366264
NA	225.968946016427	NA	56.0980992821759	98.864959316591	203.935901460983	67.8620623635361	860.20983615053	-14.8619398030581	225.968946016427
0.00260415352212493	310.499849478461	4	6886.14371271084	3229.68415010356	2604.69706647434	1463.45618670106	-604.981623228228	-24.9505885092976	310.499849478461
NA	122.068814059296	NA	3229.68415010356	3222.80756911496	682.484178282401	503.176892081872	-73.9836279903364	47.7752592922096	122.068814059296
NA	60.3452473223543	NA	2604.69706647434	682.484178282401	3205.54918438059	459.866677023404	155.82457091702	60.9501838143326	60.3452473223543
NA	54.5846803805654	NA	1463.45618670106	503.176892081872	459.866677023404	1653.62934849337	-1039.16033631071	101.957887799911	54.5846803805654
NA	123.830891172367	NA	-604.981623228228	-73.9836279903364	155.82457091702	-1039.16033631071	4860.14367181146	23.340959810576	123.830891172367
0.039380422023018	328.531086306069	4	562.179558668615	212.440889121937	83.1745762383749	153.290185093052	22.972039327658	-0.723882921944167	328.531086306069
NA	106.287319640099	NA	212.440889121937	228.712134460004	34.975715285332	115.44373730613	36.1231041642607	15.4655992642583	106.287319640099
NA	456.239124323691	NA	83.1745762383749	34.975715285332	1285.90644356477	377.607187343759	177.232648992379	7.82078812000119	456.239124323691
NA	796.752318938576	NA	153.290185093052	115.44373730613	377.607187343759	482.674434152882	158.661090758344	-7.24482726865746	796.752318938576
NA	139.771372144111	NA	22.972039327658	36.1231041642607	177.232648992379	158.661090758344	1734.57214477488	4.71126928397143	139.771372144111
0.0168876397995181	330.951544669159	4	1076.72465306919	572.779787797338	304.287059165295	182.335498189978	30.2785572348325	5.3736955683175	330.951544669159
NA	124.305833713305	NA	572.779787797338	767.41353308333	271.011162370568	-62.8437197648438	-17.8647989591464	24.4686933558532	124.305833713305
NA	453.511645085243	NA	304.287059165295	271.011162370568	1530.93322722979	559.680420614593	-21.3057749871547	10.5258983898267	453.511645085243
NA	734.971110370624	NA	182.335498189978	-62.8437197648438	559.680420614593	2031.72649415622	19.7825610460474	-18.0434331874894	734.971110370624
NA	12.7638399372479	NA	30.2785572348325	-17.8647989591464	-21.3057749871547	19.7825610460474	34.6712042776086	17.7066250822759	12.7638399372479
0.00741802174329591	573.357158539944	4	19679.9989962542	9648.18211105353	2646.10877684161	-3382.1043918637	-195.775601421647	-72.9520562893221	573.357158539944
NA	323.798133895829	NA	9648.18211105353	11091.3308728559	4208.10771875651	-809.855611786177	2378.76763660413	116.140428113098	323.798133895829
NA	566.869941042035	NA	2646.10877684161	4208.10771875651	3042.69394300427	28.5986737409765	755.489695398025	-0.258755428858031	566.869941042035
NA	694.305585690123	NA	-3382.1043918637	-809.855611786177	28.5986737409765	3124.11562372462	-167.650323210124	9.52599081886494	694.305585690123
NA	168.724019176011	NA	-195.775601421647	2378.76763660413	755.489695398025	-167.650323210124	4987.41651366324	15.9312420057371	168.724019176011
0.0133693751163616	327.456159173411	4	741.873758774125	247.45900377689	230.568440051151	201.155911626277	-245.342381886535	-1.92547921569596	327.456159173411
NA	111.488595287607	NA	247.45900377689	223.250896244747	138.607904192216	12.8126998325463	-63.8304908505219	10.4988433905428	111.488595287607
NA	440.617063019614	NA	230.568440051151	138.607904192216	907.26703579505	409.503015107656	-130.393690854947	12.9276663373321	440.617063019614
NA	689.257392958917	NA	201.155911626277	12.8126998325463	409.503015107656	1536.63407931457	-22.5164048942083	4.59291691283498	689.257392958917
NA	61.2058254092138	NA	-245.342381886535	-63.8304908505219	-130.393690854947	-22.5164048942083	767.008586957545	12.8567071817477	61.2058254092138
0.0506724250595953	358.478357863898	8.00002497434616	1092.77665911362	450.173259716839	-42.4498340572016	322.616974814431	19.2657587521499	0.142605789322284	358.478357863898
NA	165.062678551289	NA	450.173259716839	616.211338674157	4.3746153618689	37.5122424738686	26.5693240311544	7.9064700250641	165.062678551289
NA	431.007714444644	NA	-42.4498340572016	4.3746153618689	2127.10597003937	271.075211521105	48.7961555850033	20.80675253695	431.007714444644
NA	170.702102025366	NA	322.616974814431	37.5122424738686	271.075211521105	4816.78032843887	135.807740505396	-6.08425943702223	170.702102025366
NA	158.120338706888	NA	19.2657587521499	26.5693240311544	48.7961555850033	135.807740505396	3063.44544144914	-6.26824306499779	158.120338706888
0.068467364187582	323.194686016636	4	673.636962133452	233.015683186797	72.2752477979826	180.52297839686	-1.14787642447618e-10	7.62745417463348	323.194686016636
NA	104.251028747098	NA	233.015683186797	270.535477743647	-6.6491719701557	199.771510180366	-3.40888518476109e-11	26.2553877183399	104.251028747098
NA	450.499452003682	NA	72.2752477979826	-6.6491719701557	2906.96307038303	779.110797730889	-1.26497425407918e-10	23.7662948283531	450.499452003682
NA	785.169125224519	NA	180.52297839686	199.771510180366	779.110797730889	1103.62052570797	9.2413807025129e-11	-21.6222966135077	785.169125224519
NA	4.56908119093394e-13	NA	-1.14787642447618e-10	-3.40888518476109e-11	-1.26497425407918e-10	9.2413807025129e-11	5.72788975089642e-13	7.61336511495848e-12	4.56908119093394e-13
0.0656998965253659	335.137137307373	4	1109.00587029836	575.580093172857	266.602752416794	234.500599957506	-5.4975681143851e-11	7.28356662464334	335.137137307373
NA	112.375140781306	NA	575.580093172857	613.506553802369	225.485500733417	46.7327835382891	-9.03824818637752e-11	55.9936140122501	112.375140781306
NA	437.465325568634	NA	266.602752416794	225.485500733417	1338.74158234186	302.415040303008	-2.22092200825613e-11	18.3822451201115	437.465325568634
NA	695.442884021713	NA	234.500599957506	46.7327835382891	302.415040303008	2011.61883195002	3.19156218069036e-12	-5.39111096252443	695.442884021713
NA	2.32118293554655e-13	NA	-5.4975681143851e-11	-9.03824818637752e-11	-2.22092200825613e-11	3.19156218069036e-12	2.89307389517591e-13	2.90006693348576e-12	2.32118293554655e-13
0.0157502431045046	141.419068162027	8.00002497434616	2024.79232768704	-223.101315463332	741.630215601946	535.213071835618	691.043734651593	55.5867800917056	141.419068162027
NA	202.958780935219	NA	-223.101315463332	12192.293648663	4797.66507801011	3911.29009126777	3043.38251361963	73.1714396621282	202.958780935219
NA	445.308690489048	NA	741.630215601946	4797.66507801011	7761.54500117772	4192.53865546176	1818.87639475024	-18.2002385506908	445.308690489048
NA	304.585707172784	NA	535.213071835618	3911.29009126777	4192.53865546176	5445.52567093885	1302.79258826644	-0.587155347844971	304.585707172784
NA	179.992150091349	NA	691.043734651593	3043.38251361963	1818.87639475024	1302.79258826644	6135.79359315991	-1.81619872995666	179.992150091349
0.018377094752456	555.922052886885	4	3563.95967835177	220.993931614587	247.823490995143	134.07661642553	-308.267209647676	-33.6742042480531	555.922052886885
NA	395.801998587979	NA	220.993931614587	2050.60388692575	-60.9604607673826	-74.1952453345018	55.3072230233591	24.2924977493142	395.801998587979
NA	607.962311280586	NA	247.823490995143	-60.9604607673826	1873.4964204347	203.888545927699	141.09665281633	-7.43195973791958	607.962311280586
NA	402.641088724785	NA	134.07661642553	-74.1952453345018	203.888545927699	902.188487599398	187.060673098473	-3.92971304479447	402.641088724785
NA	139.614876670521	NA	-308.267209647676	55.3072230233591	141.09665281633	187.060673098473	2000.75111822451	2.24206287360891	139.614876670521
0.0133576870718865	344.492621427156	4	656.439434983803	177.502455458953	85.9814061263316	-52.0801023019586	-9.2545181086066	-3.32202768575774	344.492621427156
NA	174.42816864797	NA	177.502455458953	726.119645223984	127.143516486657	-77.5920750224387	311.217588549922	21.4033512679595	174.42816864797
NA	581.083438672565	NA	85.9814061263316	127.143516486657	642.160024394786	179.951982662841	225.313061177285	-10.5354443879782	581.083438672565
NA	750.154150793734	NA	-52.0801023019586	-77.5920750224387	179.951982662841	1273.0601205509	0.141462489776358	-12.0235766798869	750.154150793734
NA	99.3085542617226	NA	-9.2545181086066	311.217588549922	225.313061177285	0.141462489776358	2624.56645656493	31.2205827985243	99.3085542617226
0.0475809721529324	566.969902409091	8.00002497434616	1944.54541439897	330.538217254808	134.438584504902	399.9219755154	284.423236582562	-15.7456250199436	566.969902409091
NA	363.205983260801	NA	330.538217254808	2061.85805516507	1494.00944079446	291.092501127082	578.999743907576	-8.73720235963081	363.205983260801
NA	579.654937717729	NA	134.438584504902	1494.00944079446	4272.90953521086	149.252235132617	960.927345681513	-8.37859191977847	579.654937717729
NA	389.360338027019	NA	399.9219755154	291.092501127082	149.252235132617	2145.75785138496	264.956590839588	-0.22080827864005	389.360338027019
NA	201.62896042614	NA	284.423236582562	578.999743907576	960.927345681513	264.956590839588	3956.48465917951	-11.9133289866858	201.62896042614
0.0577587954419678	334.787019585413	8.00002497434616	715.942858654434	245.414371841436	57.8684513519289	61.6562930058634	119.1424191006	-0.967195094641367	334.787019585413
NA	120.482781361555	NA	245.414371841436	344.859494415058	60.7769378447466	11.4916070529923	47.5471979524138	11.6050999317025	120.482781361555
NA	466.009286744611	NA	57.8684513519289	60.7769378447466	1763.19898252851	26.1546612839111	-32.1150950953734	2.61897550046256	466.009286744611
NA	733.178338032355	NA	61.6562930058634	11.4916070529923	26.1546612839111	1070.87676176963	26.4632346502464	7.37150568284279	733.178338032355
NA	145.130946013533	NA	119.1424191006	47.5471979524138	-32.1150950953734	26.4632346502464	1805.76784908268	-11.2032271026649	145.130946013533
0.00104769145052002	876.761610481943	4	8456.4152660492	-2941.34068565348	199.461516542383	224.587290778648	-2016.70198028635	-73.0660970987542	876.761610481943
NA	815.172858886074	NA	-2941.34068565348	3214.68151629228	349.449030280125	-327.36619904774	2804.33393475058	-167.844675559228	815.172858886074
NA	662.110756560872	NA	199.461516542383	349.449030280125	787.174144872843	62.775894536888	-227.04128811826	-26.4004914003781	662.110756560872
NA	476.932865119052	NA	224.587290778648	-327.36619904774	62.775894536888	708.01123822817	471.3666449501	-55.6793577077826	476.932865119052
NA	230.546494447159	NA	-2016.70198028635	2804.33393475058	-227.04128811826	471.3666449501	7147.1262520723	4.11694568022909	230.546494447159
0.0297409739897449	327.631610551622	4	1794.41269204207	823.606501314339	112.144283967026	354.467145431645	-2.16090608721487e-11	10.4585332097066	327.631610551622
NA	120.624045075626	NA	823.606501314339	616.604001089996	570.26424831572	311.852744000006	-1.82436531786747e-11	46.5054853600616	120.624045075626
NA	499.328922822629	NA	112.144283967026	570.26424831572	5328.66804922002	1394.63682374586	5.27810489697216e-11	-44.2854211383379	499.328922822629
NA	211.388406324183	NA	354.467145431645	311.852744000006	1394.63682374586	3178.16032752505	5.34503625130699e-11	-8.58922483758692	211.388406324183
NA	8.20061135567704e-14	NA	-2.16090608721487e-11	-1.82436531786747e-11	5.27810489697216e-11	5.34503625130699e-11	1.02681491824587e-13	9.69343535355169e-13	8.20061135567704e-14
0.0212278920621189	323.111322182313	4	440.9372449054	165.418279065828	57.2460749303406	114.982077404909	162.43763632305	0.701566329823597	323.111322182313
NA	104.988150355233	NA	165.418279065828	151.553340581538	-3.6609592039596	37.8510448736531	64.135223360951	4.60955641030025	104.988150355233
NA	400.937376333403	NA	57.2460749303406	-3.6609592039596	737.608429413004	53.1600126282203	55.967636776871	18.5032969290932	400.937376333403
NA	732.33610125643	NA	114.982077404909	37.8510448736531	53.1600126282203	1403.14645095471	-175.479476285185	-16.0776335575816	732.33610125643
NA	145.164519293625	NA	162.43763632305	64.135223360951	55.967636776871	-175.479476285185	1963.09581420085	4.05505529139672	145.164519293625
0.0132849982607578	365.852484706481	4	810.91255550533	306.385813022046	62.3207726750245	-192.849342986635	191.868369258154	-8.50158234740445	365.852484706481
NA	182.499462631426	NA	306.385813022046	654.286446823999	-54.5161424414423	-116.740242932499	-115.984303052943	12.0613606442577	182.499462631426
NA	482.629578945619	NA	62.3207726750245	-54.5161424414423	1298.19187372137	580.296796472673	-12.0092391649434	5.32953423551015	482.629578945619
NA	731.347676947356	NA	-192.849342986635	-116.740242932499	580.296796472673	1353.20914972984	106.958388414061	-11.6755242849244	731.347676947356
NA	84.6715770088558	NA	191.868369258154	-115.984303052943	-12.0092391649434	106.958388414061	851.311610307925	-8.09077384021532	84.6715770088558
0.0521267042796045	531.393343727242	8.00002497434616	3256.87842991425	1096.24538599764	320.093980470505	621.732914515251	-68.8202018274381	-3.44789620971044	531.393343727242
NA	408.775591040653	NA	1096.24538599764	3256.5351985256	366.961418672274	856.107552827628	253.311208299522	3.87666958910204	408.775591040653
NA	561.606942631456	NA	320.093980470505	366.961418672274	1444.18392137171	163.431315289805	257.277359698912	4.69021352892796	561.606942631456
NA	353.069146756076	NA	621.732914515251	856.107552827628	163.431315289805	2526.00793832716	21.3329443431844	4.21587447000101	353.069146756076
NA	215.673963296393	NA	-68.8202018274381	253.311208299522	257.277359698912	21.3329443431844	3713.80083550445	-13.6474736807472	215.673963296393
0.0111393725229507	533.246580199346	8.00002497434616	3918.59009253379	625.084829019863	703.860789640588	804.017905085061	42.3601201776578	-7.53588851698141	533.246580199346
NA	392.485475571215	NA	625.084829019863	3639.54962141416	560.200325540302	255.747481258807	-118.247262094436	7.96899161741754	392.485475571215
NA	577.246891564423	NA	703.860789640588	560.200325540302	2768.54141823479	686.071972330391	41.1133057082076	-2.99020573309346	577.246891564423
NA	377.826073620156	NA	804.017905085061	255.747481258807	686.071972330391	2024.00506484731	5.33101753074926	-7.42492006186634	377.826073620156
NA	10.9373853128478	NA	42.3601201776578	-118.247262094436	41.1133057082076	5.33101753074926	156.736820471678	38.0479142342856	10.9373853128478
0.00960686746756429	326.877040184031	4	749.327428397159	383.897997563546	39.4177269065773	-166.933525061525	-9.17082353108452	12.9205216810333	326.877040184031
NA	119.032879802269	NA	383.897997563546	906.879713823263	284.943175987161	-475.068474324976	-23.0325274716674	35.4959700240333	119.032879802269
NA	451.611608586046	NA	39.4177269065773	284.943175987161	2241.01773611573	745.781472717108	-8.36401387771791	25.9260056254388	451.611608586046
NA	747.584867569552	NA	-166.933525061525	-475.068474324976	745.781472717108	2354.63872019328	23.0577124782707	-18.0444814462549	747.584867569552
NA	2.24958646531035	NA	-9.17082353108452	-23.0325274716674	-8.36401387771791	23.0577124782707	3.08610747912522	5.13854391866463	2.24958646531035
0.0127164993391829	330.23754279629	4	1297.89031201129	848.060015425025	-245.529783964662	206.364234025401	-78.3890925966946	19.3768190996712	330.23754279629
NA	150.856556554284	NA	848.060015425025	1073.73041856832	-42.8747282100183	348.287974200296	-63.4969438055524	18.0237369875297	150.856556554284
NA	465.215638455759	NA	-245.529783964662	-42.8747282100183	3026.74072354392	567.512744033539	-40.6133107586462	2.05687018383961	465.215638455759
NA	175.786036844846	NA	206.364234025401	348.287974200296	567.512744033539	3607.73260178065	-7.49269132328405	15.8994164917757	175.786036844846
NA	7.68708892723053	NA	-78.3890925966946	-63.4969438055524	-40.6133107586462	-7.49269132328405	88.363962826234	29.3026263999068	7.68708892723053
0.0131262498862752	341.052452317361	4	825.560689934583	270.701687643194	124.132537468067	176.62293779146	-6.61431232894096	6.54721114204024	341.052452317361
NA	132.614958213005	NA	270.701687643194	401.791047636603	245.262512988948	94.4456745088682	47.0731791137107	27.565671844836	132.614958213005
NA	558.585163668609	NA	124.132537468067	245.262512988948	870.439440529212	81.1618252810869	-162.642628917401	0.170878765113796	558.585163668609
NA	760.302285266018	NA	176.62293779146	94.4456745088682	81.1618252810869	1056.98456120122	-41.1078635710635	-12.3163873615601	760.302285266018
NA	182.330893749063	NA	-6.61431232894096	47.0731791137107	-162.642628917401	-41.1078635710635	1243.53327399476	4.31455735200083	182.330893749063
0.00601855477567882	73.2810136790924	4	161.372956468761	136.794813598284	271.69078453443	108.129986600716	46.3792565180426	21.8832728858745	73.2810136790924
NA	168.184280421783	NA	136.794813598284	5271.77273187685	1379.99396798419	3116.70906364039	1599.96120392365	42.8230595771839	168.184280421783
NA	322.258253008989	NA	271.69078453443	1379.99396798419	7301.64829995466	4097.15009347562	1048.09132718449	27.1147517778769	322.258253008989
NA	228.528191153289	NA	108.129986600716	3116.70906364039	4097.15009347562	8070.37802302967	1345.57296896964	24.6959991080882	228.528191153289
NA	168.647221753471	NA	46.3792565180426	1599.96120392365	1048.09132718449	1345.57296896964	3981.02752577622	14.0582851465326	168.647221753471
0.0396167946951793	342.28531561512	8.00002497434616	1060.44481563787	510.264575015474	244.042741306736	168.666196977211	136.737294482981	8.4934680122344	342.28531561512
NA	135.534837778543	NA	510.264575015474	802.074877620831	141.942544812626	67.4994548435137	345.663493383146	29.9647647238964	135.534837778543
NA	429.218837544968	NA	244.042741306736	141.942544812626	654.69679847209	83.8444330431366	170.53942973221	7.97876625964605	429.218837544968
NA	668.537413340545	NA	168.666196977211	67.4994548435137	83.8444330431366	1646.5756394274	-271.207180429484	14.0869607170973	668.537413340545
NA	146.146161754133	NA	136.737294482981	345.663493383146	170.53942973221	-271.207180429484	2295.02551958514	-5.61553041814427	146.146161754133
0.0185860964024389	329.658853133816	4	478.746932234717	174.268596732331	107.112150205019	171.257651028386	-27.9792245883947	-0.835665967782608	329.658853133816
NA	110.247181180796	NA	174.268596732331	242.089788100697	86.8951390462204	191.116322202657	-98.712053033942	14.0759353495742	110.247181180796
NA	547.158855164421	NA	107.112150205019	86.8951390462204	405.889176437135	31.64880711553	-87.5793370127121	6.3084321121309	547.158855164421
NA	807.252712859875	NA	171.257651028386	191.116322202657	31.64880711553	699.520667084604	30.7749535547931	-30.0714671601698	807.252712859875
NA	121.814077904255	NA	-27.9792245883947	-98.712053033942	-87.5793370127121	30.7749535547931	3280.99966308714	9.2391600368581	121.814077904255
0.0174133989381734	330.842676080858	4	567.126479254228	215.63057473316	-5.39440504240946	40.6502486680153	39.5379419400833	1.89245171021926	330.842676080858
NA	110.25946695894	NA	215.63057473316	216.147995942332	14.3133441672668	75.1958816573394	20.040132690986	14.8429811080911	110.25946695894
NA	445.25229599812	NA	-5.39440504240946	14.3133441672668	1424.36211478523	471.816148643393	-37.8651721973917	12.9255537177628	445.25229599812
NA	790.56996148514	NA	40.6502486680153	75.1958816573394	471.816148643393	603.739988955132	-4.70619065864016	-14.4551077932065	790.56996148514
NA	43.9163271911892	NA	39.5379419400833	20.040132690986	-37.8651721973917	-4.70619065864016	580.648710090033	13.1836594794794	43.9163271911892
0.000609806405442438	454.845647464839	4.00007492303848	7559.28799951087	7645.82836401554	4472.56746701862	-3808.93472089568	-3703.1147152339	-9.83221307015252	454.845647464839
NA	216.367956350655	NA	7645.82836401554	8014.19425010958	4334.4109625212	-4410.57837983043	-3717.88640861361	43.4729295166108	216.367956350655
NA	541.297674601621	NA	4472.56746701862	4334.4109625212	4092.25033132326	-1121.98428873902	-2035.1706371049	24.1024592912146	541.297674601621
NA	625.004420868782	NA	-3808.93472089568	-4410.57837983043	-1121.98428873902	6998.1600991974	-3177.68436091667	-0.507104877955596	625.004420868782
NA	693.407621334812	NA	-3703.1147152339	-3717.88640861361	-2035.1706371049	-3177.68436091667	21519.835836747	65.605130135035	693.407621334812
0.00783799974319595	315.84725591938	4	2021.13087641572	979.108055741693	893.724297105357	-3.20670030963453e-12	261.702037560042	14.5885136524424	315.84725591938
NA	114.942337936066	NA	979.108055741693	729.09202673072	1207.2105815983	-3.38401727345706e-12	282.497826142347	41.5928639721042	114.942337936066
NA	510.84206567881	NA	893.724297105357	1207.2105815983	5534.95881033363	2.56603836029157e-12	133.637405566078	-78.1940565128563	510.84206567881
NA	1.06301904530524e-14	NA	-3.20670030963453e-12	-3.38401727345706e-12	2.56603836029157e-12	1.35306218748233e-14	-8.72758546720789e-13	9.70328019532075e-14	1.06301904530524e-14
NA	109.077074531567	NA	261.702037560042	282.497826142347	133.637405566078	-8.72758546720789e-13	5952.0180908082	11.6134815084472	109.077074531567
0.0118308114166711	428.879395420437	4	5653.49411917012	-1686.70881379416	-450.592541451731	-632.786445583333	520.48062434122	-34.0477297010179	428.879395420437
NA	372.508772991052	NA	-1686.70881379416	12930.2578157426	4665.81965614235	3977.64667808711	1707.6719975893	44.0419181336547	372.508772991052
NA	496.16203904665	NA	-450.592541451731	4665.81965614235	4068.73911577305	2193.90543639803	927.143826293576	-23.59423720321	496.16203904665
NA	286.765078530626	NA	-632.786445583333	3977.64667808711	2193.90543639803	2693.22526462093	771.771355076834	2.04228602818859	286.765078530626
NA	194.719570367651	NA	520.48062434122	1707.6719975893	927.143826293576	771.771355076834	4285.28229151442	-2.95893768159996	194.719570367651
