# Supplementary material for: Hierarchical Modeling for Rare Event Detection and Cell Subset Alignment across Flow Cytometry Samples
Source: PLoS Comput Biol. 2013 Jul 11;9(7):e1003130. doi: 10.1371/journal.pcbi.1003130 (PMC3708855; doi:10.1371/journal.pcbi.1003130)
Supplement: Software S1 — contains a Makefile, source code and scripts to generate the figures shown in the manuscript. (ZIP) [file pcbi.1003130.s003.zip › Software S1/data/flame48/CD3CD45_0.125000_4_xs.mst.46.locations.txt]

FSC.H	SSC.H	FL1.H	FL2.H	FL3.H	weight
560.166266503442	376.84692518587	617.469234135068	364.851941587305	6.14484474772205e-15	2.13221566910872
288.39958611111	435.654331898044	508.287691724757	310.69332647106	230.57795451583	0.786417694392809
344.072814651549	167.895370183027	481.371494829027	718.08588876641	13.502344832897	1.72491620844336
296.2107772744	100.527497308164	512.030997109403	2.83178041102398e-16	6.52402586980928e-17	0.23374825437749
327.273308920487	111.089320538643	444.330597038552	686.85392254558	167.265254500409	3.44281405904119
311.026468394763	326.598425573306	573.899289814218	793.096001801283	168.227847926496	0.232301932025513
380.759603068963	197.680182802528	519.295122239601	239.798438587534	168.068625869629	1.09757620977182
319.474486512333	113.513896856962	472.401173902553	779.595843893173	3.43345903526902	0.732895085490615
745.838180170883	1023	683.618224873664	725.839882323986	-30.7418042970882	0.165823536514772
335.447918094963	131.779859157857	456.16112024544	751.778643255684	202.31599705369	3.57752053551542
348.978454378149	176.981513590495	533.884750191919	739.213322140072	224.4281338236	1.81891332922963
98.536889180536	170.820044904912	440.379390716412	311.915008294373	2.07553146723516e-15	0.568695805863125
82.0085696234879	186.580805140083	372.449117709591	264.414902178815	164.500625340649	1.16138917952264
304.59318819569	116.673699886679	510.737958180586	181.955625519652	138.433900784575	3.30033870942215
324.32614046305	109.75959025159	482.218384103231	800.237159880754	67.7891299223512	2.67299192129101
533.12851208176	378.168626857851	599.519761756758	374.85630224228	7.48495163907793	0.666205408897003
475.485153739232	427.100402240545	565.927505927023	338.314218171425	230.841691313278	1.42527780349163
331.541938756934	111.663958187697	428.74229115975	775.489920320327	157.148349190336	4.17010073753884
334.987773777853	119.490635267865	440.046719221647	714.93443032625	95.7623667490453	2.72373846203611
507.869537342206	393.520804412079	606.831146543031	369.271711852485	239.268850591324	4.92776520591059
325.728460376931	109.266701848965	445.445981045625	739.608063846364	17.580602934206	1.27798226735507
755.026474287798	485.161721319126	660.37082612049	802.344967480454	210.052630033046	1.39534632147395
336.761717715175	130.193234425367	570.24458535875	770.708786422747	141.827281326899	3.35260442521543
355.68446714123	189.429653771136	455.981544783337	658.253135395593	182.587463841876	2.97320630898815
558.570510258864	238.213922774236	563.911318959798	846.247540935065	149.289580821443	0.783042317954954
475.181537801198	232.01880878174	605.782382143654	658.382890838635	668.909603290148	0.091116842538912
410.677212969078	418.422146128037	465.522012410659	267.479352877835	130.434901548887	0.402518258532688
571.997655715205	367.924999078182	669.5445082903	404.170368413807	180.090476250924	1.19408047701675
328.177494967499	145.060757327238	482.755473094028	174.556567436922	5.84800387669403	1.42201370757566
330.847081639456	123.732380815456	510.715646674319	2.81983612992349e-15	125.355669780259	0.707606601446141
575.800761477335	394.705184023801	607.917020206725	396.393937511279	242.329166132261	5.23701383917855
305.108613226829	111.112182495811	500.069389233076	166.671281156238	5.09990490636818e-14	4.19278869293933
340.055684668112	154.129509327166	446.448489774292	188.844452580114	160.056747581997	6.42729406991027
189.348154826516	96.798860297655	440.663270856229	739.796297825801	165.598089059452	0.919047545401095
324.607800072682	109.734615060831	502.567263094009	811.465498768898	165.79288793145	4.37575784575183
321.934923016157	110.323645589589	526.182509049458	742.179822750547	162.423040183721	2.5868073777446
343.062836709121	146.735175876649	471.3797422209	723.035401623196	2.19667698663711	0.568109493401452
522.374501674223	411.101174976533	598.25861747364	372.257680693206	120.002633488227	3.52748426709468
332.401699990955	160.720251511395	571.202185617801	733.592439863696	26.4997583367026	0.688288551077436
323.044131391365	104.391462454646	481.598041215861	737.723075650917	1.16056063660368e-18	11.1402140989257
342.695202321551	150.510679358462	550.26040666349	755.899532741543	21.2175287626107	1.02187930004528
355.566499823505	181.964774059434	503.170202163777	721.76635161458	119.407161030227	2.98800230102178
329.618613807255	110.246970226449	465.030164842637	792.876029746175	4.54790563338995e-13	3.58531896886085
150.048647259775	104.335311099043	439.462717342431	267.402956606849	162.961720050169	0.977392964924674
571.678947988296	297.69646296759	508.410163675906	402.2280758988	164.922650163916	0.499324446808029
218.607493274782	59.5574151641328	44.8168901430141	111.142029550865	148.483907712483	0.10411296093204
