# Supplementary material for: Hierarchical Modeling for Rare Event Detection and Cell Subset Alignment across Flow Cytometry Samples
Source: PLoS Comput Biol. 2013 Jul 11;9(7):e1003130. doi: 10.1371/journal.pcbi.1003130 (PMC3708855; doi:10.1371/journal.pcbi.1003130)
Supplement: Software S1 — contains a Makefile, source code and scripts to generate the figures shown in the manuscript. (ZIP) [file pcbi.1003130.s003.zip › Software S1/data/flame48/CD3CD45_0.125000_4_xs.mst.46.membership.txt]

FSC.H	SSC.H	FL1.H	FL2.H	FL3.H	cluster
259	81	418	692	129	5
287	96	442	751	0	40
266	99	471	719	148	5
336	182	463	678	0	40
313	129	464	145	19	29
279	118	488	598	24	3
273	115	438	141	40	29
276	98	561	691	0	40
286	90	431	741	242	18
306	141	416	671	13	3
287	125	529	692	113	36
310	165	436	676	172	24
273	94	447	767	59	15
315	135	474	820	124	35
248	125	470	690	65	3
279	120	555	672	149	36
314	198	488	650	72	42
228	160	344	119	175	44
264	87	399	692	0	40
268	108	420	161	109	14
292	124	587	720	0	40
304	154	500	222	0	32
274	89	450	787	103	15
319	119	506	729	234	36
296	118	463	715	159	5
253	86	442	58	0	32
292	107	479	799	148	35
276	180	465	205	0	32
423	403	548	400	123	38
303	151	485	101	0	32
301	166	615	751	224	23
346	160	583	731	248	23
271	151	509	749	15	3
239	233	422	220	133	44
337	153	453	756	60	19
290	140	437	113	142	33
253	109	538	726	0	40
483	273	605	344	275	20
356	164	508	683	0	40
236	94	424	705	158	5
171	171	311	191	232	44
359	382	525	286	188	17
486	325	602	378	125	38
454	320	538	285	99	38
288	93	562	211	58	14
269	129	445	690	220	5
436	363	583	383	194	20
291	119	434	770	0	43
411	405	565	388	153	38
497	334	531	325	120	38
470	355	576	264	299	20
314	133	426	718	189	10
335	142	532	749	0	40
314	135	506	39	0	32
484	393	535	314	23	16
289	102	443	767	162	18
270	131	529	750	0	40
279	185	452	620	59	3
419	364	544	336	301	17
258	131	438	705	0	40
283	115	514	762	106	15
244	140	517	778	148	34
317	360	491	232	0	1
261	111	542	692	104	36
472	427	605	484	22	16
286	141	526	202	132	33
279	155	411	228	0	32
226	100	458	670	0	40
282	143	472	624	266	5
307	141	588	733	51	39
309	88	461	684	158	5
251	82	403	685	205	5
274	127	461	796	120	35
430	291	586	301	143	20
509	278	593	313	70	38
269	139	415	662	0	40
323	137	402	178	0	32
246	99	500	807	158	35
258	89	550	765	27	41
300	173	418	253	43	29
280	108	478	687	0	40
256	100	517	646	12	37
249	98	484	205	733	14
288	124	430	661	116	5
276	112	567	716	149	23
289	143	425	232	0	32
268	112	468	0	115	30
354	181	457	0	61	30
387	617	618	455	181	2
274	123	433	775	141	35
425	428	571	380	265	20
315	122	438	717	37	21
382	211	502	278	143	33
298	109	495	751	151	36
541	383	665	341	153	38
393	350	540	266	82	38
436	418	459	293	129	27
257	128	473	744	137	5
95	86	389	296	157	44
253	76	386	717	0	40
562	351	639	384	0	1
274	104	518	725	218	36
304	101	457	789	0	43
248	103	399	206	134	33
307	151	497	308	0	32
283	117	503	63	130	14
258	124	560	750	0	40
263	145	442	706	180	5
404	299	620	286	101	38
293	164	544	43	176	33
267	160	581	729	0	40
258	111	542	737	0	40
267	102	492	795	158	35
281	135	417	776	139	35
259	109	411	707	0	40
294	181	471	651	117	24
306	144	446	60	111	33
296	112	489	210	149	14
289	126	475	153	0	32
278	109	459	754	169	10
246	109	518	244	0	32
318	155	421	686	0	40
278	94	445	808	128	35
273	112	380	761	0	43
217	89	513	237	210	33
258	95	469	708	0	40
313	129	442	727	108	19
290	163	471	747	184	11
246	186	391	217	21	44
318	143	465	75	0	32
455	376	598	380	116	38
279	132	304	184	128	33
269	117	557	32	0	32
605	523	592	692	72	22
302	106	453	785	141	35
301	103	424	766	19	21
320	101	564	703	0	40
315	106	450	777	0	43
250	100	434	762	0	40
422	321	650	307	206	20
307	152	421	717	0	40
141	384	363	369	103	13
316	178	468	183	19	29
306	129	463	694	0	40
482	365	534	318	0	1
220	78	488	773	84	35
323	172	472	633	0	40
246	84	461	807	257	35
267	136	536	241	0	32
193	195	535	794	83	34
326	105	435	750	140	18
334	151	382	22	230	33
291	173	406	110	113	33
288	129	448	636	24	3
306	113	453	729	206	10
271	122	565	71	249	14
254	96	505	727	0	40
125	373	430	390	237	13
257	118	490	778	140	35
268	93	424	722	157	18
282	196	459	705	236	24
249	81	427	741	119	18
386	155	547	790	224	36
443	396	568	310	0	1
292	96	482	766	81	15
275	110	415	712	160	5
280	163	525	732	90	42
322	123	502	791	0	43
300	146	459	232	55	33
286	159	546	797	238	23
317	196	534	745	207	11
336	191	430	735	221	10
257	92	441	741	95	15
269	101	562	747	0	40
478	309	626	383	151	28
272	119	402	58	20	29
290	116	425	768	0	43
249	95	474	803	0	40
270	188	524	797	220	11
248	105	478	799	176	35
289	151	473	742	0	40
255	100	492	676	169	5
276	104	523	679	87	36
247	128	454	658	0	40
356	199	478	738	0	40
379	158	308	0	166	30
246	113	475	815	0	40
302	107	558	759	0	40
561	480	633	410	326	31
327	111	417	733	20	21
276	174	555	700	172	23
289	146	467	222	3	29
277	94	442	669	118	5
245	207	472	673	134	24
300	119	487	758	0	40
277	102	584	248	86	14
449	326	516	325	252	20
286	114	566	778	124	23
280	104	450	616	0	40
421	250	468	354	158	33
229	159	485	732	0	40
445	307	571	425	22	16
298	103	416	704	132	5
264	95	440	152	0	32
288	89	448	753	96	15
113	283	595	272	305	13
260	168	462	665	25	3
413	596	586	326	107	17
251	116	519	650	0	40
270	133	490	754	149	5
252	89	535	163	245	14
304	153	465	610	157	24
249	95	461	687	0	40
256	132	545	224	46	29
318	188	542	674	271	11
305	146	493	348	217	33
297	103	484	726	24	21
262	110	456	729	0	40
297	108	396	774	193	18
268	107	351	782	0	43
254	86	504	675	234	36
288	140	536	154	0	32
571	393	618	784	245	22
297	111	434	765	0	43
290	171	416	613	0	40
263	113	516	218	41	29
366	179	435	231	0	32
289	79	483	804	125	35
313	108	467	111	136	14
444	252	563	322	213	20
235	84	453	620	0	40
280	133	582	249	3	29
443	421	590	359	119	38
255	97	449	688	0	40
291	145	531	731	0	40
289	107	520	745	0	40
290	132	465	706	146	5
236	91	365	690	113	15
292	134	397	766	41	15
252	143	519	694	0	40
277	94	342	732	154	18
268	100	500	759	115	15
306	142	507	698	0	40
287	195	524	709	81	42
284	104	481	712	0	40
292	100	500	779	0	43
310	153	365	60	46	29
274	92	452	766	160	18
123	578	337	359	215	13
306	178	492	87	0	32
262	95	450	794	52	15
477	359	606	402	0	1
347	133	479	670	0	40
268	76	454	744	235	18
484	320	551	366	186	31
279	101	429	758	0	43
324	180	553	315	157	33
301	128	498	761	0	40
282	97	490	753	0	40
280	120	519	727	67	41
298	93	418	723	0	40
268	122	479	751	0	40
338	176	388	78	174	33
119	424	437	522	0	12
303	84	464	686	114	5
260	91	440	803	27	15
392	152	572	351	200	33
315	126	478	748	0	40
256	134	512	768	154	23
353	188	472	657	0	40
97	116	257	0	169	30
263	120	470	807	0	40
424	334	549	396	217	20
755	483	640	807	306	22
290	127	537	702	236	36
253	105	436	0	133	30
243	107	539	578	212	5
534	293	546	386	174	31
289	135	490	119	0	32
130	183	279	270	231	13
276	109	461	666	158	5
313	124	483	797	0	43
289	89	445	654	92	19
278	187	445	705	0	40
454	304	582	385	31	16
302	89	547	776	96	23
301	128	521	213	93	14
230	230	490	166	249	44
280	113	556	730	0	40
493	364	553	348	189	20
330	152	456	744	117	19
559	427	703	390	240	28
297	160	512	760	0	40
822	592	674	818	0	1
449	240	580	338	377	28
292	83	407	744	192	18
317	164	445	729	0	40
289	92	433	677	0	40
388	215	533	638	19	3
282	89	447	781	0	43
247	91	451	155	0	32
336	115	506	768	0	40
275	96	495	818	0	43
93	206	481	538	368	34
290	113	466	759	0	40
372	229	558	682	142	42
298	216	492	685	0	40
275	113	473	747	140	5
283	194	530	652	0	40
283	94	500	741	0	40
517	352	560	301	213	20
329	162	463	678	148	24
88	203	309	184	0	12
302	108	449	778	0	43
280	127	502	792	179	35
334	183	453	661	25	3
413	294	440	223	94	7
303	165	545	102	125	33
287	97	479	777	0	43
269	133	481	745	190	5
299	159	460	96	211	33
479	375	586	411	217	20
275	112	479	641	0	40
483	384	611	295	94	38
322	111	499	680	0	40
298	137	525	792	0	40
311	133	579	770	127	23
492	328	473	305	282	31
424	331	557	333	97	38
305	135	454	746	0	40
358	167	494	795	5	37
262	131	451	661	0	40
287	105	463	744	106	15
279	127	489	717	101	5
290	112	138	114	147	46
249	273	349	738	0	40
248	192	559	717	0	40
323	157	437	74	36	29
70	152	460	303	238	13
286	109	525	762	100	15
98	162	409	300	129	13
167	102	522	995	568	24
307	193	514	790	7	37
324	151	402	736	250	10
507	376	591	451	170	31
398	503	587	392	152	38
387	216	567	711	107	42
272	138	530	725	0	40
265	99	432	667	191	5
281	103	509	769	72	15
242	89	477	704	0	40
318	185	463	624	0	40
333	143	472	770	0	40
292	162	526	722	5	37
482	309	664	339	51	38
236	74	471	760	0	40
329	187	553	704	201	11
340	156	455	669	145	5
330	94	492	686	0	40
295	111	438	711	148	5
300	75	471	732	0	40
479	227	675	354	158	20
374	187	432	179	13	29
518	444	621	426	354	31
458	361	607	356	250	20
528	389	551	383	304	31
189	77	239	0	98	30
278	87	448	749	165	18
297	100	449	638	0	40
316	98	447	787	53	15
554	418	561	461	0	1
318	136	451	27	0	32
530	356	534	652	186	25
475	315	681	415	195	20
236	103	417	619	8	37
365	146	424	692	0	40
303	201	592	736	121	23
338	135	453	768	216	10
298	100	511	720	127	36
340	148	497	718	49	3
330	173	470	677	148	24
341	172	515	750	0	40
332	115	409	671	153	5
308	129	425	250	67	33
285	108	471	758	123	15
292	87	551	684	172	36
279	78	439	782	12	8
307	119	539	261	33	29
328	120	511	804	1	8
290	110	540	748	140	36
310	127	449	0	135	30
281	131	480	679	0	40
301	132	490	754	51	15
444	443	619	306	191	20
418	245	438	217	219	7
289	133	398	202	0	32
507	314	591	344	193	20
367	224	428	687	103	24
299	134	523	162	0	32
148	191	431	306	0	12
335	384	564	290	243	17
315	147	474	675	235	5
299	127	444	704	71	19
285	104	474	699	0	40
324	169	490	779	0	40
290	113	469	694	174	5
331	110	551	729	213	36
304	121	398	232	33	29
405	193	478	240	142	33
301	151	516	722	170	5
307	163	561	759	0	40
331	136	470	769	30	21
354	157	501	736	242	10
347	203	443	635	150	24
701	430	630	787	0	1
296	92	446	767	142	18
284	77	440	790	0	43
505	283	584	398	181	31
280	188	495	83	0	32
325	258	621	820	164	23
311	138	422	680	57	19
268	95	516	677	175	36
337	171	478	737	106	42
308	171	473	722	253	11
644	294	456	419	73	31
482	301	615	330	129	38
289	149	473	678	135	5
199	118	357	705	0	40
301	213	603	787	218	23
265	130	560	272	0	32
349	172	603	752	0	40
268	108	457	696	0	40
357	157	443	159	178	33
374	209	574	792	163	23
290	93	467	730	155	18
322	157	527	769	129	23
485	354	564	375	95	38
241	117	437	685	96	5
306	179	473	666	192	24
380	170	484	246	0	32
296	111	466	678	145	5
509	289	612	340	158	20
489	328	603	403	0	1
325	143	423	753	193	10
319	110	441	841	265	18
296	133	544	771	158	23
339	196	547	735	71	39
392	277	489	250	169	7
306	134	401	201	0	32
274	99	387	69	43	14
278	114	459	822	92	35
354	125	438	740	0	40
249	95	497	698	131	36
458	202	481	236	123	33
263	103	476	64	115	14
247	84	542	768	65	15
290	96	563	786	108	35
313	146	511	124	0	32
540	301	558	371	173	31
269	111	460	178	0	32
501	341	466	356	217	31
393	182	472	714	20	3
239	118	444	632	214	5
300	137	470	157	179	33
148	141	468	104	0	12
387	209	456	188	78	33
313	116	495	781	133	35
280	117	503	787	2	37
289	109	484	56	125	14
273	95	447	757	130	18
535	270	565	377	15	16
305	104	473	198	0	32
315	105	471	812	125	35
296	119	529	217	0	32
272	79	453	789	0	43
325	112	433	748	193	18
163	101	496	693	0	40
409	447	535	274	153	27
302	149	411	765	148	10
389	163	435	191	103	33
513	447	583	419	0	1
385	192	451	212	0	32
307	171	444	243	0	32
309	137	434	696	212	5
342	101	502	806	194	35
309	156	438	694	247	10
227	227	495	274	251	44
281	107	563	756	0	40
479	419	586	349	12	16
281	122	406	810	0	43
318	157	584	740	0	40
340	152	448	662	39	3
334	121	482	749	78	15
339	134	463	245	132	33
126	76	505	715	0	40
287	193	601	697	37	23
315	163	523	764	88	42
268	93	441	619	0	40
335	124	464	709	0	40
462	412	670	381	0	1
311	184	432	731	0	40
327	195	509	677	125	42
311	108	584	791	209	35
313	140	495	190	32	29
277	199	497	108	69	33
333	147	453	737	108	19
378	198	571	739	0	40
286	100	474	767	0	40
427	304	604	401	304	20
436	299	537	280	417	17
440	176	289	421	0	32
130	343	544	435	87	13
321	194	408	688	100	19
340	138	447	674	0	40
286	86	559	727	155	36
324	171	529	681	0	40
317	142	453	719	124	19
263	97	441	171	0	32
284	128	453	638	106	19
270	111	488	674	232	5
250	93	474	110	175	33
313	120	541	699	50	39
286	92	469	730	58	21
292	116	557	826	0	40
259	91	548	186	0	32
327	124	517	785	127	35
279	190	583	711	74	23
296	97	446	662	95	19
436	367	472	289	36	16
283	114	541	688	109	36
317	169	488	714	145	42
429	391	680	390	0	1
283	95	409	748	191	18
304	117	552	751	0	40
287	149	510	786	0	40
429	363	470	305	174	17
334	189	486	663	0	40
325	82	387	781	0	43
271	360	369	262	291	2
534	341	564	382	187	31
292	95	508	798	125	35
191	157	476	423	170	44
391	504	481	323	157	17
369	517	594	375	216	2
380	203	504	689	28	3
285	103	508	769	0	40
282	190	419	694	159	24
576	373	557	448	201	31
281	112	498	762	194	36
328	153	543	723	155	23
292	94	437	791	149	35
262	400	475	250	275	2
287	96	515	753	109	36
466	299	692	358	200	20
308	117	543	175	178	14
322	107	486	761	0	40
140	81	508	303	0	12
535	381	629	385	132	38
251	113	513	694	0	40
326	177	450	201	0	32
87	125	331	205	187	13
357	295	560	322	0	1
500	313	576	305	239	20
480	299	531	308	211	20
362	194	525	739	93	42
476	349	590	350	234	20
312	105	533	733	0	40
344	225	452	675	0	40
299	98	414	696	0	40
481	332	692	407	170	28
307	102	471	657	0	40
282	192	494	672	149	24
362	146	420	715	151	19
349	139	490	113	126	33
335	127	510	744	173	36
331	174	567	760	133	23
309	131	477	744	184	10
373	224	483	691	0	40
505	417	586	292	219	20
302	157	410	688	126	19
276	99	447	807	200	35
324	187	493	132	71	33
277	129	583	764	218	23
321	194	491	668	245	24
439	287	640	330	65	38
505	293	645	345	143	20
410	209	439	159	0	32
346	149	497	672	170	5
284	114	440	188	0	32
322	191	504	745	0	40
254	157	516	727	132	42
277	75	406	808	2	8
346	163	551	774	192	23
317	136	556	699	0	40
327	129	573	819	153	35
483	464	613	318	227	20
266	129	425	769	9	37
376	152	542	218	78	33
332	190	574	693	0	40
309	109	464	650	0	40
296	169	574	775	136	23
367	176	540	749	192	11
297	92	413	717	110	18
281	91	449	786	0	43
536	363	599	381	229	31
305	91	553	747	205	36
286	116	404	786	170	35
324	133	476	750	246	10
312	118	483	702	271	5
323	137	417	678	158	5
309	119	524	747	152	36
280	111	455	790	140	35
347	150	445	248	0	32
289	162	481	120	205	33
563	412	510	378	53	38
298	127	445	780	54	15
366	206	484	729	0	40
294	96	523	687	180	36
296	173	441	698	82	19
474	360	618	339	317	20
376	193	530	733	191	11
495	392	619	280	207	20
321	117	422	739	0	40
324	113	465	705	0	40
518	300	700	315	0	1
338	98	398	770	58	18
521	366	634	439	311	31
596	307	568	410	0	1
268	111	511	727	0	40
279	142	514	746	19	3
298	104	398	672	17	21
346	231	615	305	349	7
274	99	606	248	0	32
334	123	466	777	132	18
347	170	441	706	57	3
330	147	395	122	114	33
344	134	399	814	169	18
582	379	561	373	215	31
315	115	435	773	20	8
345	245	451	657	235	24
193	128	559	695	243	34
344	124	483	665	82	19
290	93	410	738	51	21
448	356	699	366	239	20
316	148	418	742	0	40
272	118	528	723	0	40
261	133	0	35	160	46
293	201	448	678	190	24
286	138	520	727	164	5
271	146	479	108	64	33
287	122	442	724	248	10
329	206	415	690	38	3
398	196	488	737	125	42
321	126	493	759	186	10
344	101	570	738	169	23
264	190	504	777	0	40
299	76	460	631	168	5
328	122	404	747	243	18
338	127	395	769	0	43
368	210	532	126	0	32
337	155	536	249	85	33
320	115	623	152	0	32
402	294	566	286	117	38
314	130	466	710	27	3
493	318	558	459	189	31
320	174	607	793	208	23
309	92	492	808	181	35
351	189	551	787	172	23
283	87	421	748	0	43
367	167	527	734	191	10
262	98	471	124	0	32
283	113	513	802	0	40
258	159	500	702	0	40
362	144	516	735	130	36
269	79	481	748	140	36
303	180	542	728	0	40
311	133	525	776	162	35
331	164	428	758	138	10
585	435	625	354	214	31
281	124	545	721	0	40
298	139	438	762	162	10
320	158	463	660	200	24
316	121	395	752	168	18
297	104	415	755	251	18
363	218	552	689	85	39
535	355	656	353	229	20
511	360	600	307	260	20
387	143	398	730	40	18
329	197	561	774	121	23
424	367	597	374	20	16
299	164	579	769	166	23
366	190	443	238	174	33
452	395	581	220	0	1
290	90	405	784	0	43
222	136	577	715	129	23
473	350	564	336	116	38
377	564	560	316	50	16
269	132	462	695	240	5
325	178	595	707	78	39
214	34	33	12	0	12
399	468	634	346	0	1
547	338	528	403	288	31
327	133	477	689	0	40
367	268	438	684	186	24
370	242	406	142	0	32
499	382	570	370	0	1
343	109	446	677	0	40
494	396	518	313	244	20
314	146	548	825	166	35
706	498	636	406	235	17
290	148	383	146	176	33
308	143	486	253	86	33
272	96	487	736	97	15
315	119	476	179	0	32
432	184	480	0	51	30
319	113	459	756	193	18
384	170	438	628	179	24
303	133	522	738	0	40
279	97	381	177	15	29
393	429	607	337	286	20
334	109	503	739	0	40
521	810	601	339	0	1
303	161	586	762	37	41
461	539	724	391	237	20
128	77	473	668	269	34
249	99	472	55	0	32
294	202	574	745	0	40
304	113	456	799	0	43
254	197	480	714	203	24
152	136	29	179	72	46
391	181	446	314	160	33
550	329	585	413	130	38
568	427	701	350	0	1
328	136	408	756	65	15
362	136	505	821	166	35
102	300	372	325	163	13
520	292	531	356	47	38
268	104	455	796	145	35
618	408	619	378	0	1
383	150	537	234	0	32
262	83	574	105	0	32
320	169	471	747	0	40
271	114	477	723	131	5
321	104	470	754	202	18
540	347	611	422	266	31
287	107	400	581	0	40
250	85	475	800	284	35
350	153	464	661	144	5
341	196	455	620	102	24
437	325	607	373	100	38
304	211	600	798	0	40
298	107	425	713	0	40
297	167	518	688	118	42
262	114	473	234	168	33
554	315	550	334	269	31
320	211	489	654	200	24
271	94	533	763	168	36
341	127	470	714	0	40
466	519	679	262	145	20
226	118	425	722	125	34
298	112	445	758	273	18
422	256	624	759	0	40
332	141	434	655	0	40
259	246	531	651	131	42
307	130	455	206	255	14
280	96	529	806	0	43
340	164	405	147	6	29
310	173	537	697	0	40
588	347	677	483	3	16
452	339	574	399	200	20
444	229	373	350	122	33
458	313	550	324	176	20
497	627	585	232	25	16
316	138	491	782	99	15
279	84	393	706	0	40
515	361	597	319	204	20
324	223	432	582	0	40
308	194	520	215	0	32
303	137	430	233	181	33
301	159	507	731	247	11
335	134	426	671	221	5
302	123	447	224	84	14
291	123	432	712	0	40
289	114	427	731	200	10
278	173	515	759	0	40
276	119	564	261	105	14
331	183	413	121	130	33
373	188	458	674	77	19
312	115	448	709	183	5
318	183	438	680	117	24
371	247	527	233	180	7
267	106	488	775	19	8
254	103	423	685	207	5
162	180	357	238	86	44
550	284	528	291	158	45
314	118	481	127	0	32
494	235	521	341	254	31
343	211	467	719	0	40
252	81	533	786	268	35
267	98	527	166	181	14
318	163	489	736	96	42
211	154	465	297	0	12
297	115	423	733	118	18
324	148	432	750	214	10
317	127	558	737	25	41
223	299	362	360	0	12
383	252	511	237	95	7
297	118	532	805	117	35
306	232	366	203	85	7
387	165	469	660	0	40
356	120	511	698	0	40
517	263	589	430	235	31
255	118	528	129	0	32
311	130	537	694	0	40
628	337	522	470	174	45
293	155	503	12	0	32
340	89	441	685	176	5
340	149	499	121	0	32
295	224	427	757	0	40
513	260	552	330	122	38
301	197	540	758	0	40
372	209	475	755	166	10
523	326	687	345	0	1
305	130	455	707	187	5
302	118	399	778	65	15
316	132	467	688	0	40
270	132	517	760	45	41
307	144	521	702	0	40
394	203	496	647	14	3
307	127	557	737	0	40
307	168	275	611	282	15
282	91	433	672	117	5
321	158	477	610	214	24
305	115	445	666	149	5
495	487	594	347	107	38
285	122	525	150	139	14
430	462	616	316	229	20
327	148	462	718	220	10
431	370	637	374	26	16
291	96	485	748	52	15
286	174	511	190	181	33
332	163	630	269	93	14
332	154	508	729	244	11
282	113	496	795	0	40
209	272	331	366	0	12
247	93	419	129	157	33
301	153	608	196	114	14
397	367	548	314	50	16
311	90	512	803	67	15
371	200	595	713	226	11
324	124	407	664	186	5
360	157	475	160	256	33
417	182	600	778	0	40
528	501	563	396	146	38
311	150	475	5	0	32
304	137	481	237	0	32
303	107	428	646	96	19
358	146	435	808	0	43
291	88	434	763	6	8
367	123	565	788	29	41
331	111	447	805	112	18
443	158	528	771	0	40
346	188	454	602	0	40
532	343	531	427	168	31
303	141	464	282	0	32
352	127	378	795	16	8
540	248	268	294	182	45
426	211	483	787	157	10
283	95	544	246	138	14
371	169	423	642	20	3
297	144	561	83	171	14
316	152	498	715	201	5
456	214	518	224	137	33
521	370	532	394	32	16
314	119	439	775	0	43
564	375	510	394	269	31
291	147	542	729	0	40
392	147	515	271	94	33
265	115	457	689	197	5
284	129	566	188	171	14
321	114	395	716	0	40
295	93	472	791	182	35
307	154	500	767	222	11
432	272	608	366	0	1
311	136	566	743	149	23
301	103	503	786	0	43
350	128	575	823	108	35
310	89	432	724	187	18
312	163	498	739	72	42
575	698	720	401	231	17
289	96	604	736	233	36
329	162	489	720	156	5
310	142	546	796	0	40
553	315	565	318	206	20
344	117	423	783	97	18
312	133	548	232	21	29
318	119	452	671	133	5
363	186	503	631	0	40
321	158	437	222	85	33
291	102	449	744	79	15
308	126	407	794	0	43
798	462	618	713	187	22
340	106	462	687	0	40
269	145	502	759	0	40
479	269	589	201	152	20
443	472	539	330	207	17
353	177	552	690	300	11
321	164	330	140	241	33
274	105	460	735	0	40
332	160	461	656	100	19
320	129	473	779	110	15
292	98	495	798	132	35
324	108	434	661	119	5
360	241	650	768	180	23
326	148	487	794	0	43
306	123	445	694	194	5
358	174	595	833	0	40
297	100	422	724	0	40
275	74	505	803	118	35
333	188	431	77	0	32
340	125	492	693	173	5
281	140	480	680	86	5
567	387	589	314	237	20
307	145	566	215	32	29
236	146	469	776	0	40
297	159	543	731	152	23
109	222	428	258	98	13
292	106	485	0	119	30
254	121	565	708	0	40
185	103	469	751	0	40
521	430	598	405	2	16
294	171	411	147	176	33
277	108	544	219	199	14
239	119	486	779	0	40
303	151	498	691	0	40
226	309	665	466	105	2
280	113	529	735	85	36
418	188	594	731	121	23
461	306	529	326	0	1
328	161	512	124	64	33
329	103	477	774	0	43
321	105	427	695	0	40
323	196	486	800	0	40
349	130	473	780	2	8
585	414	661	315	82	38
303	89	456	762	0	43
618	503	643	681	248	22
465	312	653	364	51	38
502	371	614	447	242	31
294	71	448	751	55	15
300	114	432	771	0	43
276	122	586	706	0	40
458	428	546	371	230	20
347	116	506	738	0	40
340	165	531	751	162	23
331	168	447	134	0	32
327	106	571	778	243	36
331	105	495	830	0	43
572	401	656	426	223	31
366	200	596	335	0	32
65	147	307	302	0	12
320	205	452	678	144	24
376	377	580	367	6	16
336	129	489	798	206	35
442	310	644	370	297	28
344	219	423	112	56	29
499	379	567	418	201	31
310	92	487	753	6	8
273	106	475	77	98	14
248	121	565	85	0	32
269	109	417	668	0	40
298	159	557	811	189	23
318	111	590	786	219	35
267	99	558	822	139	35
354	197	530	688	131	42
390	145	412	591	126	5
327	155	431	642	127	19
253	90	512	216	0	32
295	109	411	715	145	18
293	107	458	794	0	43
376	165	597	732	145	23
308	118	374	158	46	14
315	131	446	829	130	35
302	93	404	767	76	18
446	376	593	314	0	1
396	207	54	97	196	46
495	424	569	388	165	38
357	129	492	765	0	40
296	120	576	697	192	36
225	224	486	727	263	34
596	305	573	446	285	31
377	425	595	359	220	20
520	394	652	393	259	20
173	205	510	389	141	44
449	310	500	311	229	20
311	164	519	789	86	41
278	126	533	740	132	23
379	214	462	697	196	24
190	124	423	244	246	44
234	297	446	634	259	24
517	256	496	405	139	45
350	232	617	666	0	40
305	147	570	603	0	40
326	118	488	718	58	21
282	88	406	762	0	43
455	335	539	389	306	31
291	113	461	766	0	43
321	137	526	758	54	41
506	275	564	448	255	31
421	425	589	395	122	38
296	161	548	113	0	32
324	104	415	750	0	43
275	125	492	755	0	40
368	171	499	747	187	10
323	181	167	178	199	7
159	184	499	451	81	44
247	85	477	741	55	15
544	274	557	449	183	31
385	218	548	807	200	11
305	96	483	767	172	18
360	178	384	691	0	40
305	171	531	812	42	41
463	418	678	469	148	38
324	179	448	294	144	33
273	137	546	814	149	23
155	90	405	881	18	34
283	83	486	822	0	43
335	153	456	644	45	3
373	165	462	233	0	32
316	181	458	695	55	3
353	137	472	582	161	5
329	150	572	730	22	39
320	138	541	812	0	43
511	206	408	420	261	45
307	96	520	719	148	36
362	178	415	693	135	19
315	100	513	753	0	40
309	122	570	250	0	32
484	446	546	351	78	38
377	186	517	720	211	11
299	251	416	664	0	40
497	384	631	350	120	38
324	145	516	665	280	5
313	103	413	761	45	21
232	69	351	705	0	40
372	134	460	726	167	5
278	162	561	819	62	41
366	202	420	663	104	24
266	106	498	230	0	32
158	142	402	125	13	44
347	136	416	660	104	19
325	113	506	768	0	40
306	118	519	146	64	14
297	105	439	685	0	40
315	146	426	44	169	33
307	120	471	721	0	40
332	217	489	691	118	42
345	125	518	813	0	43
333	101	543	799	0	43
386	195	475	802	0	40
342	159	519	743	10	37
310	129	499	766	176	35
398	288	388	199	162	7
140	64	457	747	0	40
422	167	451	681	0	40
326	143	431	695	166	5
329	137	443	703	0	40
116	269	589	341	272	13
328	155	453	737	0	40
268	173	487	727	0	40
297	130	442	644	0	40
333	225	444	636	0	40
362	209	491	708	121	42
572	376	573	390	0	1
494	368	620	319	263	20
332	90	471	779	200	18
299	164	573	733	0	40
361	137	539	236	243	33
283	104	489	801	146	35
290	162	412	724	159	10
77	182	254	168	106	13
476	379	545	287	62	38
301	87	544	728	191	36
297	179	502	793	119	42
303	119	434	218	158	14
283	101	482	641	168	5
309	177	429	653	180	24
268	131	452	196	0	32
293	219	531	732	0	40
328	127	475	795	268	35
372	193	421	766	35	3
275	209	538	771	237	23
329	124	656	744	163	36
278	112	398	783	159	35
347	124	557	758	0	40
394	162	427	208	1	29
329	117	393	757	191	18
269	117	458	754	160	10
340	142	555	753	0	40
325	133	513	732	296	36
349	130	495	831	0	43
311	100	472	810	0	43
499	467	567	353	333	20
514	390	653	334	224	20
151	459	335	291	0	12
307	152	428	58	185	33
399	176	573	743	163	23
414	410	618	394	161	38
282	167	529	792	81	23
237	104	378	768	0	40
338	105	499	793	140	35
462	496	609	407	1	16
327	122	522	687	0	40
304	184	473	651	127	24
155	232	388	325	0	12
299	138	381	630	173	5
281	102	528	193	0	32
403	337	557	401	75	38
365	156	495	681	169	5
365	174	362	109	201	33
317	122	532	772	37	41
518	381	572	373	23	16
291	97	460	809	42	15
313	95	456	721	0	40
315	89	487	760	172	18
326	175	491	148	204	33
338	125	454	797	195	18
350	196	510	753	73	42
343	137	502	706	125	36
308	94	428	667	32	21
495	330	563	367	186	31
275	117	595	729	132	23
311	87	401	691	144	5
323	214	580	754	83	23
381	133	407	225	0	32
354	234	524	746	0	40
588	344	599	818	140	25
290	102	429	768	0	43
443	346	569	328	265	20
356	199	471	664	150	24
287	125	440	725	89	19
302	120	421	771	0	43
300	99	424	714	131	18
339	163	422	635	0	40
357	143	495	805	53	15
321	120	505	696	0	40
325	178	458	561	0	40
314	150	511	0	99	30
330	184	476	654	0	40
373	128	418	753	101	18
350	752	649	711	15	22
281	148	525	712	175	11
282	103	458	735	0	40
308	133	553	742	0	40
317	120	569	805	12	8
295	92	450	742	0	40
308	106	441	812	238	35
550	287	455	387	167	45
666	505	629	757	203	22
285	110	524	211	0	32
463	278	495	290	217	7
290	86	493	778	0	43
305	149	453	222	142	33
304	128	390	793	30	15
370	189	564	703	0	40
332	141	571	835	0	43
313	141	415	199	0	32
413	229	508	760	0	40
300	95	486	766	83	15
405	608	522	223	207	2
320	127	438	773	0	43
330	194	465	163	21	29
728	359	541	692	117	25
627	367	646	415	107	38
300	121	457	157	0	32
268	95	567	760	126	23
361	149	576	752	0	40
344	124	627	108	92	14
437	448	593	812	0	40
297	135	435	665	0	40
339	106	440	746	37	21
275	98	511	210	0	32
487	313	613	370	165	20
302	116	528	266	0	32
503	367	580	355	303	31
261	106	529	792	49	41
543	502	511	302	225	20
300	94	407	729	65	18
349	107	495	799	155	35
275	127	389	676	193	5
345	144	476	723	0	40
260	133	399	735	67	15
260	150	409	732	0	40
664	483	554	341	226	17
428	428	566	322	14	16
287	112	451	675	193	5
255	89	373	757	0	43
278	112	402	749	0	43
271	98	448	38	0	32
323	174	539	671	215	11
282	146	458	186	0	32
266	92	446	684	96	5
354	178	456	685	0	40
452	244	502	708	210	10
421	149	543	772	0	40
122	173	378	240	123	13
306	94	471	766	121	18
324	133	445	675	0	40
504	359	603	376	177	20
480	394	565	343	140	38
298	102	526	706	0	40
369	209	462	146	52	29
274	120	524	729	121	36
431	233	516	738	101	42
470	218	586	777	248	25
388	203	550	745	0	40
844	427	682	745	47	22
310	120	430	698	54	21
289	160	506	149	61	33
330	109	442	628	160	5
349	112	483	738	0	40
308	232	549	686	159	42
673	440	551	743	156	22
573	436	692	715	203	22
299	128	471	695	0	40
292	107	464	781	6	8
293	124	453	732	0	40
332	127	425	752	0	43
365	132	462	784	0	43
289	91	459	744	170	18
577	314	551	371	261	31
314	93	439	765	32	21
336	158	469	777	0	40
265	104	538	795	0	40
466	315	599	329	135	38
269	222	561	675	0	40
515	481	575	358	262	20
503	397	591	376	70	38
340	127	449	704	92	19
792	494	717	746	156	22
301	96	564	803	0	43
270	99	551	748	220	36
607	345	584	423	288	31
242	98	550	727	51	41
262	95	493	255	0	32
373	174	489	224	144	33
728	442	665	818	306	22
282	73	472	720	0	40
346	186	466	704	168	24
363	180	500	637	49	3
292	87	508	787	0	43
488	349	655	365	327	28
357	218	608	759	0	40
313	133	404	750	7	8
553	276	582	409	116	38
326	143	512	831	188	35
281	140	422	711	204	10
576	382	683	440	195	28
273	109	457	718	0	40
267	93	458	804	104	35
335	188	527	724	140	42
497	510	651	432	188	20
320	104	410	718	188	18
300	86	497	744	199	36
329	128	458	150	193	33
367	142	435	770	0	43
348	195	629	236	0	32
311	118	527	216	205	14
351	121	483	767	93	15
372	187	508	745	0	40
301	99	497	779	36	15
363	104	508	732	109	36
300	125	458	59	91	14
333	106	541	793	78	15
302	149	566	797	0	40
184	111	501	710	243	34
315	181	470	636	141	24
532	448	549	392	116	38
270	98	510	687	183	36
501	404	644	156	0	1
311	153	532	773	0	40
327	103	462	789	0	43
408	257	541	782	200	11
438	270	602	613	727	26
277	117	471	710	0	40
295	138	462	108	109	33
348	141	492	727	215	10
307	113	396	792	0	43
348	139	415	807	110	18
338	96	517	797	180	35
191	209	321	651	138	34
314	140	429	689	109	19
345	171	401	159	62	33
351	188	464	708	28	3
319	146	535	758	148	23
353	166	562	619	0	40
357	142	454	746	160	10
383	184	531	778	163	10
288	103	387	698	0	40
434	439	577	300	0	1
315	112	510	810	175	35
511	451	601	369	150	38
316	111	539	729	80	36
403	269	500	751	251	11
304	104	468	146	130	14
328	110	442	751	0	43
297	113	554	776	0	40
503	309	570	319	0	1
309	168	570	748	148	23
307	101	473	792	0	43
98	93	405	352	0	12
216	317	536	336	0	12
339	155	519	705	0	40
302	129	455	725	159	5
290	102	503	764	270	18
424	450	601	281	61	38
359	233	467	717	112	42
331	127	501	740	150	36
289	86	439	686	0	40
372	158	499	809	42	15
329	113	400	765	127	18
331	154	505	77	69	14
561	365	591	363	232	31
349	108	448	682	174	5
507	442	643	431	226	20
321	131	417	714	124	19
308	154	524	135	0	32
335	190	543	643	0	40
337	93	407	683	0	40
459	502	609	470	97	38
380	207	436	691	0	40
313	158	434	162	155	33
374	190	493	769	190	10
326	123	417	721	139	18
261	276	469	177	150	7
551	411	603	436	19	16
276	113	568	800	0	40
365	198	441	126	212	33
299	122	487	665	0	40
228	238	331	270	0	12
282	104	463	716	175	5
295	147	468	769	71	15
494	366	531	280	191	20
309	175	438	754	164	10
518	383	631	321	195	20
377	135	557	828	80	15
304	193	515	716	0	40
279	99	518	168	112	14
346	219	523	224	109	7
235	117	468	541	0	40
335	129	472	813	151	35
303	166	465	233	27	29
331	204	529	627	162	42
258	141	564	778	0	40
332	118	483	222	39	29
379	373	595	366	74	38
274	114	443	639	71	19
286	148	507	37	11	29
350	150	450	649	0	40
685	477	515	635	75	25
191	91	507	778	0	40
285	149	468	669	4	37
514	265	497	332	233	31
287	123	417	56	12	29
394	359	613	300	260	20
285	109	566	219	161	14
298	189	464	773	0	40
365	241	529	553	759	26
308	159	476	297	193	33
275	76	430	760	131	18
281	133	622	58	5	14
332	165	483	145	0	32
227	207	385	703	117	34
359	186	567	233	0	32
241	910	279	440	253	13
308	210	510	649	0	40
285	109	426	653	0	40
389	188	526	203	106	33
276	125	459	788	218	35
349	280	555	289	373	17
338	154	452	686	0	40
282	132	433	65	177	33
298	164	487	744	82	42
317	156	454	682	85	19
244	64	269	91	0	12
312	158	527	195	38	29
335	171	406	96	108	33
327	92	525	808	194	35
118	180	451	209	128	13
498	393	628	398	234	20
405	261	568	768	21	41
383	160	513	576	0	40
400	211	513	680	204	42
299	247	561	726	165	23
327	110	425	788	0	43
313	144	483	293	0	32
346	136	471	674	155	5
287	108	465	648	0	40
319	113	471	757	30	21
288	88	509	797	0	43
366	188	407	123	173	33
316	173	559	156	255	33
78	149	441	420	166	13
268	101	485	197	87	14
338	165	533	145	0	32
305	137	487	52	38	14
545	358	651	335	245	20
282	112	481	797	0	43
360	216	506	681	178	42
333	132	483	686	239	5
345	189	556	726	90	39
313	169	384	17	163	33
294	114	565	826	0	43
313	140	459	641	0	40
567	321	602	753	193	25
78	152	456	330	230	13
259	118	478	748	0	40
344	178	518	226	0	32
572	383	592	309	291	20
321	116	470	756	31	21
528	404	577	346	277	20
288	103	497	746	184	36
306	121	526	773	206	36
278	121	501	788	158	35
371	213	571	760	233	11
564	456	576	402	288	31
319	121	467	756	108	15
574	505	576	341	0	1
292	136	486	735	30	3
508	441	621	295	213	20
310	102	524	775	0	40
471	413	627	449	249	20
350	189	435	206	14	29
341	166	488	129	51	29
323	126	482	205	0	32
351	417	536	338	160	17
524	444	438	449	0	1
401	224	590	216	51	33
190	157	417	239	0	12
318	135	515	772	171	35
318	185	449	638	116	24
314	99	507	784	169	35
360	154	499	756	0	40
198	545	408	367	219	2
91	87	420	316	208	44
399	338	533	407	3	16
319	129	468	699	64	21
309	226	526	721	0	40
429	340	635	335	199	20
357	210	507	36	22	29
305	97	511	812	69	15
305	100	521	695	0	40
811	718	676	430	223	17
347	143	570	741	99	23
320	211	478	97	158	33
334	117	487	660	156	5
353	138	517	740	0	40
290	161	568	755	109	23
185	39	0	0	15	30
300	114	458	771	0	43
287	102	543	829	138	35
347	172	383	75	262	33
306	116	522	805	177	35
320	139	537	758	188	23
542	310	619	324	229	20
344	148	489	794	148	35
372	135	518	710	90	36
380	168	481	779	168	10
580	394	677	234	195	20
262	105	532	216	3	29
352	128	493	812	111	35
395	152	533	602	272	5
304	268	505	249	0	1
323	221	471	624	120	24
442	338	590	424	270	20
597	441	673	402	171	31
298	102	458	800	175	35
321	335	378	269	0	1
328	127	393	738	0	43
286	145	482	626	165	5
278	82	420	712	0	40
337	140	513	675	174	36
300	167	483	165	67	33
521	369	601	377	0	1
325	100	478	725	70	19
356	128	390	727	119	18
278	85	417	694	0	40
264	101	390	213	132	14
224	79	442	730	140	5
305	95	456	722	118	18
345	149	408	136	0	32
332	157	485	804	182	35
397	335	653	376	91	38
271	117	544	751	98	23
462	312	615	313	175	20
298	105	524	158	142	14
350	122	508	792	0	43
612	409	616	413	164	31
253	113	499	93	192	33
287	145	477	707	254	5
248	97	468	569	0	40
484	541	718	406	174	20
341	149	503	717	174	5
216	105	471	173	76	33
279	182	492	721	148	42
296	129	546	177	187	14
320	125	434	751	0	43
510	363	608	417	154	38
304	194	643	756	198	23
217	630	479	487	148	13
349	187	543	248	0	32
396	396	622	342	242	20
357	158	461	777	6	37
762	575	638	790	101	22
342	133	496	0	74	30
305	179	484	712	70	42
317	210	441	668	98	24
270	97	395	746	0	43
280	119	483	96	0	32
336	119	579	207	122	14
316	132	421	717	69	19
303	169	448	661	45	3
273	91	492	815	0	43
255	176	417	372	224	44
343	160	440	690	57	19
547	410	614	405	208	31
148	361	500	375	262	13
326	114	587	213	119	14
610	495	593	384	119	38
342	203	483	749	127	42
521	252	519	400	245	31
71	189	344	286	22	13
333	125	427	730	0	40
359	489	651	229	152	20
264	126	498	700	0	40
238	75	498	719	148	36
515	331	509	374	186	31
360	260	509	757	111	42
545	388	637	404	251	31
314	133	514	69	256	14
380	217	532	772	164	42
572	364	625	384	162	31
299	112	548	679	118	36
301	140	569	809	180	23
365	230	477	283	295	7
491	369	569	297	0	1
296	209	524	674	0	40
305	117	386	744	94	18
526	450	575	343	88	38
297	158	356	764	109	35
331	174	551	836	0	40
319	140	433	258	184	33
318	233	527	677	0	40
556	444	574	420	228	31
373	192	486	745	129	42
381	187	524	646	0	40
305	125	461	206	232	14
381	210	581	811	55	41
355	193	455	637	245	24
512	312	543	415	114	31
298	158	432	196	0	32
330	132	458	686	111	19
559	399	589	334	183	20
291	116	468	708	193	5
275	102	550	807	153	35
284	114	501	56	244	14
442	440	521	339	226	17
593	315	678	397	265	28
302	143	480	239	168	33
511	534	539	314	226	17
410	278	555	306	4	16
292	185	427	759	53	3
567	423	693	317	46	38
326	148	481	796	0	43
556	422	622	377	236	31
73	273	403	645	215	34
275	105	438	688	174	5
542	352	648	424	144	28
260	99	535	152	46	29
350	215	475	592	148	24
256	110	562	743	31	41
308	106	445	801	0	43
286	147	523	0	195	30
395	223	512	644	164	42
331	224	451	686	101	24
345	148	456	769	0	40
315	88	430	785	76	15
281	103	560	781	118	23
371	208	666	844	54	35
449	244	452	404	0	1
349	152	477	827	96	35
385	314	677	387	168	20
293	110	472	101	20	29
319	126	446	646	0	40
412	198	479	206	141	33
315	159	412	728	0	40
287	160	486	179	78	33
281	102	491	794	155	35
341	126	467	716	177	5
368	147	522	790	196	35
201	196	551	727	112	34
314	107	468	798	0	43
253	193	538	714	168	23
295	88	486	782	34	15
284	154	552	768	0	40
508	320	610	319	55	38
362	212	553	812	168	23
366	210	520	265	50	29
555	286	596	300	99	38
368	185	529	719	62	41
297	117	412	51	106	14
505	318	625	413	31	16
345	155	500	193	142	33
593	360	669	370	150	28
421	380	687	443	238	20
77	197	454	630	144	34
332	107	502	676	163	36
357	179	479	301	88	33
287	228	428	552	0	40
440	170	551	855	93	35
342	123	583	268	123	14
305	110	550	255	170	14
347	176	486	173	55	29
549	418	588	428	215	31
570	320	574	397	217	31
433	397	484	413	0	1
286	130	537	721	121	23
295	116	470	666	88	19
214	329	585	362	205	2
538	384	574	402	187	31
273	178	430	259	53	33
310	144	457	779	10	8
447	404	601	367	126	38
307	140	437	747	15	8
550	385	545	332	157	31
405	137	485	704	0	40
301	92	485	716	0	40
316	105	475	775	166	18
304	123	419	680	255	5
314	104	497	715	8	37
342	158	509	206	163	33
171	438	535	467	195	13
315	98	476	799	146	35
329	187	504	658	90	42
544	369	659	419	144	28
253	249	397	272	85	44
541	253	514	395	265	31
387	196	527	802	210	10
269	151	574	0	109	30
536	457	583	435	35	16
137	93	207	788	81	34
114	136	362	235	0	12
307	161	514	766	0	40
312	147	506	139	165	14
315	151	451	753	22	3
547	406	591	382	155	38
579	363	608	417	209	31
356	149	443	762	0	40
247	92	427	713	0	40
324	154	614	712	75	39
335	155	532	841	87	35
339	157	460	635	135	24
252	85	400	30	65	14
559	362	671	430	69	38
310	140	583	671	0	40
341	136	498	772	45	15
316	89	473	202	0	32
333	189	424	651	65	3
282	106	398	755	119	18
306	141	586	725	1	39
366	160	626	151	246	33
580	325	524	550	160	45
306	136	453	688	0	40
353	183	474	138	95	33
329	172	439	220	0	32
245	166	517	756	191	34
473	344	619	921	188	25
285	131	478	663	202	5
315	123	423	780	138	18
558	350	555	396	251	31
294	97	460	278	26	29
286	109	599	128	118	14
358	103	478	731	66	19
333	147	485	747	0	40
263	106	501	752	0	40
347	131	503	796	0	43
286	147	526	686	186	11
583	376	628	381	192	31
508	448	571	397	231	20
316	150	469	669	0	40
398	250	493	746	224	11
442	316	577	378	177	20
303	107	466	809	169	35
291	123	481	705	179	5
298	245	512	636	0	40
280	96	462	196	0	32
318	136	439	721	207	10
344	174	461	88	208	33
287	93	498	734	51	41
293	103	443	668	42	21
305	170	419	680	0	40
304	132	492	122	154	14
483	359	577	305	48	38
306	228	466	688	0	40
378	174	546	821	0	40
358	154	653	759	109	23
513	263	544	322	105	38
296	130	555	20	191	14
264	210	609	729	0	40
360	219	471	778	161	42
324	171	522	724	126	42
380	379	567	274	259	17
474	258	596	370	104	38
349	149	433	772	217	10
478	269	589	259	114	20
294	108	493	750	0	40
335	110	506	778	31	15
301	95	478	776	215	35
347	331	415	248	0	1
573	374	597	437	207	31
307	132	519	721	220	36
496	343	540	333	0	1
422	376	615	376	144	38
187	176	418	290	16	44
263	108	524	95	53	14
282	100	560	120	0	32
420	301	622	361	92	38
409	215	575	256	89	33
319	182	411	174	0	32
297	113	379	783	99	18
331	150	563	715	173	23
306	114	493	739	173	36
289	90	441	639	119	5
347	173	505	731	31	3
529	509	580	362	204	20
274	124	428	657	0	40
291	139	522	747	0	40
364	205	451	712	120	42
517	398	670	412	243	28
291	98	418	659	38	21
250	147	358	171	159	44
345	160	500	729	69	41
337	208	515	691	125	42
311	101	428	727	0	40
270	159	420	639	0	40
192	120	458	723	188	34
350	118	449	800	84	15
287	101	411	752	128	18
320	230	466	618	0	40
457	329	580	383	245	20
388	133	418	688	139	5
349	182	492	148	76	33
112	147	418	238	193	44
564	319	590	355	228	31
285	102	547	828	0	43
324	140	560	784	26	41
358	172	460	740	29	3
319	100	449	739	125	18
314	119	419	738	41	21
271	104	449	0	40	30
331	163	456	606	0	40
386	123	442	675	47	19
395	165	502	764	87	41
305	120	560	217	172	14
87	41	213	574	0	12
318	122	481	752	123	15
349	140	535	812	111	35
299	92	441	688	242	5
460	325	571	270	132	20
490	376	621	401	114	38
456	393	526	263	227	20
362	223	415	724	0	40
211	210	471	335	0	12
537	434	561	299	160	38
290	170	406	278	150	33
345	233	463	627	0	40
524	1023	650	687	0	9
339	134	511	751	102	36
343	130	414	774	89	18
83	284	406	264	0	12
312	104	551	827	196	35
341	174	463	206	84	33
310	148	476	779	164	35
566	410	493	314	169	31
407	228	561	809	199	23
284	111	548	774	106	23
374	329	555	355	208	20
312	122	594	666	184	36
164	434	499	729	275	6
372	176	605	792	133	23
286	85	437	786	191	35
350	129	549	743	188	36
308	178	538	787	164	23
298	151	496	830	186	35
342	189	449	663	206	24
294	136	554	751	0	40
271	304	452	714	0	40
297	100	401	658	182	5
331	113	456	759	0	43
331	157	593	263	163	14
304	127	596	204	0	32
330	118	475	816	23	15
277	102	485	775	208	35
302	101	402	729	0	40
340	141	531	74	0	32
602	350	568	408	248	31
313	132	521	831	98	35
318	135	589	237	129	14
243	112	451	239	0	32
467	391	652	338	14	16
323	130	550	185	143	14
542	403	541	372	149	38
357	165	532	716	251	11
461	368	645	361	100	38
574	336	744	441	75	38
497	382	659	361	121	38
306	138	462	744	208	10
477	339	641	331	171	20
342	154	511	649	118	42
455	307	602	358	0	1
373	141	449	668	264	5
356	187	452	663	126	24
322	175	477	784	163	10
285	137	580	186	0	32
325	118	437	715	0	40
335	106	501	762	253	18
335	275	473	326	383	17
410	195	461	657	150	24
118	278	334	253	45	13
300	152	424	0	0	4
355	169	570	714	106	39
509	202	280	379	144	45
447	189	520	797	0	40
404	183	492	795	181	10
279	107	478	162	223	14
477	362	636	278	359	20
315	164	521	717	0	40
98	152	264	125	128	13
304	169	523	764	251	11
501	320	555	362	152	31
197	150	356	689	95	34
376	215	544	209	118	33
311	146	486	735	111	15
280	104	484	794	39	15
479	349	582	375	152	38
319	89	547	786	117	23
371	196	514	724	225	11
349	111	475	661	84	19
337	222	488	706	0	40
341	107	457	789	133	18
280	126	401	779	0	43
306	137	553	0	160	30
267	92	526	242	76	14
314	112	386	750	0	43
301	121	523	757	40	41
330	150	539	710	85	39
310	113	486	207	0	32
327	193	368	285	152	33
537	437	605	427	122	38
301	137	501	71	201	14
83	217	342	268	238	13
507	334	581	368	336	31
327	190	440	619	0	40
291	130	500	814	22	8
331	130	421	148	175	33
653	332	516	425	155	31
341	203	452	742	0	40
323	141	396	743	0	43
264	125	487	614	263	5
346	135	463	191	43	29
367	282	531	545	245	42
297	101	471	804	0	43
381	178	542	725	0	40
311	121	499	813	111	35
429	431	534	395	150	38
342	128	525	789	0	40
310	178	466	675	133	24
306	118	473	800	0	43
423	378	583	320	75	38
370	186	538	201	130	33
291	108	490	757	73	15
282	560	551	384	345	2
375	136	533	820	147	35
360	209	502	281	16	29
572	432	642	782	238	22
326	134	546	741	154	36
318	105	405	713	0	40
538	360	640	414	226	28
366	133	428	731	140	18
323	149	514	160	127	14
172	107	470	721	0	40
338	114	461	648	0	40
457	374	598	359	0	1
322	210	487	682	0	40
351	120	565	774	0	40
359	159	550	268	215	33
290	180	543	734	115	23
302	269	534	750	44	23
778	401	529	655	186	25
358	146	433	798	139	18
339	121	468	799	105	15
539	450	678	398	27	16
334	136	509	823	0	43
332	106	502	848	0	43
351	177	460	157	0	32
170	487	426	224	174	13
339	154	452	661	0	40
336	241	569	692	41	39
293	193	465	684	168	24
333	109	474	793	132	35
125	40	0	761	0	43
586	433	633	428	191	31
286	98	438	769	64	15
319	138	596	745	0	40
302	102	556	773	234	36
259	233	427	256	243	44
525	472	618	421	154	38
458	387	624	397	192	20
288	307	560	822	41	23
340	152	479	221	171	33
573	374	610	408	195	31
297	150	451	772	0	40
290	112	500	748	156	36
345	195	496	743	142	42
345	185	526	697	127	42
341	123	433	677	0	40
310	87	459	733	2	8
310	146	439	226	0	32
299	163	509	690	23	3
345	218	518	714	202	11
345	160	532	788	0	40
308	103	447	96	0	32
354	166	583	782	158	23
84	76	326	179	0	12
360	111	473	653	226	5
325	117	489	756	113	15
255	116	445	0	13	30
346	282	522	729	116	42
326	164	610	838	193	35
340	136	498	715	0	40
519	348	604	336	128	38
320	185	481	673	243	24
394	591	637	279	240	2
301	146	457	699	0	40
317	186	386	641	119	24
306	195	460	75	0	32
259	106	540	194	157	33
313	146	403	762	0	43
353	211	648	46	0	32
252	112	495	715	0	40
322	124	462	789	0	43
304	107	543	801	162	35
372	197	471	726	124	42
468	348	630	351	63	38
419	204	580	800	30	41
270	83	456	767	206	18
314	168	427	224	124	33
359	110	429	661	194	5
426	335	607	378	216	20
327	160	503	734	0	40
345	182	429	573	39	3
318	148	580	103	232	14
305	155	576	672	12	37
335	119	473	804	0	43
311	144	575	170	0	32
292	132	493	692	0	40
327	193	437	629	179	24
286	136	577	653	0	40
540	235	484	429	0	1
311	98	397	719	75	18
285	102	416	631	106	5
338	177	430	641	85	19
300	127	498	765	0	40
356	323	550	339	332	17
291	92	503	734	102	36
352	172	534	807	157	35
302	132	455	655	0	40
331	112	531	781	0	40
315	97	429	653	101	19
323	148	590	242	88	14
340	194	495	298	241	33
299	125	438	750	0	40
330	121	512	831	76	15
328	153	468	726	177	10
324	125	462	785	177	35
353	189	462	732	156	10
397	202	428	728	0	40
310	188	486	693	273	24
293	111	484	803	8	8
509	319	578	344	165	20
277	82	454	709	0	40
348	160	571	679	161	23
281	84	484	754	90	15
331	164	447	703	65	19
512	376	457	284	224	31
375	185	461	195	57	29
285	78	443	719	179	18
438	426	545	367	68	38
327	112	444	715	0	40
[truncated: 48,001 more rows]
