# Supplementary material for: Hierarchical Modeling for Rare Event Detection and Cell Subset Alignment across Flow Cytometry Samples
Source: PLoS Comput Biol. 2013 Jul 11;9(7):e1003130. doi: 10.1371/journal.pcbi.1003130 (PMC3708855; doi:10.1371/journal.pcbi.1003130)
Supplement: Software S1 — contains a Makefile, source code and scripts to generate the figures shown in the manuscript. (ZIP) [file pcbi.1003130.s003.zip › Software S1/data/flame48/CD3CD45_0.125000_4_xs.mst.46.parameters.txt]

props	mus	df	Var1	Var2	Var3	Var4	Var5	alpha	mod
0.0213221566910872	560.166266503442	4	5280.43847128695	1208.43949775941	422.718743429013	3804.32429805105	4.90551901450982e-12	-58.0982684818277	560.166266503442
NA	376.84692518587	NA	1208.43949775941	6277.11230602756	2402.2173214361	1994.96096350965	-3.64405280060255e-13	8.0484811208175	376.84692518587
NA	617.469234135068	NA	422.718743429013	2402.2173214361	3474.3765864643	2344.2704325649	5.41472414629063e-12	-60.6096247985139	617.469234135068
NA	364.851941587305	NA	3804.32429805105	1994.96096350965	2344.2704325649	7991.47374252243	-8.30523344919071e-14	14.9679855911075	364.851941587305
NA	6.14484474772205e-15	NA	4.90551901450982e-12	-3.64405280060255e-13	5.41472414629063e-12	-8.30523344919071e-14	7.71009040163215e-15	8.29590587666641e-14	6.14484474772205e-15
0.00786417694392809	288.39958611111	8.00002497434616	6425.48246349604	5792.04000705191	1955.42455931285	-564.350040558884	475.147123549331	-17.073837178371	288.39958611111
NA	435.654331898044	NA	5792.04000705191	18234.4371287562	2204.73152096673	-561.669010960248	212.652559313428	14.5854625729564	435.654331898044
NA	508.287691724757	NA	1955.42455931285	2204.73152096673	6548.44548027633	2941.61981026266	1169.4545275894	0.913887844656426	508.287691724757
NA	310.69332647106	NA	-564.350040558884	-561.669010960248	2941.61981026266	4293.82704903155	709.277439950979	47.5309915173072	310.69332647106
NA	230.57795451583	NA	475.147123549331	212.652559313428	1169.4545275894	709.277439950979	5408.2739837446	-5.65822366342251	230.57795451583
0.0172491620844336	344.072814651549	8.00002497434616	1141.56683959594	590.695894936498	130.119172421698	60.0812603929219	-20.7651426134745	-1.52119522640485	344.072814651549
NA	167.895370183027	NA	590.695894936498	1177.57226257199	254.763028105908	-88.3595715520277	-58.7769396743964	9.764842254291	167.895370183027
NA	481.371494829027	NA	130.119172421698	254.763028105908	1167.16912539599	346.804425785139	-38.7416947361794	-6.34976132359497	481.371494829027
NA	718.08588876641	NA	60.0812603929219	-88.3595715520277	346.804425785139	2043.72639405967	-13.6485346909087	-8.76064440166113	718.08588876641
NA	13.502344832897	NA	-20.7651426134745	-58.7769396743964	-38.7416947361794	-13.6485346909087	58.1944381943042	28.0723769324445	13.502344832897
0.0023374825437749	296.2107772744	4	2010.9547208799	549.204399743625	893.387641673086	-5.01065912037904e-14	-1.06223135109116e-14	36.3326278071373	296.2107772744
NA	100.527497308164	NA	549.204399743625	314.628162282806	665.559092303071	-9.87298175287814e-14	-2.31284817153816e-14	66.7804931856206	100.527497308164
NA	512.030997109403	NA	893.387641673086	665.559092303071	4108.54559692715	1.3230155112436e-13	2.09192730046171e-14	-54.3416553751257	512.030997109403
NA	2.83178041102398e-16	NA	-5.01065912037904e-14	-9.87298175287814e-14	1.3230155112436e-13	4.34829058934293e-16	4.04460411731841e-20	1.91047511187619e-15	2.83178041102398e-16
NA	6.52402586980928e-17	NA	-1.06223135109116e-14	-2.31284817153816e-14	2.09192730046171e-14	4.04460411731841e-20	1.00471784853004e-16	4.49303574379029e-16	6.52402586980928e-17
0.0344281405904119	327.273308920487	4	837.089980345094	319.747274929221	132.955564818332	92.9202452615174	45.5846080566191	-5.28590919157342	327.273308920487
NA	111.089320538643	NA	319.747274929221	322.788722895738	100.949444271976	44.5324973949082	40.5596750207804	20.5069814959292	111.089320538643
NA	444.330597038552	NA	132.955564818332	100.949444271976	799.095820732534	277.613333542719	11.9774241281838	17.0045290867468	444.330597038552
NA	686.85392254558	NA	92.9202452615174	44.5324973949082	277.613333542719	1298.12514588018	-68.3550641231168	10.6684764655335	686.85392254558
NA	167.265254500409	NA	45.5846080566191	40.5596750207804	11.9774241281838	-68.3550641231168	1627.67570589073	-0.938486676832933	167.265254500409
0.00232301932025513	311.026468394763	4	23596.1494239132	13646.2676326625	3013.19826279207	-1236.39384993911	1127.30797049726	16.2256543462822	311.026468394763
NA	326.598425573306	NA	13646.2676326625	13872.8893701873	5240.19739570441	389.954213129871	-62.0314000958081	149.928085364538	326.598425573306
NA	573.899289814218	NA	3013.19826279207	5240.19739570441	3811.0265213644	487.59133768554	391.143933349273	-12.7092440218104	573.899289814218
NA	793.096001801283	NA	-1236.39384993911	389.954213129871	487.59133768554	1359.90349610899	596.323889265165	-19.4582629561061	793.096001801283
NA	168.227847926496	NA	1127.30797049726	-62.0314000958081	391.143933349273	596.323889265165	3501.00485437581	39.4765927300576	168.227847926496
0.0109757620977182	380.759603068963	4	2264.46005932404	911.347503256561	1040.16193105467	900.346164710963	197.751959071396	-11.0381990597061	380.759603068963
NA	197.680182802528	NA	911.347503256561	1297.09246383188	521.744811274685	289.65585695238	21.7843286924903	40.5097662244181	197.680182802528
NA	519.295122239601	NA	1040.16193105467	521.744811274685	3747.77172562518	1264.19993267124	467.66539226956	-39.6900986910308	519.295122239601
NA	239.798438587534	NA	900.346164710963	289.65585695238	1264.19993267124	2395.8126229902	379.036956492898	-12.0563782805244	239.798438587534
NA	168.068625869629	NA	197.751959071396	21.7843286924903	467.66539226956	379.036956492898	2897.37978740594	3.99545864998259	168.068625869629
0.00732895085490615	319.474486512333	4	430.854387478325	188.475025886588	90.7186152406848	47.2257580320669	-10.7228951592351	6.80127968542245	319.474486512333
NA	113.513896856962	NA	188.475025886588	272.876025284905	120.27107175145	68.8956643252237	2.58211612412282	8.11062806312557	113.513896856962
NA	472.401173902553	NA	90.7186152406848	120.27107175145	2111.62200035277	446.443521251119	37.6279405323478	2.74265003960485	472.401173902553
NA	779.595843893173	NA	47.2257580320669	68.8956643252237	446.443521251119	776.069434168077	16.3999883986803	-1.32610528021828	779.595843893173
NA	3.43345903526902	NA	-10.7228951592351	2.58211612412282	37.6279405323478	16.3999883986803	11.9185593041862	11.1794219924093	3.43345903526902
0.00165823536514772	745.838180170883	4	76472.1844045526	5.78471376921758e-13	22243.9060433483	18897.3587722979	10268.3797841413	-163.575608603203	745.838180170883
NA	1023	NA	5.78471376921758e-13	4.89181575517845e-22	2.3034780265165e-13	2.11347299642729e-13	-8.407708407121e-15	-5.41951087933574e-13	1023
NA	683.618224873664	NA	22243.9060433483	2.3034780265165e-13	16648.2763229789	16453.0499760777	4448.61896243344	-57.0897675706484	683.618224873664
NA	725.839882323986	NA	18897.3587722979	2.11347299642729e-13	16453.0499760777	26143.5520212409	3761.84295720065	-16.9283556893778	725.839882323986
NA	-30.7418042970882	NA	10268.3797841413	-8.407708407121e-15	4448.61896243344	3761.84295720065	2076.30946927992	342.050314176378	-30.7418042970882
0.0357752053551542	335.447918094963	4	1004.84815569904	502.004679564648	263.372491174392	34.237001712542	41.3714874337965	13.0445789269309	335.447918094963
NA	131.779859157857	NA	502.004679564648	548.154267303671	112.740735726161	110.472639075179	33.5693730630426	29.5924236927416	131.779859157857
NA	456.16112024544	NA	263.372491174392	112.740735726161	1108.37332013394	323.822967605567	137.253071177501	17.9467089406465	456.16112024544
NA	751.778643255684	NA	34.237001712542	110.472639075179	323.822967605567	1025.46725079625	-220.035630020179	-9.62941381183778	751.778643255684
NA	202.31599705369	NA	41.3714874337965	33.5693730630426	137.253071177501	-220.035630020179	1328.95912060079	-16.4877668116435	202.31599705369
0.0181891332922963	348.978454378149	4	1035.24792892458	494.691239920156	279.765550469785	143.591189521916	80.9634635724468	-9.94573712616627	348.978454378149
NA	176.981513590495	NA	494.691239920156	870.342769750074	199.994834516349	95.9103815160812	-24.5672414934958	18.8652428067676	176.981513590495
NA	533.884750191919	NA	279.765550469785	199.994834516349	1323.68907818218	-12.2051054623507	-50.0391406515437	-13.7972911221265	533.884750191919
NA	739.213322140072	NA	143.591189521916	95.9103815160812	-12.2051054623507	1288.68447656164	72.0069219961303	-7.47305594201642	739.213322140072
NA	224.4281338236	NA	80.9634635724468	-24.5672414934958	-50.0391406515437	72.0069219961303	1069.40454704639	-20.7611514606809	224.4281338236
0.00568695805863125	98.536889180536	4	2576.06756380278	28.3335232784912	2545.89420091393	530.990885699417	-5.84301041282729e-13	78.3003482238299	98.536889180536
NA	170.820044904912	NA	28.3335232784912	10184.9708790263	3120.63000028621	3541.92848618984	-1.31250925025553e-13	34.7044269799099	170.820044904912
NA	440.379390716412	NA	2545.89420091393	3120.63000028621	9238.65406093638	7280.28416818054	2.89893506778813e-12	-104.749919472489	440.379390716412
NA	311.915008294373	NA	530.990885699417	3541.92848618984	7280.28416818054	18911.5666961365	1.35096542739767e-12	-34.8438281908461	311.915008294373
NA	2.07553146723516e-15	NA	-5.84301041282729e-13	-1.31250925025553e-13	2.89893506778813e-12	1.35096542739767e-12	2.60462435186822e-15	2.11221363684954e-14	2.07553146723516e-15
0.0116138917952264	82.0085696234879	4	415.258739694172	633.935418514977	672.399723966297	315.56767295094	0.456140602642504	32.6113193815219	82.0085696234879
NA	186.580805140083	NA	633.935418514977	5704.26174454048	3308.64302734906	2069.70467014395	762.976228271986	94.3849466873232	186.580805140083
NA	372.449117709591	NA	672.399723966297	3308.64302734906	8464.54545298307	4033.89144111619	1814.97145643467	32.5009538969401	372.449117709591
NA	264.414902178815	NA	315.56767295094	2069.70467014395	4033.89144111619	5359.40959006905	663.644626270396	39.8754055552613	264.414902178815
NA	164.500625340649	NA	0.456140602642504	762.976228271986	1814.97145643467	663.644626270396	5383.48253982333	19.7370431484975	164.500625340649
0.0330033870942215	304.59318819569	4	302.555133165137	164.961857822168	255.470377241331	129.313865081587	5.02923185304741	6.1392589096457	304.59318819569
NA	116.673699886679	NA	164.961857822168	261.662799629496	352.177667446903	178.355279954083	17.3090486316605	11.2951630841531	116.673699886679
NA	510.737958180586	NA	255.470377241331	352.177667446903	2741.95455866464	1008.68388899274	25.418272325514	0.344196304903382	510.737958180586
NA	181.955625519652	NA	129.313865081587	178.355279954083	1008.68388899274	4864.67136892012	432.567896394751	-20.3815235255297	181.955625519652
NA	138.433900784575	NA	5.02923185304741	17.3090486316605	25.418272325514	432.567896394751	3296.76314958385	8.07899578208351	138.433900784575
0.0267299192129101	324.32614046305	4	562.702097818507	229.396512988332	209.83055829375	199.968242833145	-27.1588588103794	-1.9448744855541	324.32614046305
NA	109.75959025159	NA	229.396512988332	246.969017585682	94.4481449971362	143.170899992682	-19.553331480065	14.5046587110643	109.75959025159
NA	482.218384103231	NA	209.83055829375	94.4481449971362	1698.27027892105	351.051637177535	-160.443697022019	-2.16002682553437	482.218384103231
NA	800.237159880754	NA	199.968242833145	143.170899992682	351.051637177535	544.915062809684	-88.671752037705	-23.4933124267026	800.237159880754
NA	67.7891299223512	NA	-27.1588588103794	-19.553331480065	-160.443697022019	-88.671752037705	980.360895866545	21.7772877723607	67.7891299223512
0.00666205408897003	533.12851208176	4	3329.24820709069	222.990349280504	563.163831636461	1241.19742148359	145.385518264939	-25.1895900666289	533.12851208176
NA	378.168626857851	NA	222.990349280504	3564.65274847599	460.686970048436	442.351429652715	-93.485694387179	19.475027452485	378.168626857851
NA	599.519761756758	NA	563.163831636461	460.686970048436	2414.23286547544	746.41635115688	-12.5834604485181	-17.0210170646943	599.519761756758
NA	374.85630224228	NA	1241.19742148359	442.351429652715	746.41635115688	2563.01531771646	69.4785589941451	-6.17881398618175	374.85630224228
NA	7.48495163907793	NA	145.385518264939	-93.485694387179	-12.5834604485181	69.4785589941451	68.9673322085534	23.7448067229833	7.48495163907793
0.0142527780349163	475.485153739232	8.00002497434616	16518.4273307129	8583.04229194668	4572.13536533455	4651.40574172033	668.455785084554	45.1871924153032	475.485153739232
NA	427.100402240545	NA	8583.04229194668	11200.783514212	3972.6139127625	2954.35852242905	-485.837719484031	52.4770242484866	427.100402240545
NA	565.927505927023	NA	4572.13536533455	3972.6139127625	3169.05634406873	1968.81532823066	478.305379956948	4.94739907197541	565.927505927023
NA	338.314218171425	NA	4651.40574172033	2954.35852242905	1968.81532823066	2990.07779414747	199.809815551938	15.249797190317	338.314218171425
NA	230.841691313278	NA	668.455785084554	-485.837719484031	478.305379956948	199.809815551938	4607.21173079623	-14.574283950544	230.841691313278
0.0417010073753884	331.541938756934	4	525.207088366449	233.401809254398	104.93295000709	152.434236145326	28.4783639074609	-2.62546238201932	331.541938756934
NA	111.663958187697	NA	233.401809254398	231.124314735474	26.6623218813739	128.773071749403	40.0882755448427	5.62194943107479	111.663958187697
NA	428.74229115975	NA	104.93295000709	26.6623218813739	878.246907135726	269.542386846763	237.926577585782	11.5353931041454	428.74229115975
NA	775.489920320327	NA	152.434236145326	128.773071749403	269.542386846763	687.631031436371	119.709148129027	-11.7210097088053	775.489920320327
NA	157.148349190336	NA	28.4783639074609	40.0882755448427	237.926577585782	119.709148129027	2520.58079036041	6.83511330829099	157.148349190336
0.0272373846203611	334.987773777853	4	797.502472777943	372.358095710093	153.747891127671	197.990131624746	15.6285061617804	4.72206123603315	334.987773777853
NA	119.490635267865	NA	372.358095710093	474.520816957339	53.173535908209	87.960312960151	-21.350850920558	30.8703415674585	119.490635267865
NA	440.046719221647	NA	153.747891127671	53.173535908209	606.905979614587	161.266932638108	-10.3187935082472	11.8421516010453	440.046719221647
NA	714.93443032625	NA	197.990131624746	87.960312960151	161.266932638108	1569.25206259652	74.2479565391926	-5.17327775165625	714.93443032625
NA	95.7623667490453	NA	15.6285061617804	-21.350850920558	-10.3187935082472	74.2479565391926	961.506663050844	12.4373434293071	95.7623667490453
0.0492776520591059	507.869537342206	8.00002497434616	2832.43412933396	718.184638417092	198.397757077717	265.694934506094	223.649069351707	1.56289480143314	507.869537342206
NA	393.520804412079	NA	718.184638417092	3928.80561596861	433.159504052288	1119.25210566417	741.978672124413	18.5522477456797	393.520804412079
NA	606.831146543031	NA	198.397757077717	433.159504052288	1838.17815070508	329.513848347431	63.4335166193582	-6.51880260388128	606.831146543031
NA	369.271711852485	NA	265.694934506094	1119.25210566417	329.513848347431	2620.45442501391	344.476290449489	-11.0149491553449	369.271711852485
NA	239.268850591324	NA	223.649069351707	741.978672124413	63.4335166193582	344.476290449489	2069.15250322622	-17.862535531767	239.268850591324
0.0127798226735507	325.728460376931	4	537.625477947555	248.121278307154	227.616618735389	280.898060691244	55.2951805936335	2.69833335129927	325.728460376931
NA	109.266701848965	NA	248.121278307154	250.666036756898	136.35941296223	121.787759879637	3.70582619746451	11.8295341313192	109.266701848965
NA	445.445981045625	NA	227.616618735389	136.35941296223	1052.41592828511	135.586244597604	-13.8161330910292	11.6494150224553	445.445981045625
NA	739.608063846364	NA	280.898060691244	121.787759879637	135.586244597604	1722.69759879592	220.266225353963	-12.3123350835321	739.608063846364
NA	17.580602934206	NA	55.2951805936335	3.70582619746451	-13.8161330910292	220.266225353963	142.534164608651	31.7993958325475	17.580602934206
0.0139534632147395	755.026474287798	4	7482.57900975964	2051.12909116046	765.785087234091	-51.2227524157591	534.46541830223	-63.8157026695756	755.026474287798
NA	485.161721319126	NA	2051.12909116046	5117.90035198067	642.672314807323	608.350561038267	704.78528992796	26.615656774663	485.161721319126
NA	660.37082612049	NA	765.785087234091	642.672314807323	1142.71085117788	-62.5689078801165	209.332283301027	-18.0300475480181	660.37082612049
NA	802.344967480454	NA	-51.2227524157591	608.350561038267	-62.5689078801165	1488.89350407711	-327.376040439965	-46.498688889255	802.344967480454
NA	210.052630033046	NA	534.46541830223	704.78528992796	209.332283301027	-327.376040439965	4723.18063966218	-7.77538680644663	210.052630033046
0.0335260442521543	336.761717715175	4	842.96932965746	451.463444263127	204.606228170163	125.995068829049	31.4790253325147	-1.73234439071867	336.761717715175
NA	130.193234425367	NA	451.463444263127	688.848282111381	330.75205276302	46.443718647978	72.6389294436659	41.0631266927792	130.193234425367
NA	570.24458535875	NA	204.606228170163	330.75205276302	666.644151634079	-101.053315342177	138.432352707139	-4.62337239302536	570.24458535875
NA	770.708786422747	NA	125.995068829049	46.443718647978	-101.053315342177	917.51822527136	-29.4210093604006	-11.1895063158873	770.708786422747
NA	141.827281326899	NA	31.4790253325147	72.6389294436659	138.432352707139	-29.4210093604006	2039.78288270884	8.75764646543255	141.827281326899
0.0297320630898815	355.68446714123	4	944.65651576826	260.764352361256	13.1308096866575	55.9352193676306	-59.5700433175844	-10.7996196347959	355.68446714123
NA	189.429653771136	NA	260.764352361256	798.238624292342	22.4834316471304	70.176371908727	0.148726971356424	14.0362930186831	189.429653771136
NA	455.981544783337	NA	13.1308096866575	22.4834316471304	654.63827682478	143.46602098677	135.644326359514	9.25913195389875	455.981544783337
NA	658.253135395593	NA	55.9352193676306	70.176371908727	143.46602098677	1393.30706840574	165.206640441901	17.0260350600398	658.253135395593
NA	182.587463841876	NA	-59.5700433175844	0.148726971356424	135.644326359514	165.206640441901	2209.95673209604	-5.29921785869203	182.587463841876
0.00783042317954954	558.570510258864	4	3317.50009260674	1155.12214352678	-185.305694828104	-144.475372595794	220.611686114041	7.60274665110625	558.570510258864
NA	238.213922774236	NA	1155.12214352678	2241.37000674364	175.928643390023	119.537498323627	614.421639843287	56.2431060811986	238.213922774236
NA	563.911318959798	NA	-185.305694828104	175.928643390023	1181.76889419583	312.108307753158	89.9675956035797	7.71733793823738	563.911318959798
NA	846.247540935065	NA	-144.475372595794	119.537498323627	312.108307753158	830.84081296508	141.754355032576	-68.4361985687908	846.247540935065
NA	149.289580821443	NA	220.611686114041	614.421639843287	89.9675956035797	141.754355032576	4334.33015775627	13.9218805625296	149.289580821443
0.00091116842538912	475.181537801198	4.00007492303848	6148.49108914766	4207.76762629128	2468.78977063841	-1879.46651868944	1475.16061501795	22.3491581375298	475.181537801198
NA	232.01880878174	NA	4207.76762629128	3601.998259757	2377.58569624861	-2418.50154247481	2661.69374954645	92.8701433647266	232.01880878174
NA	605.782382143654	NA	2468.78977063841	2377.58569624861	2849.89821338492	-1055.34517091847	1882.17706181104	1.70832876911785	605.782382143654
NA	658.382890838635	NA	-1879.46651868944	-2418.50154247481	-1055.34517091847	6989.4903514236	-6253.86771460333	-51.4040988282024	658.382890838635
NA	668.909603290148	NA	1475.16061501795	2661.69374954645	1882.17706181104	-6253.86771460333	13433.7955285628	78.4377188617327	668.909603290148
0.00402518258532688	410.677212969078	4	7843.7444444168	8717.23936918147	6479.36802656115	1917.03600827303	2249.32084156661	-61.0911502846404	410.677212969078
NA	418.422146128037	NA	8717.23936918147	12222.0368540857	8677.06944263421	2158.38580333976	1959.21142035962	-63.4446450759003	418.422146128037
NA	465.522012410659	NA	6479.36802656115	8677.06944263421	9185.6769427065	1794.44960631288	1389.30431718855	-66.1262496784484	465.522012410659
NA	267.479352877835	NA	1917.03600827303	2158.38580333976	1794.44960631288	1424.59653589254	490.958716393112	8.83094526905222	267.479352877835
NA	130.434901548887	NA	2249.32084156661	1959.21142035962	1389.30431718855	490.958716393112	3595.59162213026	25.3659584486292	130.434901548887
0.0119408047701675	571.997655715205	4	2165.08921960959	235.225908042726	319.046206397466	311.429817799562	-67.6030134688228	-42.2155441947943	571.997655715205
NA	367.924999078182	NA	235.225908042726	1512.55077048052	561.304301494826	255.721547729457	9.4598897079656	5.23185330594755	367.924999078182
NA	669.5445082903	NA	319.046206397466	561.304301494826	952.628025983045	163.238473592375	196.489752226721	-13.5959012427979	669.5445082903
NA	404.170368413807	NA	311.429817799562	255.721547729457	163.238473592375	920.662706297619	18.6658670411348	-7.67197100750752	404.170368413807
NA	180.090476250924	NA	-67.6030134688228	9.4598897079656	196.489752226721	18.6658670411348	3575.04043822084	24.8487044796204	180.090476250924
0.0142201370757566	328.177494967499	4	1132.77236855899	733.006863208736	-390.710849997137	195.892614743831	-46.2709050562946	13.4423947121133	328.177494967499
NA	145.060757327238	NA	733.006863208736	974.705452874408	-342.300160665171	130.330673002689	-72.8627796904076	18.2270877118812	145.060757327238
NA	482.755473094028	NA	-390.710849997137	-342.300160665171	2995.37461893846	709.955810284516	-17.9998128205564	0.567853098316666	482.755473094028
NA	174.556567436922	NA	195.892614743831	130.330673002689	709.955810284516	3865.13398248849	-140.250621698397	16.583191468515	174.556567436922
NA	5.84800387669403	NA	-46.2709050562946	-72.8627796904076	-17.9998128205564	-140.250621698397	54.3172459647225	33.6158417687359	5.84800387669403
0.00707606601446141	330.847081639456	4	2017.73208990479	1349.41018314735	200.181769630169	-1.42529617679584e-14	-36.2744324622858	-11.786980692045	330.847081639456
NA	123.732380815456	NA	1349.41018314735	1079.26206577237	459.922796023237	-8.48695837280383e-13	74.6874620563578	33.6699388915441	123.732380815456
NA	510.715646674319	NA	200.181769630169	459.922796023237	3509.94330174413	1.13772562908245e-12	-225.842995752756	-49.988415560435	510.715646674319
NA	2.81983612992349e-15	NA	-1.42529617679584e-14	-8.48695837280383e-13	1.13772562908245e-12	3.58759849332517e-15	2.80617323719642e-13	2.33328555441643e-14	2.81983612992349e-15
NA	125.355669780259	NA	-36.2744324622858	74.6874620563578	-225.842995752756	2.80617323719642e-13	4994.99418111738	4.43182455071723	125.355669780259
0.0523701383917855	575.800761477335	8.00002497434616	2410.53892559079	431.91762863809	412.521214137246	268.249500257032	-149.148776709159	-19.0940588979551	575.800761477335
NA	394.705184023801	NA	431.91762863809	2405.56696783908	917.668314179727	173.423474766192	339.39685218622	-13.1790514087273	394.705184023801
NA	607.917020206725	NA	412.521214137246	917.668314179727	2425.0280763756	341.21438227376	405.880291881193	-24.6845528155417	607.917020206725
NA	396.393937511279	NA	268.249500257032	173.423474766192	341.21438227376	1587.72486410693	113.069466755939	-5.8671802645597	396.393937511279
NA	242.329166132261	NA	-149.148776709159	339.39685218622	405.880291881193	113.069466755939	3143.62244825417	-26.8740918969868	242.329166132261
0.0419278869293933	305.108613226829	4	1076.69416175172	405.958739924587	72.0303432209817	223.830025143224	-5.38540570867909e-12	34.6092751471887	305.108613226829
NA	111.112182495811	NA	405.958739924587	336.466390874878	151.954587943107	126.377067274283	-1.26585132883162e-11	53.8951014326051	111.112182495811
NA	500.069389233076	NA	72.0303432209817	151.954587943107	3385.68003032267	725.990889992194	2.01956410033429e-11	-18.3415051836201	500.069389233076
NA	166.671281156238	NA	223.830025143224	126.377067274283	725.990889992194	5767.5805361445	1.33384595869877e-11	15.6532207800051	166.671281156238
NA	5.09990490636818e-14	NA	-5.38540570867909e-12	-1.26585132883162e-11	2.01956410033429e-11	1.33384595869877e-11	6.39143819328981e-14	5.70053590215128e-13	5.09990490636818e-14
0.0642729406991027	340.055684668112	8.00002497434616	1219.37730657231	548.346434434019	-172.223725101154	281.267529326817	73.374701575653	13.3219047325973	340.055684668112
NA	154.129509327166	NA	548.346434434019	718.839384167758	-124.646875812715	79.7704061098033	91.3093754116027	16.7837025333288	154.129509327166
NA	446.448489774292	NA	-172.223725101154	-124.646875812715	2429.46506658212	710.885846346414	168.306526966834	32.3983498990089	446.448489774292
NA	188.844452580114	NA	281.267529326817	79.7704061098033	710.885846346414	4975.27570115097	68.0996403274432	-5.96988126591157	188.844452580114
NA	160.056747581997	NA	73.374701575653	91.3093754116027	168.306526966834	68.0996403274432	3055.32463161319	-6.01919532954533	160.056747581997
0.00919047545401095	189.348154826516	4	1720.23700861041	1001.58124451655	1000.997777455	1157.06193802641	122.051270879052	-23.14754847418	189.348154826516
NA	96.798860297655	NA	1001.58124451655	727.761098340032	737.891957407573	544.056167754904	190.491683158908	50.4820378239381	96.798860297655
NA	440.663270856229	NA	1000.997777455	737.891957407573	4986.74703912144	1878.06235807471	539.303233129658	-2.25867565825259	440.663270856229
NA	739.796297825801	NA	1157.06193802641	544.056167754904	1878.06235807471	3222.75075565232	-336.978014111899	-26.5527457818241	739.796297825801
NA	165.598089059452	NA	122.051270879052	190.491683158908	539.303233129658	-336.978014111899	4436.98936581422	11.6799116039983	165.598089059452
0.0437575784575183	324.607800072682	4	554.826386190545	236.741484228722	104.856839485968	142.214821566695	26.999608139562	1.40008879614385	324.607800072682
NA	109.734615060831	NA	236.741484228722	269.863261874106	82.7022972254271	127.34567963763	-8.8918188914183	17.6654037228815	109.734615060831
NA	502.567263094009	NA	104.856839485968	82.7022972254271	1472.94670871951	175.606205772249	-43.4425037606946	-8.16378517654362	502.567263094009
NA	811.465498768898	NA	142.214821566695	127.34567963763	175.606205772249	315.541422505598	-25.0018554079046	-12.103227746819	811.465498768898
NA	165.79288793145	NA	26.999608139562	-8.8918188914183	-43.4425037606946	-25.0018554079046	1899.7588418176	-2.92795972626508	165.79288793145
0.025868073777446	321.934923016157	4	773.459271741395	321.447931977452	153.990621208895	126.563816541079	8.42496366421598	7.77587193118839	321.934923016157
NA	110.323645589589	NA	321.447931977452	275.729016901527	95.8547730746954	43.3618860064022	35.5859910937359	17.0160793932128	110.323645589589
NA	526.182509049458	NA	153.990621208895	95.8547730746954	957.551553174867	158.025042776314	156.227880710761	-11.4990193175592	526.182509049458
NA	742.179822750547	NA	126.563816541079	43.3618860064022	158.025042776314	1142.30912075411	150.915347740513	-6.41118020008113	742.179822750547
NA	162.423040183721	NA	8.42496366421598	35.5859910937359	156.227880710761	150.915347740513	2119.43033484529	-3.02166703387606	162.423040183721
0.00568109493401452	343.062836709121	4	1345.50095357759	745.822518611061	210.602512735988	-4.52939148983832	-2.4539290736915	-6.28000004810786	343.062836709121
NA	146.735175876649	NA	745.822518611061	1113.37866952935	195.013844278174	-129.778895969409	-19.6292808272795	14.6483401946877	146.735175876649
NA	471.3797422209	NA	210.602512735988	195.013844278174	1516.02106308045	217.90065774401	-32.0674533381706	20.3084229875765	471.3797422209
NA	723.035401623196	NA	-4.52939148983832	-129.778895969409	217.90065774401	2173.04012849605	-32.6097296010003	2.08107910076645	723.035401623196
NA	2.19667698663711	NA	-2.4539290736915	-19.6292808272795	-32.0674533381706	-32.6097296010003	3.52960607506097	4.24814992469936	2.19667698663711
0.0352748426709468	522.374501674223	8.00002497434616	3122.71553220922	326.487457658871	368.448753601515	447.99817833159	-67.7329249311215	-1.30593099697881	522.374501674223
NA	411.101174976533	NA	326.487457658871	3399.26291442624	406.700898059233	436.690037840095	452.301328236013	-10.3571694886897	411.101174976533
NA	598.25861747364	NA	368.448753601515	406.700898059233	1872.18994933732	415.666020170859	-99.9454633889286	-4.84758735505173	598.25861747364
NA	372.257680693206	NA	447.99817833159	436.690037840095	415.666020170859	2106.30316402302	199.661324774048	-1.95853122144587	372.257680693206
NA	120.002633488227	NA	-67.7329249311215	452.301328236013	-99.9454633889286	199.661324774048	2023.42521810628	1.22247817913438	120.002633488227
0.00688288551077436	332.401699990955	4	381.075628831026	327.231585418107	144.204332877335	80.3835996664315	65.8741331877352	5.89330827977994	332.401699990955
NA	160.720251511395	NA	327.231585418107	1264.07586565981	-60.434014813772	-48.9297997220432	-303.615505310299	23.2374916781824	160.720251511395
NA	571.202185617801	NA	144.204332877335	-60.434014813772	645.34751403829	217.33303542262	40.3823704928324	-11.6520883526262	571.202185617801
NA	733.592439863696	NA	80.3835996664315	-48.9297997220432	217.33303542262	934.073914381055	-56.6349128987243	-20.4861605133133	733.592439863696
NA	26.4997583367026	NA	65.8741331877352	-303.615505310299	40.3823704928324	-56.6349128987243	434.258050345659	50.010677948958	26.4997583367026
0.111402140989257	323.044131391365	8.00002497434616	1478.31088922312	534.266261391211	233.137619305243	173.07109529132	1.88153341630071e-16	12.7104187147352	323.044131391365
NA	104.391462454646	NA	534.266261391211	337.807972404107	217.395289570663	162.619645603381	-8.5587969808201e-17	61.982058892846	104.391462454646
NA	481.598041215861	NA	233.137619305243	217.395289570663	2732.66263275979	956.03459910124	1.04530067657014e-16	12.4288918342506	481.598041215861
NA	737.723075650917	NA	173.07109529132	162.619645603381	956.03459910124	2388.80435214992	-1.67875692245628e-16	-13.5288159296541	737.723075650917
NA	1.16056063660368e-18	NA	1.88153341630071e-16	-8.5587969808201e-17	1.04530067657014e-16	-1.67875692245628e-16	1.30457875304086e-18	7.13401097251603e-18	1.16056063660368e-18
0.0102187930004528	342.695202321551	8.00002497434616	1416.89135497595	794.491043382135	203.540852510489	63.5832091131423	4.50726473589127	4.27862152082167	342.695202321551
NA	150.510679358462	NA	794.491043382135	1121.16359464148	209.792869355613	116.337644415438	-50.5061595596193	9.36563263773576	150.510679358462
NA	550.26040666349	NA	203.540852510489	209.792869355613	740.603160214007	338.499797766563	-201.74491499261	-24.8324568177488	550.26040666349
NA	755.899532741543	NA	63.5832091131423	116.337644415438	338.499797766563	1155.04343795833	71.944156968754	-3.04159889542607	755.899532741543
NA	21.2175287626107	NA	4.50726473589127	-50.5061595596193	-201.74491499261	71.944156968754	236.538534336811	41.548188586432	21.2175287626107
0.0298800230102178	355.566499823505	4	1147.84196207828	443.046947741289	115.057609687885	73.5929415328806	272.303985280602	-7.53870274094004	355.566499823505
NA	181.964774059434	NA	443.046947741289	693.751011248895	4.00109882476939	47.6613622291886	125.795387433978	16.4069779177076	181.964774059434
NA	503.170202163777	NA	115.057609687885	4.00109882476939	1018.86641122893	194.983660643223	156.135283136336	5.38473555502231	503.170202163777
NA	721.76635161458	NA	73.5929415328806	47.6613622291886	194.983660643223	1561.44655872858	6.00608992706279	-3.33787414568495	721.76635161458
NA	119.407161030227	NA	272.303985280602	125.795387433978	156.135283136336	6.00608992706279	1341.27998373603	11.9678166477113	119.407161030227
0.0358531896886085	329.618613807255	4	580.026504915179	269.674550118057	85.8582380420447	122.78063966751	1.84198088326159e-10	-5.83844249676207	329.618613807255
NA	110.246970226449	NA	269.674550118057	329.822217691812	48.8755976573402	136.457556481006	3.65514456238005e-11	11.4494013320952	110.246970226449
NA	465.030164842637	NA	85.8582380420447	48.8755976573402	2292.3592317877	682.416102135275	7.69401981290937e-11	1.53054056148476	465.030164842637
NA	792.876029746175	NA	122.78063966751	136.457556481006	682.416102135275	756.801045312057	-5.18388028011151e-11	-8.6804682371509	792.876029746175
NA	4.54790563338995e-13	NA	1.84198088326159e-10	3.65514456238005e-11	7.69401981290937e-11	-5.18388028011151e-11	5.68612680893443e-13	1.16649291890189e-11	4.54790563338995e-13
0.00977392964924674	150.048647259775	4	2154.26398363933	1048.03501428847	831.428011644948	593.974589402724	303.624487606635	46.8631932519357	150.048647259775
NA	104.335311099043	NA	1048.03501428847	2164.42742601503	1127.37827353718	1105.47105862133	315.664297115312	65.7646307809365	104.335311099043
NA	439.462717342431	NA	831.428011644948	1127.37827353718	4150.92711104628	2173.39306879069	152.62073338858	-28.5018088662835	439.462717342431
NA	267.402956606849	NA	593.974589402724	1105.47105862133	2173.39306879069	6904.33477018371	62.5605712674969	6.86283329206437	267.402956606849
NA	162.961720050169	NA	303.624487606635	315.664297115312	152.62073338858	62.5605712674969	4122.88633227713	-6.96956445652942	162.961720050169
0.00499324446808029	571.678947988296	4	1514.1860987065	919.706364204525	428.996954170906	1414.59021924849	202.512469247989	-30.0280069558096	571.678947988296
NA	297.69646296759	NA	919.706364204525	1569.99375034502	891.313900975782	2020.35000554058	184.743447122216	-31.1851614188461	297.69646296759
NA	508.410163675906	NA	428.996954170906	891.313900975782	2493.54488254408	1160.8472516048	-241.107865506416	-41.4978947430928	508.410163675906
NA	402.2280758988	NA	1414.59021924849	2020.35000554058	1160.8472516048	5668.10072292789	540.561305541108	-49.9025466677696	402.2280758988
NA	164.922650163916	NA	202.512469247989	184.743447122216	-241.107865506416	540.561305541108	3412.27812308775	-15.9249358503656	164.922650163916
0.0010411296093204	218.607493274782	4	2145.0917658646	192.094591867572	209.968790522612	60.4609613819515	118.109135649252	3.87089882349807	218.607493274782
NA	59.5574151641328	NA	192.094591867572	408.558320982953	416.501021736997	143.702549846906	952.36376359664	148.908888752348	59.5574151641328
NA	44.8168901430141	NA	209.968790522612	416.501021736997	1390.96192829498	221.073213017416	155.646385396133	-7.66633691954822	44.8168901430141
NA	111.142029550865	NA	60.4609613819515	143.702549846906	221.073213017416	3370.92589745567	-764.170022100461	1.77502156699923	111.142029550865
NA	148.483907712483	NA	118.109135649252	952.36376359664	155.646385396133	-764.170022100461	3986.43257971056	-12.9817023902812	148.483907712483
