# Supplementary material for: Hierarchical Modeling for Rare Event Detection and Cell Subset Alignment across Flow Cytometry Samples
Source: PLoS Comput Biol. 2013 Jul 11;9(7):e1003130. doi: 10.1371/journal.pcbi.1003130 (PMC3708855; doi:10.1371/journal.pcbi.1003130)
Supplement: Software S1 — contains a Makefile, source code and scripts to generate the figures shown in the manuscript. (ZIP) [file pcbi.1003130.s003.zip › Software S1/data/flame48/CD3CD45_0.250000_5_xs.mst.44.locations.txt]

FSC.H	SSC.H	FL1.H	FL2.H	FL3.H	weight
744.511582741768	1023	687.784631238846	706.55770415881	25.5821657949586	0.159904382145867
179.111470446925	91.5963844171384	445.389692943399	724.619576150037	135.009777612985	0.971761940228374
324.276513486598	113.855314248997	547.901232232284	799.916903446037	104.331498090386	1.66478810638433
347.217256282562	185.371182179682	493.993536723548	726.990836357226	4.19933839572319	0.979804523519132
375.020479985977	152.612985131902	451.230903370745	252.056209511205	1.50802177690118e-15	1.21946953395008
327.557940131924	118.198758654413	472.398201231912	809.324421772606	2.21760633291283e-13	8.34255614293512
345.083301864733	184.646678560184	585.148024007033	761.294493833761	163.922141225306	1.19717495781359
352.74728948496	183.720550173769	495.483641618452	187.192415784351	21.713563953225	0.570169659220426
327.736539753891	125.902020087967	532.205670788644	814.172773788543	198.696494934075	1.49109033201784
370.827198581581	196.035833559819	507.7145088305	255.578296655553	108.437754826198	1.18028832833343
578.142013432976	475.97251978937	631.932947936888	395.58676169379	237.864335422604	0.912683176443197
354.483987582984	188.362950815545	508.845582365063	732.774002173987	118.395506770396	4.52282611370674
244.0299331686	391.75450509885	479.244943275723	281.050780678306	214.103377210488	0.42109712220802
340.06142198709	148.354301129208	486.123354938271	727.861056746131	54.035545225407	1.35676911214073
89.323606386648	271.414482297089	415.775795794896	304.143698376746	217.377146101522	0.855231931789715
464.582330515432	368.331655566138	532.966414906102	296.381124724828	199.852526880181	1.21394826792593
336.546553905523	140.331631446993	497.516778665738	744.680622210214	5.45297865278628e-14	8.08425554319667
548.354310267181	378.713804599189	592.320628008254	381.928708717935	258.871427057655	4.90524065663181
319.658487083589	107.299385695358	476.944502574136	768.033337323095	220.871712593054	0.927085937906179
311.530072553534	123.218798750221	504.964924960953	176.316573332588	20.9823885851247	1.06037286329431
361.133687936429	191.134264943287	499.68420030464	719.119899267316	219.647167796464	3.45249364160763
350.507069290715	181.539347340061	450.31425932457	676.087258895486	127.765704065464	3.42581720947686
316.828453715011	109.671910810558	520.795575063284	1.73903415651817e-16	127.073399050186	0.758099952649455
330.738123493587	117.189519418328	444.483066096492	707.931504850973	150.295441823728	4.73568840790101
705.92866741449	399.776456805346	627.653056664664	751.33284613602	183.911440547983	1.57584911510006
117.045750188833	88.4980990855645	323.899757060518	159.32412353812	150.400698081061	0.557037123775897
544.803740721553	350.610770623031	601.21733481856	374.269927858008	174.860527266786	3.69444982540177
316.94759658133	112.200575845018	498.343716714125	158.178805387934	9.0351967755253e-19	4.80533154280095
435.593175926705	201.359503638108	564.506946968455	616.41702047926	720.400180432688	0.191099476003722
536.931893935271	387.799422322036	615.2672338182	381.896521913087	47.8095855119793	2.05625840921135
101.120451102714	149.652553840227	377.023637368127	232.855757841049	137.487048207888	0.404060213480551
333.797997586432	146.922874056958	487.39442719834	173.379100148059	6.56753910798018	0.459071170909984
338.755909478813	157.984337992415	537.338185049727	240.553516184266	155.945483341753	2.47940206670198
365.783887917226	175.175699740548	450.18410912819	161.361773013239	215.841371481155	1.14396285204647
310.097565267885	119.170997421718	522.369559208685	183.607085893703	150.986527714508	1.95388301526216
574.33721725397	227.692330612304	563.706251201506	829.825270825663	154.345651589258	0.827153429144935
554.487177449591	367.082885347924	660.134685021603	410.827282813466	213.451636347338	1.83970667346706
327.702174784623	112.725987946889	436.970392616366	778.213835264644	60.2326331012272	1.66715528576918
326.984379967148	121.841364566668	476.688661264439	781.243932017996	3.86059254091158	1.62391053732625
329.393673166032	110.794659447926	467.6237449298	795.782899122084	147.64302486229	6.46877939745089
330.092977340585	141.890446004842	456.054305996286	158.775775438666	130.519813296092	3.41760358255783
508.246844382884	433.667621219593	597.240551220926	378.94049817383	202.769045753672	3.71319664173943
327.505706928334	129.595651935381	514.901931614034	740.316512721825	152.203009640809	4.92618572931717
534.216810802347	337.273697161838	603.863116332167	390.674824504231	1.49765762047612e-14	1.78728606910543
