# Supplementary material for: Hierarchical Modeling for Rare Event Detection and Cell Subset Alignment across Flow Cytometry Samples
Source: PLoS Comput Biol. 2013 Jul 11;9(7):e1003130. doi: 10.1371/journal.pcbi.1003130 (PMC3708855; doi:10.1371/journal.pcbi.1003130)
Supplement: Software S1 — contains a Makefile, source code and scripts to generate the figures shown in the manuscript. (ZIP) [file pcbi.1003130.s003.zip › Software S1/data/flame48/CD3CD45_0.250000_5_xs.mst.44.membership.txt]

FSC.H	SSC.H	FL1.H	FL2.H	FL3.H	cluster
367	368	580	756	127	36
274	80	484	146	0	28
320	191	552	725	17	4
286	95	441	716	0	6
326	135	524	763	128	43
356	372	724	291	0	44
178	104	391	732	114	2
393	164	460	190	18	32
303	116	455	782	0	6
330	115	502	857	100	40
319	197	579	739	0	17
350	167	499	16	34	41
349	112	454	801	63	38
294	113	521	778	182	40
375	202	444	103	129	41
293	127	504	216	14	20
299	107	396	757	39	38
314	98	441	158	38	20
302	125	481	706	161	43
337	113	452	745	0	6
553	394	649	376	177	27
378	226	648	227	94	33
298	112	453	741	0	6
331	125	430	673	35	24
401	516	466	196	170	16
301	101	536	775	139	3
408	462	565	394	117	42
558	339	576	343	194	18
315	123	426	687	0	6
295	148	486	731	81	43
332	125	500	739	0	6
364	154	457	686	197	24
588	460	581	395	0	44
295	97	477	809	222	40
447	340	543	319	296	18
350	158	459	708	203	21
351	200	496	723	127	12
334	126	423	771	126	40
287	103	465	774	0	6
360	201	526	84	197	34
344	207	496	647	0	17
339	125	459	292	0	28
414	412	519	300	258	16
335	166	508	774	0	17
555	304	639	350	0	44
370	202	539	744	104	12
610	216	534	224	65	10
382	156	465	768	85	38
319	122	563	759	147	3
309	101	405	690	0	6
586	370	647	331	192	27
352	218	487	760	2	4
339	216	572	712	120	12
486	264	589	376	130	27
281	157	433	181	54	41
355	199	557	138	149	33
302	185	475	737	0	17
308	104	561	733	0	6
319	120	415	813	190	40
341	115	493	816	175	40
344	211	549	728	232	21
508	345	681	417	75	30
305	120	407	678	0	6
335	240	514	705	201	21
328	260	458	702	137	12
327	130	438	753	144	24
350	185	411	185	201	34
349	128	487	831	139	40
335	160	514	750	35	14
573	365	626	363	203	18
348	150	460	673	0	17
579	320	630	368	14	30
357	132	438	805	171	40
118	93	332	248	52	31
317	126	516	693	0	6
345	157	588	683	0	17
412	324	641	371	102	42
340	119	510	734	0	6
276	101	414	199	104	35
372	198	452	742	0	17
286	116	459	760	177	40
388	342	569	354	214	42
516	392	708	328	207	27
595	300	520	448	146	27
371	199	502	206	110	33
501	323	598	418	29	30
521	411	612	441	140	37
338	110	427	679	115	24
338	179	531	697	0	17
349	175	457	648	6	4
510	397	698	418	175	37
364	235	494	673	100	12
293	118	419	609	0	6
394	390	610	322	279	42
497	383	587	417	0	44
311	109	459	774	0	6
311	109	478	782	0	6
359	259	488	656	114	12
439	360	652	389	206	37
286	88	452	212	144	35
300	180	459	705	43	14
359	190	595	734	168	7
451	300	559	308	192	18
530	314	677	664	0	17
239	301	314	192	0	5
289	96	380	625	115	24
514	425	574	396	130	42
291	106	515	816	195	9
344	171	535	149	204	33
373	136	451	709	201	24
315	138	499	783	0	6
586	347	589	325	263	18
140	177	351	166	0	5
321	532	549	288	52	13
568	425	490	301	184	16
360	167	493	176	0	28
308	136	464	641	69	24
497	361	565	246	52	30
312	148	546	695	108	12
350	198	553	648	255	21
345	181	524	218	0	28
384	221	502	754	0	17
318	105	444	759	109	40
306	110	561	721	50	43
459	471	679	340	199	42
512	374	563	136	0	5
361	147	562	797	19	39
330	114	563	782	0	6
517	1023	550	605	0	1
333	121	435	631	34	24
461	441	412	290	174	16
382	143	423	624	30	4
534	278	648	326	75	30
334	179	410	707	65	14
303	106	464	0	0	28
379	176	539	289	225	33
374	169	460	744	0	17
307	121	502	134	155	35
310	97	550	723	54	43
506	468	593	368	240	42
132	124	476	244	244	31
330	153	462	680	199	22
347	192	541	758	170	21
343	150	469	704	96	24
282	106	443	754	0	6
276	107	446	795	29	40
293	143	528	718	237	43
553	473	570	375	187	42
372	200	487	119	130	41
352	203	516	743	66	12
344	207	427	753	90	22
300	130	558	722	288	43
308	136	462	679	0	17
320	100	390	794	36	38
351	290	466	627	0	17
360	244	486	671	100	12
310	101	422	694	190	24
304	137	457	216	210	35
306	104	427	737	0	6
374	188	528	695	0	17
297	116	479	680	0	6
365	232	534	726	139	12
319	201	361	701	223	21
318	142	567	120	0	28
311	146	351	790	0	6
313	108	488	829	0	6
517	331	648	380	106	27
378	196	546	784	0	17
303	122	452	815	0	6
340	165	435	615	186	22
315	127	504	694	172	43
452	319	644	322	130	27
604	253	521	806	0	17
525	479	564	390	180	42
330	190	478	156	116	41
525	415	651	399	94	30
287	132	470	708	171	43
358	135	599	801	0	6
411	220	450	670	190	22
354	164	551	765	57	14
317	131	484	719	2	39
567	362	621	448	387	18
300	135	570	790	178	3
296	116	480	713	112	43
398	260	480	630	0	17
516	356	620	342	224	18
318	129	411	765	0	6
543	426	620	417	213	37
304	126	409	776	194	40
353	168	480	725	133	43
282	114	522	63	0	28
313	110	559	758	187	3
321	112	503	12	187	35
336	109	413	795	0	6
524	316	600	369	173	27
342	137	430	796	0	6
291	119	431	729	0	6
256	157	544	793	0	17
458	655	623	330	267	16
302	105	583	660	0	6
357	139	513	303	0	28
554	405	598	434	193	18
300	132	466	726	288	24
333	129	601	193	188	35
483	379	582	400	235	18
166	263	450	356	0	5
275	118	461	83	0	28
517	419	588	349	119	42
346	130	462	808	175	40
295	108	492	798	109	40
354	221	606	635	0	17
350	245	505	622	0	17
436	327	554	260	144	10
289	135	523	685	129	43
318	116	454	796	192	40
314	193	462	651	118	22
416	187	608	185	177	33
321	116	562	272	0	28
300	120	529	808	117	40
186	178	442	263	160	26
334	116	483	784	129	40
324	114	432	688	0	6
331	125	402	0	0	28
325	110	505	248	0	28
314	146	505	734	233	43
273	156	440	711	0	17
335	147	470	650	32	14
319	94	402	786	230	40
364	199	574	57	0	28
306	147	547	779	0	17
300	112	447	729	202	19
216	162	470	350	69	31
325	128	425	136	0	28
294	158	482	169	150	41
289	128	485	730	141	43
313	94	529	780	45	3
77	280	551	418	306	15
359	114	476	839	29	39
614	507	644	317	0	44
314	204	573	728	157	7
292	114	501	800	163	40
330	214	543	271	258	33
291	154	503	734	309	43
248	239	551	244	175	10
297	105	484	157	0	28
383	160	450	754	8	4
250	123	376	668	10	4
332	119	504	785	0	6
290	96	401	740	0	6
298	117	520	695	0	6
268	122	500	257	215	33
330	148	513	811	0	6
342	150	493	776	41	14
315	234	529	818	0	17
311	129	511	179	123	35
85	145	362	321	221	15
306	95	417	748	207	19
527	357	532	391	191	27
328	128	490	775	227	40
347	163	602	776	0	17
69	126	340	137	203	31
346	170	543	803	0	17
521	362	687	396	108	37
338	133	483	773	0	6
586	409	545	391	234	18
301	106	530	229	0	28
531	434	616	315	286	18
392	225	471	178	155	41
369	203	478	242	190	33
380	299	520	302	0	5
346	169	528	799	0	17
310	123	533	167	0	28
343	200	595	672	212	7
561	384	554	313	168	18
309	147	436	698	0	17
331	126	543	147	59	20
313	109	431	784	58	38
265	326	440	247	0	5
273	217	413	725	0	17
310	146	446	766	213	40
365	188	468	694	73	22
303	124	491	788	0	6
317	106	566	27	0	28
343	109	475	799	142	40
327	168	461	15	166	41
291	119	434	213	0	28
490	369	577	333	162	42
502	356	674	302	221	27
295	102	490	717	181	19
329	201	383	248	50	41
361	146	498	762	146	43
327	204	459	731	0	17
308	125	550	800	0	6
245	438	577	398	322	11
323	188	647	698	44	12
271	117	472	728	185	43
590	359	590	440	168	27
333	122	511	251	176	35
331	240	461	664	0	17
466	400	683	237	50	27
344	169	522	36	0	28
541	318	621	396	236	18
292	155	539	232	36	20
311	188	489	665	32	14
293	110	547	105	132	35
319	119	471	645	139	24
203	208	306	673	92	2
331	194	547	736	0	17
321	151	622	766	169	3
373	218	519	712	76	12
388	183	438	787	0	17
293	132	466	729	0	17
275	75	422	27	0	28
275	117	447	765	177	40
518	346	670	391	0	44
325	164	516	748	126	43
333	220	422	194	131	34
561	331	549	390	229	27
679	436	600	767	164	25
324	151	467	295	0	28
540	327	618	355	250	18
490	280	608	333	154	27
325	136	487	781	64	38
361	150	373	822	5	39
292	88	445	789	0	6
336	109	458	800	25	38
343	162	574	729	115	12
282	106	474	687	240	24
347	123	493	804	2	39
268	97	450	622	0	6
176	105	345	345	0	5
297	122	425	761	98	40
349	177	499	678	0	17
297	161	487	662	0	17
368	140	449	722	160	24
76	196	235	160	225	15
333	183	433	693	0	17
349	168	410	116	0	28
326	208	468	676	225	21
300	216	505	814	149	12
575	315	603	367	215	27
292	176	406	656	0	17
330	116	498	830	0	6
311	122	520	141	188	35
282	160	490	689	0	17
468	380	594	425	196	42
376	154	423	698	0	17
284	139	510	761	134	43
278	95	413	739	0	6
292	110	442	767	223	40
268	112	560	709	93	43
327	115	482	709	0	6
366	192	500	725	0	17
364	216	501	652	0	17
358	233	493	761	0	17
173	122	522	766	243	2
332	139	471	184	0	28
294	126	440	163	174	41
214	1023	290	411	343	1
325	202	496	709	170	12
332	144	570	711	0	17
306	118	440	722	0	6
467	389	585	331	167	42
483	480	610	351	284	42
311	168	410	19	0	28
416	187	566	257	148	33
344	135	522	759	18	39
244	106	506	676	0	17
306	170	488	768	0	17
568	312	674	411	0	44
543	335	560	445	160	27
346	166	575	234	0	28
281	115	436	753	147	40
302	150	473	230	0	28
336	150	544	77	0	28
265	127	528	752	0	17
388	199	544	176	160	33
357	149	461	119	115	41
502	419	609	488	213	18
319	102	412	777	224	40
497	440	611	447	101	30
343	121	453	801	102	40
455	420	550	303	161	42
307	116	496	178	0	28
330	122	522	812	0	6
448	243	514	224	259	33
303	137	478	673	0	17
310	117	505	0	0	28
537	296	593	390	247	18
333	98	442	664	80	24
317	133	502	709	0	17
332	161	467	141	119	41
333	241	525	714	145	12
294	106	538	816	128	40
281	110	456	242	90	35
290	149	497	702	120	43
386	148	449	717	147	24
313	142	398	184	149	41
292	167	457	701	188	22
338	175	477	719	7	4
293	218	393	230	12	10
307	119	444	742	71	38
300	136	566	756	0	17
111	118	390	706	0	17
303	134	407	26	5	32
317	138	367	168	0	28
315	121	419	785	0	6
569	361	631	369	209	18
199	489	541	309	237	15
311	194	587	728	0	17
573	437	588	608	129	25
542	401	560	325	243	18
332	163	440	716	0	17
552	341	519	374	93	27
322	121	408	791	0	6
296	133	438	762	226	40
469	321	658	353	120	27
129	181	0	100	123	26
259	135	392	794	0	17
379	177	484	729	153	12
301	138	555	773	88	3
563	364	607	642	457	29
298	88	526	71	0	28
413	519	487	291	202	16
282	93	410	190	231	35
323	159	524	724	117	12
396	148	534	724	83	12
337	114	418	774	0	6
522	444	582	391	198	42
379	195	481	216	131	41
458	398	640	383	152	42
376	350	539	448	210	42
357	198	556	208	131	33
330	153	432	775	0	6
274	89	478	733	215	19
332	213	427	0	104	23
346	116	457	729	0	6
319	111	564	826	43	3
319	104	486	769	0	6
303	152	471	807	78	40
318	139	479	0	0	28
300	230	327	162	10	32
286	108	504	216	0	28
318	147	443	183	0	28
317	133	500	195	0	28
302	134	563	758	29	39
341	190	622	727	89	12
314	105	510	758	26	39
283	126	427	763	132	40
319	137	535	814	86	40
94	179	366	706	0	17
588	284	651	287	294	18
275	113	546	814	0	6
328	155	398	98	187	41
146	516	609	776	465	13
335	105	498	758	0	6
429	225	342	229	0	28
360	157	533	262	0	28
278	93	512	775	0	6
314	155	556	188	118	33
312	195	469	673	148	22
284	80	506	163	0	28
572	462	607	284	223	18
324	112	465	111	0	28
302	179	472	706	192	21
311	139	568	746	0	17
262	193	471	861	177	2
276	166	521	699	69	12
323	93	535	809	0	6
523	442	695	480	157	37
306	198	510	293	248	34
313	148	467	747	144	43
338	295	515	328	163	10
338	114	446	764	0	6
343	185	572	769	0	17
521	473	585	330	198	42
450	407	613	452	156	42
322	102	421	772	0	6
340	146	481	773	0	6
529	385	620	390	281	18
352	183	479	726	0	17
379	218	546	752	150	12
246	225	586	782	68	12
363	234	429	694	159	22
317	125	543	775	0	6
383	252	632	766	166	7
305	195	443	682	65	22
370	176	567	770	0	17
221	173	466	674	165	2
226	213	247	202	30	26
351	165	444	253	0	28
96	81	345	303	45	31
574	390	710	322	0	44
393	168	600	150	44	33
292	90	426	705	95	24
313	167	485	725	139	43
874	1023	611	606	318	1
326	121	473	801	127	40
353	160	429	730	81	38
359	139	569	779	82	3
331	137	472	812	108	40
323	162	485	729	100	43
320	139	437	602	0	6
491	441	660	472	126	30
234	111	405	171	0	5
516	270	546	352	236	27
523	414	578	403	247	18
264	93	397	702	176	24
608	480	530	357	45	30
669	463	599	604	113	25
305	174	495	672	0	17
304	150	463	796	154	40
338	101	510	819	164	40
585	331	640	317	196	27
554	339	647	439	143	37
347	217	545	727	69	12
335	160	562	252	0	28
255	85	326	173	0	5
346	142	479	786	0	6
313	139	474	101	0	28
309	230	546	677	235	21
374	198	540	748	108	12
400	196	407	198	124	41
338	197	568	748	192	7
291	133	434	220	19	20
286	107	412	797	208	40
342	176	592	730	0	17
284	126	467	788	63	40
666	387	640	534	279	18
362	135	461	756	0	6
335	170	631	783	0	17
291	169	497	691	0	17
591	458	656	436	300	18
488	344	529	477	180	27
300	126	597	105	0	28
327	142	476	806	195	40
434	571	624	318	171	16
304	102	435	730	109	24
317	165	562	740	0	17
486	229	483	282	171	16
308	133	497	702	14	39
323	217	485	669	203	21
293	221	527	704	0	17
513	340	716	387	87	30
345	166	519	112	164	41
236	814	500	553	275	13
318	99	535	774	117	3
332	172	411	231	0	28
542	252	479	377	138	27
531	454	537	371	182	42
356	199	441	742	0	17
332	187	540	668	0	17
319	267	597	741	223	21
363	153	424	360	202	33
361	200	478	776	23	4
345	116	401	309	192	41
215	276	494	442	196	13
255	870	469	532	0	5
329	170	520	244	0	28
314	201	530	800	0	17
276	143	504	699	90	43
319	142	451	691	0	17
263	89	444	205	0	28
349	154	483	786	0	6
188	1023	50	0	180	1
305	151	483	700	55	14
71	196	466	187	0	5
292	110	603	197	0	28
457	290	665	355	0	44
313	215	474	676	151	12
289	109	565	173	125	35
494	358	579	321	145	27
524	346	622	368	0	44
336	162	487	635	0	17
272	126	451	714	0	17
306	162	492	725	128	43
293	320	276	179	0	5
330	167	473	683	232	21
498	461	649	405	197	42
299	111	471	790	70	40
346	227	520	299	35	10
501	490	594	407	174	42
332	138	591	697	141	43
324	103	478	741	0	6
282	105	507	753	33	39
352	174	401	178	67	41
309	122	460	810	133	40
328	119	505	817	225	9
284	99	523	717	111	43
307	112	465	792	2	39
269	109	438	735	0	6
295	113	438	724	0	6
187	206	448	402	0	5
531	339	577	218	268	18
476	372	670	393	300	37
303	136	441	200	125	41
316	127	469	776	124	40
297	139	404	748	245	40
245	244	395	623	424	2
336	126	479	732	91	24
314	141	605	771	0	17
332	175	430	721	20	4
303	100	479	684	0	6
311	92	498	776	207	19
374	213	541	774	0	17
361	156	501	810	0	6
328	226	526	683	0	17
704	1023	596	570	341	1
266	80	472	607	250	24
300	115	512	803	0	6
318	110	399	740	42	38
304	103	387	678	0	6
307	95	385	721	0	6
321	86	457	758	0	6
329	260	489	623	0	17
492	385	613	392	212	42
341	136	513	833	110	40
554	474	584	403	108	30
414	264	635	340	101	42
311	196	424	740	0	17
379	169	457	255	50	8
276	134	532	793	145	40
313	133	409	734	0	6
299	131	446	706	0	17
313	110	441	766	161	40
335	154	449	623	0	17
441	363	581	356	0	44
276	93	444	714	102	24
606	420	590	377	117	30
316	213	486	718	0	17
356	141	462	706	166	24
629	526	602	382	0	44
314	172	494	644	0	17
354	156	495	670	90	12
170	149	388	786	0	17
449	247	507	262	290	33
297	134	463	164	0	28
507	465	660	363	154	42
321	205	480	737	0	17
349	172	450	691	0	17
338	132	486	654	0	6
332	156	490	131	0	28
320	110	490	787	0	6
342	153	568	0	0	28
504	392	639	368	295	18
312	167	519	770	73	12
292	135	470	68	0	28
269	97	531	233	143	35
515	267	503	370	0	44
747	542	632	828	132	25
287	81	420	725	88	24
444	355	575	342	249	18
303	116	480	660	139	24
518	329	572	397	191	27
308	102	504	787	102	40
321	145	478	770	179	43
312	157	609	715	134	7
282	103	460	717	0	6
376	177	465	117	126	41
338	105	441	770	0	6
496	465	617	317	177	42
295	202	499	680	0	17
354	171	488	664	0	17
518	334	653	342	112	27
276	146	402	613	80	22
363	204	567	130	74	33
276	113	408	740	0	6
553	345	571	371	188	27
281	231	468	434	0	5
380	183	420	121	94	41
348	263	439	691	155	22
199	502	517	439	216	13
364	209	521	259	26	8
225	219	430	713	0	17
283	102	457	696	127	24
509	215	596	797	217	36
380	198	526	741	0	17
436	768	360	409	302	16
289	162	506	605	121	12
318	137	562	698	164	43
570	494	692	333	0	44
494	332	613	372	253	18
343	167	517	748	179	43
424	443	628	346	307	42
494	432	704	463	164	37
281	96	418	614	173	24
531	355	569	363	300	18
304	153	494	767	78	43
310	129	458	786	46	38
503	435	622	443	0	44
354	188	538	809	0	17
972	678	631	462	233	11
324	139	530	850	145	40
590	359	587	389	0	44
337	145	430	53	0	28
301	117	469	794	145	40
314	193	468	615	164	22
273	293	489	268	0	5
517	422	589	367	107	30
370	310	470	240	0	5
302	100	496	801	0	6
328	130	423	765	0	6
314	137	450	805	12	39
355	122	536	807	0	6
346	118	454	793	117	40
324	104	440	649	0	6
302	94	473	202	0	28
254	129	476	92	193	41
459	368	684	371	113	37
387	337	594	393	13	30
303	140	514	182	0	28
583	340	535	371	248	18
341	158	574	701	204	43
258	121	463	752	0	17
343	174	434	717	229	21
362	150	519	719	117	43
236	434	465	765	177	36
342	131	430	750	0	6
402	167	443	602	208	22
342	155	399	0	97	23
523	443	566	274	234	18
334	232	526	291	144	10
294	256	543	755	188	21
399	162	431	154	0	28
276	117	550	680	209	43
298	157	466	695	224	21
303	118	436	642	154	24
300	128	482	753	0	6
302	228	439	710	262	21
311	177	467	174	0	28
340	121	397	751	100	38
539	357	617	360	261	18
323	94	381	794	0	6
632	298	647	274	303	18
345	158	536	744	0	17
285	118	568	295	0	28
298	112	412	160	0	28
316	190	463	732	52	14
323	144	477	725	0	17
327	98	447	690	166	24
505	328	581	234	217	18
206	88	338	129	0	5
320	166	470	653	0	17
351	138	465	762	147	24
317	165	447	703	85	22
287	101	413	649	219	24
311	171	590	842	151	7
639	396	635	417	261	18
467	271	518	344	0	44
635	377	638	420	40	30
460	402	591	328	185	42
541	338	600	379	216	18
342	110	468	763	0	6
981	1023	749	697	133	1
299	205	628	697	152	7
329	135	534	815	133	40
206	146	528	722	0	17
364	173	485	776	0	17
315	125	475	726	302	24
743	512	654	722	283	25
302	137	570	263	126	33
333	190	506	622	178	12
289	126	521	225	202	35
483	371	589	255	0	44
322	112	529	751	119	43
83	304	361	260	187	15
268	91	468	769	128	40
354	172	571	706	0	17
290	173	449	269	207	34
327	114	536	815	152	40
294	141	520	777	0	17
321	98	545	743	283	3
321	129	372	92	132	41
323	110	505	770	152	40
312	130	513	757	115	43
332	126	445	676	0	6
307	189	492	635	45	14
385	168	486	757	107	43
338	139	413	740	133	24
305	162	512	738	140	43
317	169	416	666	110	22
280	119	603	112	104	35
508	350	455	441	11	27
549	357	608	343	53	30
531	314	638	441	196	37
154	97	406	190	55	26
314	142	508	807	0	6
294	133	558	782	0	17
325	111	435	760	0	6
560	399	593	359	167	18
314	125	394	743	37	38
308	126	610	277	29	20
290	110	454	147	135	35
378	201	524	194	188	33
364	183	505	785	0	17
345	176	509	677	96	12
357	127	489	762	19	39
307	119	504	50	0	28
351	217	491	708	206	21
355	204	446	233	2	32
345	141	565	713	99	43
372	260	479	686	214	21
313	126	430	710	167	24
374	149	380	736	0	6
298	102	556	151	0	28
350	194	531	709	0	17
359	198	519	702	227	21
341	120	442	755	79	38
324	165	422	715	167	22
558	479	609	331	137	42
280	140	550	747	0	17
235	182	458	649	204	2
329	145	576	707	277	43
304	124	584	797	174	3
367	238	512	796	0	17
372	379	402	268	196	16
320	107	510	217	0	28
307	102	460	729	0	6
369	164	595	760	0	17
316	149	453	704	82	22
339	198	451	244	192	34
319	158	550	685	0	17
323	104	563	823	0	6
366	133	550	815	0	6
318	122	480	723	198	24
472	408	529	418	163	42
610	430	524	400	260	18
319	129	493	675	0	6
629	598	633	432	218	11
300	133	450	729	143	43
481	394	603	426	95	30
515	367	593	339	35	30
306	102	507	733	0	6
332	178	442	119	47	8
346	204	499	244	70	10
346	154	595	762	23	39
263	81	550	778	195	3
290	118	485	227	175	35
392	145	596	800	0	6
334	151	529	808	207	9
510	541	655	378	215	42
323	152	462	739	0	17
488	360	530	318	78	30
596	431	640	446	10	30
289	108	541	253	0	28
133	322	452	319	107	15
174	141	523	741	103	2
346	179	398	194	165	41
321	152	433	692	181	22
299	131	561	772	55	3
557	575	569	297	28	30
510	376	582	383	214	18
499	338	585	350	165	27
701	419	668	777	182	25
350	166	538	0	129	23
433	400	581	310	302	18
419	164	457	254	109	33
321	177	527	738	105	12
333	174	451	199	0	28
335	187	465	769	187	43
301	173	600	813	0	17
316	123	568	61	148	35
282	133	417	739	0	17
276	283	495	704	143	12
498	436	603	321	211	42
288	122	433	691	232	24
321	214	388	632	155	22
364	171	473	652	126	22
254	84	443	196	116	35
255	95	463	165	179	41
309	153	456	699	187	43
488	398	538	334	179	42
563	283	576	353	0	44
301	150	424	289	72	41
303	102	478	726	205	19
400	333	576	328	156	42
536	450	638	334	74	30
299	385	554	352	297	16
286	100	535	267	0	28
520	425	621	647	26	25
362	141	540	789	144	43
369	231	447	126	127	41
346	124	425	644	0	6
319	165	472	631	181	22
321	156	562	264	113	33
289	161	504	821	71	40
197	162	474	691	213	2
377	128	584	750	151	43
320	140	365	222	0	28
555	392	644	458	302	18
344	194	458	139	146	41
399	175	469	733	89	22
296	137	450	779	0	6
66	251	420	235	172	15
371	173	478	740	0	17
244	169	349	207	154	10
355	136	477	752	162	24
349	154	509	320	141	33
317	182	517	112	282	34
347	245	606	749	133	7
1023	1023	651	676	213	1
290	139	464	198	0	28
336	160	611	271	96	33
575	385	682	373	0	44
392	223	550	655	0	17
356	161	573	0	0	28
393	399	601	333	0	44
131	169	480	615	46	2
314	201	527	705	86	12
308	160	525	155	123	33
344	143	463	713	18	39
580	412	556	349	267	18
316	111	421	693	168	24
169	141	429	625	268	2
339	163	543	192	0	28
334	124	470	714	143	24
327	124	459	129	123	41
317	85	535	820	83	3
357	247	558	747	123	12
507	331	592	314	0	44
344	135	516	692	204	43
303	176	387	730	0	17
337	154	487	799	0	6
323	121	575	722	273	43
292	130	461	721	72	43
305	95	487	781	77	40
328	150	465	654	0	17
325	170	519	374	199	33
320	191	456	804	0	17
370	161	538	737	32	14
443	426	620	378	132	42
146	141	219	370	241	26
370	199	552	735	0	17
307	149	529	753	0	17
373	208	481	76	0	28
326	135	438	745	0	6
326	128	387	697	0	6
282	75	507	762	169	40
315	123	468	756	212	40
346	156	498	693	128	12
410	202	430	640	0	17
346	154	532	701	75	12
354	179	473	748	236	21
308	137	480	746	51	14
344	123	462	848	0	6
573	471	652	443	194	37
615	434	625	437	228	18
485	342	672	408	71	30
421	284	338	172	157	10
285	125	442	753	0	6
335	138	454	774	0	6
537	416	697	373	200	27
339	150	441	220	89	41
346	166	603	184	149	33
326	165	536	761	0	17
354	175	473	116	0	28
331	131	502	769	107	43
289	116	429	768	85	40
333	152	457	759	92	38
346	146	552	51	0	28
310	135	473	753	91	43
338	138	471	805	0	6
477	357	552	358	311	18
350	137	493	758	0	6
368	128	463	725	0	6
503	314	747	388	0	44
441	379	562	464	269	42
316	102	509	787	147	40
421	246	568	796	270	7
313	251	490	696	0	17
295	106	457	798	0	6
345	146	474	783	11	39
336	124	459	684	0	6
355	194	586	270	205	33
432	304	543	369	226	18
339	129	510	721	0	6
552	407	553	457	285	18
315	155	460	227	165	41
85	164	432	403	9	15
91	206	364	285	276	15
325	215	567	685	0	17
437	331	436	317	0	5
383	224	499	706	0	17
346	179	508	184	142	33
223	398	565	375	185	11
345	166	457	189	0	28
544	382	558	390	89	30
270	129	494	315	0	28
357	146	508	687	0	17
264	87	496	89	10	32
278	105	434	737	0	6
564	289	538	474	132	27
108	110	282	698	78	2
309	223	416	631	203	22
334	147	462	824	201	40
306	101	508	216	103	35
308	138	523	732	24	39
278	113	524	29	132	35
537	326	499	383	139	27
301	158	559	763	107	12
294	259	549	717	265	21
311	121	495	185	167	35
279	102	430	764	47	40
497	511	697	423	255	37
302	125	510	0	123	23
328	144	446	142	121	41
540	248	454	312	198	27
513	373	527	357	4	30
392	180	525	685	47	14
287	152	456	631	0	17
401	249	566	678	0	17
476	490	682	414	90	30
567	475	642	405	0	44
274	92	394	766	195	40
566	468	579	391	129	42
514	210	449	238	95	10
310	139	484	265	153	35
335	119	469	797	0	6
360	139	522	733	240	43
309	156	453	704	24	4
607	395	625	457	227	18
309	128	461	722	54	14
336	181	462	121	116	41
173	101	332	667	72	2
291	124	501	691	0	17
350	194	509	736	237	21
306	142	530	651	38	39
351	200	483	683	0	17
332	162	539	594	174	12
301	121	562	135	0	28
323	155	543	780	0	17
308	91	462	686	74	24
647	332	567	413	66	30
344	142	461	708	101	24
490	319	671	426	206	37
345	163	490	749	111	43
314	218	499	713	152	12
330	235	527	759	0	17
322	190	579	745	132	7
458	385	547	359	202	42
340	133	451	777	0	6
302	169	419	623	140	22
296	119	370	700	222	24
330	208	501	664	97	12
316	156	567	819	83	3
321	143	479	745	0	17
363	163	497	752	117	43
323	197	548	758	132	12
508	351	605	395	257	18
127	50	280	105	123	26
574	408	653	311	278	18
321	149	481	703	184	43
537	449	611	323	196	42
379	171	538	749	0	17
337	105	477	827	0	6
296	173	513	661	204	21
307	144	454	765	174	40
375	182	395	86	162	41
270	83	462	582	97	24
575	367	520	449	0	44
362	231	497	748	0	17
326	148	505	0	0	28
556	487	628	370	21	30
330	103	408	741	95	24
295	141	586	791	0	17
296	114	443	791	0	6
291	124	460	727	241	24
336	167	447	292	182	41
326	135	551	160	0	28
288	114	432	732	211	24
320	137	436	725	0	6
587	500	553	325	200	42
279	100	528	190	121	35
346	223	422	622	35	22
329	126	507	219	0	28
342	217	547	237	115	33
308	98	495	193	0	28
261	104	517	673	0	6
288	120	516	787	147	40
328	159	556	710	119	12
301	371	478	272	219	16
316	135	504	814	0	6
566	428	591	428	234	18
563	354	602	257	268	18
435	209	391	174	166	41
268	101	517	785	0	6
496	404	599	402	198	42
265	145	449	721	0	17
317	118	437	753	155	40
286	88	459	768	106	40
284	117	468	718	0	6
342	163	588	765	269	3
314	163	451	236	289	34
596	374	567	453	154	27
411	180	521	694	154	12
378	189	497	723	237	21
284	170	483	189	41	8
329	115	495	715	86	24
303	133	436	737	192	24
294	102	458	73	163	35
522	290	670	330	206	27
328	129	513	695	0	6
393	258	503	704	109	12
346	127	465	752	0	6
287	109	478	721	0	6
327	113	543	635	1	24
400	196	503	223	123	33
302	107	472	16	91	35
513	354	650	354	44	30
301	139	489	624	0	6
300	127	484	800	244	9
401	343	598	337	0	44
572	354	602	369	82	30
384	255	451	638	139	22
313	129	521	181	0	28
333	117	506	793	0	6
314	106	437	235	89	35
650	446	665	450	272	18
321	114	438	699	0	6
241	266	466	435	186	13
309	125	574	744	43	3
325	102	533	748	0	6
347	200	429	143	198	34
459	196	336	359	68	8
444	428	625	316	192	42
303	179	501	591	12	4
388	230	476	609	116	22
293	91	473	768	0	6
353	214	466	188	0	28
321	133	422	234	0	28
340	174	507	165	0	28
320	113	468	749	0	6
336	101	453	716	159	24
306	116	555	782	246	9
362	132	482	757	0	6
336	144	537	160	190	35
339	194	571	741	117	12
541	349	605	370	125	27
374	142	455	130	25	32
331	123	558	792	0	6
321	172	458	815	0	17
293	109	472	775	3	39
272	78	577	793	34	40
325	145	580	693	147	43
473	419	620	469	0	44
320	113	495	743	176	19
295	102	469	177	0	28
300	115	518	73	0	28
297	71	365	759	167	40
479	177	408	388	36	8
334	145	458	791	218	40
320	155	622	193	0	28
357	179	507	713	101	12
318	168	448	0	213	23
363	186	433	740	80	22
544	305	578	340	100	27
278	96	589	11	0	28
328	130	480	736	144	43
319	124	474	805	77	40
337	133	476	105	99	41
566	443	538	288	3	30
384	206	486	697	118	12
335	249	435	670	76	22
333	123	443	764	0	6
472	364	622	394	258	18
544	316	510	398	186	27
305	117	431	729	0	6
336	103	463	758	0	6
325	114	485	786	244	19
291	106	427	138	232	35
558	288	590	444	226	27
259	133	503	785	167	40
482	263	562	397	269	18
362	146	525	795	0	6
480	345	707	437	365	37
367	134	449	725	196	24
333	213	563	760	0	17
220	159	259	226	130	26
408	146	446	186	0	28
534	375	528	323	127	27
326	129	435	213	0	28
335	151	484	710	0	17
324	118	451	753	62	38
542	333	736	430	116	37
329	122	536	240	94	35
387	167	534	224	142	33
291	103	442	745	135	40
362	135	530	798	94	40
342	192	466	741	178	21
285	118	532	0	43	23
309	113	461	786	66	38
329	154	519	262	0	28
548	346	577	450	140	27
129	268	505	384	242	15
382	157	613	259	184	33
340	149	523	790	146	43
833	443	659	854	271	25
359	158	367	98	124	41
528	343	635	386	150	27
564	398	621	344	189	18
391	164	434	704	192	22
280	104	525	731	63	43
339	134	478	160	215	41
328	100	440	720	0	6
426	618	641	424	135	11
364	207	547	695	26	4
295	177	561	748	0	17
368	179	614	713	113	7
362	179	449	709	0	17
294	126	458	779	284	40
378	145	473	811	0	6
335	137	386	748	0	6
325	177	461	789	190	9
328	158	509	193	203	33
516	236	544	843	198	36
604	319	636	472	183	18
354	188	520	711	161	12
325	204	422	682	66	22
315	162	426	718	0	17
368	153	465	111	164	41
301	98	444	780	0	6
319	112	371	746	178	40
301	149	405	697	159	43
318	135	458	800	127	40
361	157	449	730	46	14
314	108	446	769	137	40
289	128	434	766	0	6
345	124	476	134	117	41
298	123	441	172	0	28
384	199	498	747	69	12
364	166	453	693	9	4
334	171	470	819	175	9
595	462	575	446	0	44
249	84	482	735	212	19
313	124	469	730	175	24
317	236	487	762	0	17
339	196	542	734	142	12
310	124	534	210	0	28
582	322	486	329	0	44
346	140	377	743	0	6
420	207	469	643	233	21
409	227	543	196	117	33
399	241	469	249	134	10
307	117	542	130	0	28
521	381	541	457	325	18
424	368	694	312	0	44
314	205	498	725	125	12
463	244	455	518	29	4
261	85	410	720	0	6
363	197	383	226	246	34
541	310	674	406	137	37
741	1023	661	787	402	1
340	192	640	733	237	3
296	151	525	160	0	28
308	165	590	740	0	17
320	138	421	606	0	6
359	151	474	736	147	43
463	229	359	214	0	5
348	153	537	721	136	43
336	211	427	690	176	22
482	258	504	443	0	44
341	163	493	102	151	41
336	147	459	762	0	6
346	134	502	688	195	24
330	208	504	685	0	17
302	150	513	699	0	17
349	157	556	259	0	28
525	534	653	453	225	42
298	116	511	727	149	43
475	362	631	776	288	25
304	100	529	686	170	43
496	350	550	313	30	30
299	108	499	780	117	40
424	194	480	661	115	22
324	134	503	194	206	35
339	177	475	762	0	17
320	107	508	771	235	19
582	366	631	427	210	37
313	112	431	733	0	6
284	121	558	704	300	43
305	177	455	777	0	17
317	123	510	726	0	6
386	190	447	714	137	22
326	184	427	671	192	22
336	134	415	677	0	6
371	206	491	568	0	17
367	182	455	244	147	41
357	201	514	687	0	17
344	129	410	751	0	6
414	452	578	387	123	42
315	191	490	122	211	34
344	132	581	773	0	6
323	99	511	817	194	40
326	175	510	770	0	17
232	213	305	649	159	2
302	133	585	774	0	6
368	180	502	170	62	8
318	162	402	95	0	28
323	149	443	767	0	6
340	148	477	814	0	6
347	175	561	194	0	28
321	167	553	684	133	12
318	174	444	669	1	4
388	196	485	715	165	21
380	162	506	729	0	17
570	471	658	419	90	30
504	366	619	379	0	44
77	270	496	264	0	5
334	106	485	766	269	40
585	481	650	419	224	42
367	236	600	736	149	7
341	171	470	735	34	14
319	107	549	700	0	6
339	191	454	771	73	22
520	429	616	390	220	42
283	125	500	770	11	39
343	122	477	772	152	40
398	184	501	231	0	28
570	358	536	484	233	27
387	345	613	370	121	42
316	116	477	117	115	35
328	134	435	589	155	24
323	119	481	687	155	24
491	435	590	284	144	42
323	380	595	669	53	14
328	243	503	681	0	17
288	114	549	765	140	3
294	138	433	689	16	39
378	313	457	322	221	16
346	134	449	693	0	6
272	120	432	188	168	41
208	370	539	733	73	36
300	120	518	165	160	35
333	193	476	744	0	17
313	124	517	655	0	6
306	117	542	716	135	43
333	106	463	656	122	24
138	150	205	143	143	26
493	300	617	288	89	30
470	356	585	335	116	27
350	197	438	700	0	17
346	148	569	773	254	3
288	127	584	188	0	28
306	211	601	723	155	7
302	182	437	706	0	17
373	137	499	224	165	33
322	133	441	740	0	6
310	135	518	796	0	6
295	119	464	641	0	6
292	90	475	195	119	35
313	114	544	115	0	28
283	132	480	762	258	40
307	101	472	156	133	35
365	162	547	250	150	33
565	360	557	339	121	27
293	108	486	223	116	35
303	94	478	805	93	40
561	581	616	344	123	42
341	239	531	744	0	17
334	228	464	695	0	17
375	129	508	216	0	28
283	111	480	753	133	40
343	155	578	790	179	3
557	418	646	361	0	44
367	186	526	675	57	14
266	122	386	215	3	32
285	96	473	790	218	40
265	371	545	419	256	13
326	172	466	717	0	17
332	112	484	152	19	20
199	117	470	730	11	2
408	195	439	746	111	22
394	201	502	765	224	21
309	116	374	741	178	40
340	186	424	676	0	17
549	282	540	490	12	27
482	371	612	355	220	18
393	358	482	100	223	10
266	384	528	311	20	11
329	122	515	748	0	6
277	125	481	638	203	24
288	122	471	752	44	40
307	102	588	809	169	40
339	140	547	164	133	35
294	124	566	0	0	28
423	215	596	249	16	8
394	157	436	163	0	28
331	100	434	748	169	24
316	110	419	735	0	6
351	131	581	766	184	3
374	132	417	132	203	41
377	203	520	211	88	33
371	125	422	742	181	24
199	748	169	215	263	16
215	197	480	243	119	10
501	412	558	393	245	18
311	95	552	246	0	28
344	168	537	759	132	12
322	102	443	733	43	38
555	331	469	417	102	27
316	146	445	687	199	24
246	190	496	332	0	5
335	218	477	631	196	22
298	105	575	767	63	3
571	327	594	434	279	18
301	105	471	199	0	28
303	137	479	115	149	41
324	93	438	724	0	6
330	123	447	823	24	39
390	153	465	155	0	28
643	1023	617	655	132	1
361	204	496	699	177	21
360	172	485	136	70	41
377	185	479	806	67	38
328	132	474	681	133	24
361	227	521	683	68	12
328	105	568	786	199	3
331	128	438	768	161	40
384	175	425	771	0	17
66	146	334	259	173	15
337	122	526	826	74	40
319	109	533	769	0	6
536	358	676	391	231	37
293	165	455	689	19	4
305	106	475	779	178	40
421	187	453	727	20	4
263	74	477	673	0	6
342	127	452	806	223	40
314	112	438	731	0	6
293	141	532	757	87	43
364	200	451	757	0	17
397	196	438	201	0	28
95	67	376	739	143	2
310	140	594	214	228	35
85	225	338	169	238	31
355	166	420	582	303	22
288	88	425	699	0	6
333	157	482	751	147	43
462	394	618	417	212	42
401	211	488	714	177	21
294	111	522	776	0	6
230	209	402	784	267	2
327	132	564	697	199	43
305	121	456	736	123	24
560	363	541	321	284	18
352	125	585	756	22	39
354	147	550	812	0	6
329	121	528	768	0	6
293	110	486	207	0	28
474	433	584	408	0	44
496	309	608	350	250	18
347	150	467	707	92	24
328	156	541	721	4	4
335	170	498	735	76	14
368	160	558	777	116	12
352	131	574	770	253	3
314	107	575	234	141	35
273	152	504	751	176	43
325	158	601	135	50	20
303	137	542	717	0	17
380	214	564	820	0	17
374	264	461	713	0	17
326	166	561	741	255	7
366	205	416	198	12	32
409	205	442	716	208	21
384	186	538	743	0	17
418	316	622	374	134	42
320	227	524	693	115	12
424	400	562	390	145	42
478	432	617	431	160	42
555	470	549	374	316	42
575	352	502	422	118	27
331	177	491	742	233	21
348	179	556	771	164	7
349	182	561	771	180	7
299	117	569	804	83	3
308	115	470	740	204	19
327	108	453	696	164	24
110	361	601	425	284	15
503	331	599	355	221	18
528	525	594	416	0	44
308	128	567	756	0	6
320	142	458	214	0	28
312	108	489	757	0	6
341	202	553	711	0	17
473	286	702	278	0	44
335	165	483	717	66	14
384	216	457	691	0	17
327	160	486	643	0	17
371	169	458	139	173	41
319	226	483	281	0	5
595	386	602	618	37	25
331	125	449	764	0	6
374	200	469	793	53	14
282	105	452	725	44	24
304	146	422	684	2	4
577	350	605	363	167	27
581	301	640	585	796	29
342	218	535	236	222	33
562	450	613	355	0	44
388	174	468	719	46	14
533	380	542	339	244	18
397	169	454	709	0	17
318	119	440	754	24	39
313	115	396	750	166	40
362	155	586	733	5	39
325	198	556	724	119	12
307	118	524	751	0	6
339	185	549	791	136	12
327	147	446	237	0	28
354	187	467	219	110	41
532	412	606	363	190	42
333	163	424	737	131	43
348	124	472	751	184	24
336	193	494	659	69	12
288	74	466	742	0	6
357	178	554	173	0	28
527	366	486	317	0	44
323	140	463	718	121	43
342	123	439	755	110	24
312	121	442	103	106	41
287	143	480	745	0	17
397	178	436	197	114	41
475	367	619	481	171	42
366	190	419	155	0	28
315	114	446	823	249	40
326	159	553	268	0	28
155	92	53	54	0	5
300	96	525	194	139	35
286	96	447	804	130	40
344	239	534	703	0	17
491	381	619	342	253	18
173	95	569	717	0	17
294	138	445	0	0	28
364	161	498	759	0	17
301	179	560	746	124	12
603	485	577	394	0	44
374	183	525	679	0	17
320	190	477	745	0	17
338	130	419	808	0	6
324	147	485	24	154	41
311	148	445	677	65	14
379	171	504	224	17	32
324	114	582	823	0	6
613	423	634	361	238	18
418	283	451	688	73	22
285	113	469	0	0	28
520	395	575	371	209	18
507	310	594	371	257	18
304	116	396	679	0	6
300	119	444	764	253	40
453	338	548	342	236	18
385	165	607	655	136	12
554	454	470	269	192	16
481	373	617	288	0	44
345	130	472	791	15	39
342	235	468	643	163	22
510	404	674	342	109	27
204	294	512	380	17	15
511	348	592	445	228	18
504	377	611	217	207	18
298	168	493	653	14	4
464	347	498	258	242	16
355	157	477	786	152	43
552	314	524	434	260	27
325	132	392	768	0	6
463	427	597	405	215	42
343	135	420	764	0	6
320	192	432	650	0	17
432	476	623	375	236	42
458	279	589	320	47	30
308	130	532	212	0	28
280	120	473	759	131	40
289	96	443	190	22	20
319	600	423	330	185	16
350	192	439	742	0	17
277	143	565	832	0	17
321	130	490	800	0	6
318	95	526	759	144	43
506	260	462	435	158	27
451	379	496	376	276	18
287	190	477	746	106	12
617	499	686	380	90	30
528	315	580	367	211	27
517	384	563	327	280	18
328	136	524	769	233	43
286	113	453	677	166	24
539	290	511	174	146	10
319	145	477	778	55	38
305	123	422	747	185	40
301	126	486	812	133	40
316	197	524	670	0	17
342	360	535	372	117	42
327	211	448	676	81	22
245	539	569	358	282	11
370	173	527	730	0	17
532	372	461	388	0	44
320	113	496	706	0	6
520	450	656	448	243	37
390	168	401	175	0	28
292	119	452	775	175	40
355	153	550	798	142	3
301	127	474	615	199	24
384	133	466	402	0	28
356	140	453	201	211	41
496	414	635	406	0	44
324	102	452	798	53	38
352	136	461	813	219	40
330	128	572	784	0	6
102	307	576	369	278	15
386	221	560	690	0	17
295	125	494	670	29	39
526	381	536	387	163	27
354	110	544	688	0	6
705	466	574	440	269	18
381	212	498	739	96	12
289	147	513	794	148	9
335	120	509	734	0	6
345	138	487	708	10	39
300	136	493	634	217	24
535	397	614	389	197	18
308	175	469	143	0	28
306	107	511	143	244	35
347	209	570	676	0	17
333	179	547	736	204	21
279	105	466	749	0	6
293	100	541	816	252	9
351	177	499	823	106	9
176	116	378	188	0	5
302	180	510	808	211	9
316	100	478	822	0	6
363	157	473	744	141	43
311	161	478	722	1	4
324	142	448	669	58	14
310	119	476	723	137	43
377	179	488	725	62	14
327	159	550	141	124	33
387	340	526	354	221	42
130	84	403	734	0	17
330	140	421	745	0	6
338	158	446	734	151	43
183	155	489	798	16	2
383	185	439	235	69	8
289	94	454	205	11	20
286	120	454	136	0	28
293	189	475	685	0	17
519	240	410	371	0	5
355	158	419	234	0	28
299	104	477	807	0	6
330	355	410	167	3	13
278	89	466	801	70	40
221	147	552	734	280	2
318	167	501	756	0	17
482	424	669	429	43	30
631	754	572	401	59	11
288	95	455	674	0	6
690	536	669	778	191	25
324	114	535	751	125	43
352	115	434	688	151	24
423	200	478	719	142	22
346	216	528	722	221	21
178	171	426	187	60	10
338	134	584	724	4	39
324	193	558	137	0	28
296	107	591	18	0	28
369	168	512	760	76	12
311	134	516	124	38	20
358	117	566	745	0	6
507	352	638	379	173	27
320	135	434	672	126	24
371	212	535	781	151	12
533	360	612	363	127	27
278	114	576	0	0	28
558	284	694	400	228	37
302	143	567	694	0	17
363	187	485	703	0	17
385	203	473	641	0	17
301	102	507	46	53	20
341	132	428	578	132	22
301	188	601	729	193	7
296	80	535	625	246	24
310	99	526	787	0	6
284	184	423	658	235	22
317	111	491	768	130	40
448	264	597	348	162	27
345	136	494	792	0	6
382	242	521	772	141	12
432	259	470	744	0	17
280	124	428	764	83	40
312	128	570	735	157	43
337	111	572	767	158	3
341	134	414	783	0	6
303	88	507	773	0	6
385	184	479	255	39	8
200	163	498	783	203	2
363	207	532	109	43	8
339	427	394	304	113	16
331	105	522	710	190	19
554	377	537	391	0	44
532	369	592	460	166	27
317	154	515	777	164	43
505	300	592	342	160	27
324	128	454	144	0	28
302	229	528	745	254	21
331	189	488	659	129	12
272	79	489	776	150	40
417	240	466	662	0	17
320	144	454	785	182	40
339	375	595	412	293	42
543	374	623	449	30	30
179	191	420	690	275	2
308	159	526	664	103	12
323	209	564	716	47	12
334	129	495	744	232	19
341	233	524	673	242	21
392	197	461	659	180	22
325	133	479	703	175	24
373	153	463	675	246	21
335	181	434	151	0	28
338	121	501	775	7	39
330	182	558	726	0	17
452	192	530	343	116	33
339	117	472	771	136	40
280	118	454	203	214	35
305	180	499	789	0	17
317	120	523	718	0	6
331	124	491	804	66	40
174	138	508	761	0	17
331	107	414	732	0	6
500	261	578	287	236	18
582	366	537	416	341	18
421	189	490	213	74	8
293	112	561	780	141	3
326	107	504	788	23	39
340	300	368	222	231	10
306	137	481	0	0	28
532	397	551	368	167	42
152	110	387	238	14	31
152	140	234	0	59	23
365	170	483	711	0	17
354	195	512	697	149	12
343	118	511	834	13	39
347	200	471	50	0	28
321	158	530	286	0	28
490	384	579	350	0	44
341	104	517	832	50	40
411	205	466	746	0	17
383	166	628	220	0	28
128	342	400	303	0	5
134	315	386	306	35	15
346	187	470	671	1	4
323	116	428	774	0	6
584	332	635	406	128	27
310	166	453	723	278	43
332	179	462	242	0	28
352	141	534	778	0	6
486	343	646	353	185	27
614	295	473	353	0	44
272	88	399	703	0	6
227	697	490	623	250	13
294	121	501	775	0	6
345	132	584	777	118	3
335	126	473	763	166	40
595	224	536	446	242	27
345	241	507	738	0	17
80	128	357	586	141	2
391	207	495	654	54	22
317	156	539	684	229	21
540	359	663	413	202	37
379	188	447	157	110	41
338	189	445	669	201	22
328	145	407	710	225	24
312	119	517	789	140	40
330	92	422	753	141	40
336	131	472	795	98	40
321	149	486	726	229	43
483	355	531	368	245	18
105	180	326	436	103	15
344	217	483	684	0	17
346	137	505	745	0	6
283	76	449	770	14	39
195	148	338	252	0	5
192	149	488	793	35	2
337	104	441	733	35	24
364	163	471	787	68	38
293	103	375	709	0	6
360	153	495	637	68	24
340	170	587	758	0	17
362	121	438	662	207	24
331	107	458	753	0	6
372	230	578	716	88	12
350	156	425	125	0	28
393	168	530	727	190	21
308	93	454	612	0	6
377	221	501	803	0	17
373	199	411	160	184	34
344	108	453	803	0	6
509	372	581	371	211	18
255	185	520	695	117	12
277	111	417	755	158	40
327	138	522	779	124	43
343	156	496	679	133	12
491	381	630	343	0	44
252	132	514	797	0	17
614	682	645	732	187	25
465	347	630	343	248	18
482	211	504	227	112	10
373	156	559	805	0	6
290	414	607	322	0	44
476	358	599	359	271	18
364	233	436	82	0	28
571	318	549	404	196	27
324	141	375	179	170	41
300	138	571	665	0	6
621	410	624	401	284	18
310	95	408	771	0	6
485	384	609	424	138	37
327	143	542	786	198	9
437	255	462	742	127	22
285	83	443	768	0	6
380	192	539	740	86	12
310	122	502	817	111	40
365	171	455	640	230	22
547	423	619	418	196	37
470	327	631	397	26	30
354	129	488	817	134	40
355	136	570	765	117	3
339	182	567	854	66	12
337	141	482	244	115	41
290	86	377	722	82	38
511	338	609	335	87	30
386	189	405	90	150	41
320	153	424	723	0	17
203	184	470	675	139	2
376	631	636	458	248	11
281	96	544	801	0	6
358	254	566	298	0	28
334	116	561	713	0	6
278	97	510	171	41	20
291	195	479	703	196	21
358	154	529	177	49	20
272	106	502	707	0	6
874	547	584	656	229	25
299	165	539	707	164	12
118	26	146	93	212	26
328	185	575	619	129	12
338	124	450	839	133	40
366	157	451	155	0	28
570	327	573	419	0	44
505	346	644	399	286	18
519	298	621	309	226	27
325	145	581	767	154	3
409	210	489	219	163	33
352	120	400	689	176	24
303	89	578	167	202	35
404	207	492	774	39	14
346	154	394	50	152	41
320	144	481	697	161	43
299	135	419	716	0	6
362	128	463	645	133	24
536	367	552	373	0	44
347	123	441	800	80	40
517	441	633	434	256	18
254	85	535	723	174	43
352	175	544	801	48	12
361	199	463	210	0	28
114	523	721	759	220	36
303	118	418	63	172	35
363	190	632	231	41	8
343	118	409	722	0	6
407	235	577	750	119	12
330	155	499	232	0	28
480	215	523	658	72	25
542	334	598	346	190	27
452	327	583	465	180	42
522	456	546	306	94	30
292	135	501	541	0	6
353	209	514	658	135	12
503	367	541	403	206	27
340	183	538	731	74	12
341	98	394	710	0	6
398	208	590	346	7	32
314	114	435	785	19	39
468	324	615	362	114	27
305	124	481	745	217	43
310	97	438	688	0	6
333	142	532	837	6	39
442	260	435	748	168	22
341	182	472	816	141	9
280	133	442	778	161	40
366	206	516	769	245	21
164	163	331	680	65	2
324	132	470	712	0	6
323	167	359	737	137	43
574	421	602	398	233	18
284	111	501	715	35	39
270	118	520	55	56	20
439	373	686	363	75	30
268	97	450	682	181	24
319	115	560	755	212	3
557	353	680	356	250	27
318	182	565	738	142	12
347	193	566	650	162	12
355	186	406	647	8	4
510	438	589	410	291	18
286	116	375	713	0	6
606	390	617	364	178	18
315	92	453	803	0	6
179	134	455	741	50	2
217	150	501	277	136	10
417	342	658	385	17	30
348	174	476	758	235	21
314	138	440	775	87	40
368	161	541	724	0	17
424	605	555	298	197	16
359	169	565	280	79	33
301	124	563	240	132	35
478	273	427	422	111	27
333	124	452	799	147	40
317	113	404	730	104	24
276	92	463	219	132	35
331	153	512	747	0	17
529	457	561	406	195	42
481	353	560	422	91	27
312	114	430	771	180	40
122	230	218	342	367	15
281	88	440	782	108	40
448	335	760	379	177	37
311	88	516	794	219	40
427	312	388	214	128	10
134	305	440	336	187	15
321	179	574	744	218	7
267	122	469	548	144	24
314	141	481	212	106	41
581	357	579	416	227	18
319	149	480	723	121	43
354	168	442	634	24	4
334	130	530	795	0	6
385	200	576	778	141	7
501	355	580	334	143	27
329	118	468	821	306	40
330	248	398	553	98	22
244	179	370	198	0	5
366	160	543	145	161	33
480	350	604	430	91	30
623	411	543	390	48	30
304	121	453	799	0	6
340	207	479	706	44	14
307	122	555	807	239	9
336	121	591	116	135	35
300	118	466	726	119	43
357	175	552	184	162	33
311	112	493	827	222	40
284	107	576	251	0	28
313	114	427	709	200	24
250	100	467	710	0	17
303	115	473	767	120	40
339	239	496	729	0	17
315	126	515	273	0	28
439	298	635	430	207	37
324	135	442	741	0	6
355	117	472	728	108	24
353	145	553	210	41	20
355	159	526	773	0	17
410	343	661	276	117	27
498	384	643	344	258	18
315	103	416	742	121	24
440	287	572	434	223	42
471	317	585	335	237	18
313	169	513	677	175	12
318	103	534	783	97	3
588	361	593	406	16	30
458	358	608	311	163	42
292	120	505	825	143	40
389	219	546	712	0	17
375	151	452	766	229	24
322	117	470	758	21	39
328	154	474	153	138	41
316	131	492	731	194	43
363	151	497	730	207	43
450	446	693	411	213	37
552	377	598	363	220	18
517	344	688	378	224	37
329	182	553	123	326	33
358	160	461	769	35	14
344	179	466	706	0	17
447	326	649	349	226	27
341	116	498	637	160	24
294	102	464	819	117	40
330	138	647	214	0	28
332	164	537	262	192	33
284	110	438	802	18	39
438	346	598	361	113	42
319	121	452	730	0	6
343	253	533	719	23	4
323	103	557	772	116	3
623	480	720	481	170	37
287	115	449	768	0	6
322	126	556	799	133	3
[truncated: 48,001 more rows]
