# Supplementary material for: Hierarchical Modeling for Rare Event Detection and Cell Subset Alignment across Flow Cytometry Samples
Source: PLoS Comput Biol. 2013 Jul 11;9(7):e1003130. doi: 10.1371/journal.pcbi.1003130 (PMC3708855; doi:10.1371/journal.pcbi.1003130)
Supplement: Software S1 — contains a Makefile, source code and scripts to generate the figures shown in the manuscript. (ZIP) [file pcbi.1003130.s003.zip › Software S1/data/flame48/CD3CD45_0.250000_5_xs.mst.44.parameters.txt]

props	mus	df	Var1	Var2	Var3	Var4	Var5	alpha	mod
0.00159904382145867	744.511582741768	8.00002497434616	54417.8689988149	-1.18961274460379e-14	14244.4821480143	10846.0628387509	17422.8256165385	-170.552141290464	744.511582741768
NA	1023	NA	-1.18961274460379e-14	5.97491985159405e-26	-2.69883361199609e-15	-1.23302067272336e-14	8.11198218829906e-14	2.08484121534863e-13	1023
NA	687.784631238846	NA	14244.4821480143	-2.69883361199609e-15	8853.15834951243	7941.89002564662	9181.58629294518	-137.046905242692	687.784631238846
NA	706.55770415881	NA	10846.0628387509	-1.23302067272336e-14	7941.89002564662	12907.8955122592	7417.93893752601	-104.746157981158	706.55770415881
NA	25.5821657949586	NA	17422.8256165385	8.11198218829906e-14	9181.58629294518	7417.93893752601	10503.4671250712	241.361097839592	25.5821657949586
0.00971761940228374	179.111470446925	8.00002497434616	2283.0799353971	1280.16719837046	1205.06976763443	1532.08498565725	485.401572728628	-9.85712143196246	179.111470446925
NA	91.5963844171384	NA	1280.16719837046	1014.9647653578	846.46378087489	978.10405903493	51.6348423517013	66.5866296963395	91.5963844171384
NA	445.389692943399	NA	1205.06976763443	846.46378087489	4620.52448184274	2414.28941390566	304.816701854575	1.21682410367014	445.389692943399
NA	724.619576150037	NA	1532.08498565725	978.10405903493	2414.28941390566	4413.59532793656	386.727365783656	-12.8886714383463	724.619576150037
NA	135.009777612985	NA	485.401572728628	51.6348423517013	304.816701854575	386.727365783656	4288.32984561	33.4337529759027	135.009777612985
0.0166478810638433	324.276513486598	4	481.722883214699	159.612071715748	77.1058043616622	122.623843840288	-37.772062343754	4.18561051321178	324.276513486598
NA	113.855314248997	NA	159.612071715748	279.082104089256	97.8412878681083	30.6654959042867	-95.9438120364118	19.1079465659036	113.855314248997
NA	547.901232232284	NA	77.1058043616622	97.8412878681083	320.998601551914	-55.8411636381831	-4.9032903377969	13.6840119824682	547.901232232284
NA	799.916903446037	NA	122.623843840288	30.6654959042867	-55.8411636381831	546.86571135812	19.2749991249368	-20.8236715498463	799.916903446037
NA	104.331498090386	NA	-37.772062343754	-95.9438120364118	-4.9032903377969	19.2749991249368	2714.93404077236	23.9249229098455	104.331498090386
0.00979804523519132	347.217256282562	4	1262.08534393671	413.162480802203	173.703517853234	198.694167011091	5.58927971455887	1.9563055822295	347.217256282562
NA	185.371182179682	NA	413.162480802203	1288.77875613941	378.828340145942	196.66021200558	-7.631207643255	5.10319272133025	185.371182179682
NA	493.993536723548	NA	173.703517853234	378.828340145942	1936.98930422784	821.305004690886	24.8147347778035	-4.0070043180225	493.993536723548
NA	726.990836357226	NA	198.694167011091	196.66021200558	821.305004690886	2081.69075263355	27.9334288394794	-9.4563196149155	726.990836357226
NA	4.19933839572319	NA	5.58927971455887	-7.631207643255	24.8147347778035	27.9334288394794	17.7169519756904	13.1546989261584	4.19933839572319
0.0121946953395008	375.020479985977	4.00007492303848	23541.4995753996	10887.9619801166	8276.96904414279	5223.08951239273	7.6561187864137e-13	-99.4370170389124	375.020479985977
NA	152.612985131902	NA	10887.9619801166	6370.4703046213	5794.0607278226	4464.1998714437	-7.55919228461374e-13	101.127650084435	152.612985131902
NA	451.230903370745	NA	8276.96904414279	5794.0607278226	11773.1812191974	5434.59124479534	4.41805507195904e-13	-32.9853044783164	451.230903370745
NA	252.056209511205	NA	5223.08951239273	4464.1998714437	5434.59124479534	11325.1665973499	4.55512135552436e-13	15.2537651880341	252.056209511205
NA	1.50802177690118e-15	NA	7.6561187864137e-13	-7.55919228461374e-13	4.41805507195904e-13	4.55512135552436e-13	1.91559264044395e-15	8.61049305421423e-15	1.50802177690118e-15
0.0834255614293512	327.557940131924	4	684.905634491473	279.226100567511	113.859180663642	132.834960200912	-1.22106603877176e-11	-0.71995117755396	327.557940131924
NA	118.198758654413	NA	279.226100567511	388.897767019308	82.3852723420735	151.141233214358	2.16906507876765e-11	5.18585500326917	118.198758654413
NA	472.398201231912	NA	113.859180663642	82.3852723420735	2665.27642724487	674.26823284038	4.98120958410531e-13	2.54041780265251	472.398201231912
NA	809.324421772606	NA	132.834960200912	151.141233214358	674.26823284038	750.20023976779	1.05947855169922e-10	-60.9826263326185	809.324421772606
NA	2.21760633291283e-13	NA	-1.22106603877176e-11	2.16906507876765e-11	4.98120958410531e-13	1.05947855169922e-10	2.76790504130984e-13	2.8499365964525e-12	2.21760633291283e-13
0.0119717495781359	345.083301864733	4	1135.32782430317	313.297129462297	94.956258488816	242.529734096163	-77.1100775968104	8.00881355752045	345.083301864733
NA	184.646678560184	NA	313.297129462297	751.276692431426	177.694627679461	105.935216156408	-65.3809385996278	11.2626300440162	184.646678560184
NA	585.148024007033	NA	94.956258488816	177.694627679461	560.784188400533	-65.6291745158022	-247.006771163315	-8.14746691925779	585.148024007033
NA	761.294493833761	NA	242.529734096163	105.935216156408	-65.6291745158022	1163.98068875272	-131.939163276302	-7.50425413286735	761.294493833761
NA	163.922141225306	NA	-77.1100775968104	-65.3809385996278	-247.006771163315	-131.939163276302	2064.26045537389	12.6665795404019	163.922141225306
0.00570169659220426	352.74728948496	4.00007492303848	1009.82439325708	224.143287013673	196.293345547118	860.56356530839	6.67204073252427	19.9201908738851	352.74728948496
NA	183.720550173769	NA	224.143287013673	346.607078550361	360.562311601491	-33.7079708202738	-32.7651982634938	-1.94753401218977	183.720550173769
NA	495.483641618452	NA	196.293345547118	360.562311601491	3434.72075803653	1070.1942357012	-95.6905878753735	-31.5674520383723	495.483641618452
NA	187.192415784351	NA	860.56356530839	-33.7079708202738	1070.1942357012	4565.61609315379	35.2773996537604	10.8655089085027	187.192415784351
NA	21.713563953225	NA	6.67204073252427	-32.7651982634938	-95.6905878753735	35.2773996537604	107.482193260183	32.9256730004918	21.713563953225
0.0149109033201784	327.736539753891	4	501.063147397891	228.917710953341	179.523887778233	65.8383640628781	-51.1440639532136	1.55358094584427	327.736539753891
NA	125.902020087967	NA	228.917710953341	392.731195966745	95.2803732473088	44.7230361230943	-206.042005151118	25.5859534260528	125.902020087967
NA	532.205670788644	NA	179.523887778233	95.2803732473088	1119.148222964	-20.5106475387001	-61.2507313333987	-16.655187103756	532.205670788644
NA	814.172773788543	NA	65.8383640628781	44.7230361230943	-20.5106475387001	294.113088088227	-211.243923411489	-15.773758142345	814.172773788543
NA	198.696494934075	NA	-51.1440639532136	-206.042005151118	-61.2507313333987	-211.243923411489	1700.07919364202	-13.5420399981475	198.696494934075
0.0118028832833343	370.827198581581	8.00002497434616	7667.53479165792	2354.60475277205	2384.78409160027	-731.469463913442	822.211978344148	-25.3134175624566	370.827198581581
NA	196.035833559819	NA	2354.60475277205	2423.05931351848	1602.37090700245	424.115003633245	-135.854648589224	58.5665972636933	196.035833559819
NA	507.7145088305	NA	2384.78409160027	1602.37090700245	3905.19494145949	780.424411134518	1194.12508593289	-52.2498003658424	507.7145088305
NA	255.578296655553	NA	-731.469463913442	424.115003633245	780.424411134518	2253.93542003036	330.732896895847	-17.8585441364073	255.578296655553
NA	108.437754826198	NA	822.211978344148	-135.854648589224	1194.12508593289	330.732896895847	2844.29826767765	46.2509917716436	108.437754826198
0.00912683176443197	578.142013432976	8.00002497434616	25883.1978115848	10262.2906137721	3051.99599808166	3330.87198970315	124.577806334196	-36.5455137909916	578.142013432976
NA	475.97251978937	NA	10262.2906137721	11651.5598776061	2381.53625231426	2562.35378774937	1648.26287792474	76.1075111396803	475.97251978937
NA	631.932947936888	NA	3051.99599808166	2381.53625231426	2206.5198822167	1158.57236623691	630.601015653938	-14.6222548030322	631.932947936888
NA	395.58676169379	NA	3330.87198970315	2562.35378774937	1158.57236623691	2158.77842057347	635.632382670566	3.43717450198675	395.58676169379
NA	237.864335422604	NA	124.577806334196	1648.26287792474	630.601015653938	635.632382670566	4857.02298570297	-19.92631877795	237.864335422604
0.0452282611370674	354.483987582984	8.00002497434616	937.25080941003	282.985181593807	41.6934139345644	244.492064996094	-123.865017989142	-7.70192439193095	354.483987582984
NA	188.362950815545	NA	282.985181593807	1055.89111912398	-164.824142588994	-57.3005202028675	56.5025193831437	10.4908861958632	188.362950815545
NA	508.845582365063	NA	41.6934139345644	-164.824142588994	1504.49068038393	437.279445085796	-328.275768970903	11.1772214945101	508.845582365063
NA	732.774002173987	NA	244.492064996094	-57.3005202028675	437.279445085796	1910.11052198974	-291.088818099764	-8.8293865552765	732.774002173987
NA	118.395506770396	NA	-123.865017989142	56.5025193831437	-328.275768970903	-291.088818099764	1581.18762441186	-0.197471086043422	118.395506770396
0.0042109712220802	244.0299331686	8.00002497434616	6034.24982306233	5022.38147605712	2108.92602793494	-3437.09188039978	-3864.34012103311	-4.26282223450898	244.0299331686
NA	391.75450509885	NA	5022.38147605712	23548.6243463179	4045.19803559844	2253.6742612272	1599.52199351498	84.3313361410394	391.75450509885
NA	479.244943275723	NA	2108.92602793494	4045.19803559844	3737.89610242561	1545.0835854431	187.086638126621	11.1846991639203	479.244943275723
NA	281.050780678306	NA	-3437.09188039978	2253.6742612272	1545.0835854431	9287.16499711683	5167.02592978165	142.20895818533	281.050780678306
NA	214.103377210488	NA	-3864.34012103311	1599.52199351498	187.086638126621	5167.02592978165	9594.89772199315	23.8275076583562	214.103377210488
0.0135676911214073	340.06142198709	4	808.735320939355	366.83296803849	129.958470507483	108.104329992992	-39.7568430219384	0.79223740656698	340.06142198709
NA	148.354301129208	NA	366.83296803849	756.871497267455	181.776062193479	90.2835834856223	60.8687862768037	30.7624343107421	148.354301129208
NA	486.123354938271	NA	129.958470507483	181.776062193479	1612.08361195641	366.26672988774	96.7554660797473	7.31163085620537	486.123354938271
NA	727.861056746131	NA	108.104329992992	90.2835834856223	366.26672988774	1209.81560452635	-8.22287381893935	-6.0719600429298	727.861056746131
NA	54.035545225407	NA	-39.7568430219384	60.8687862768037	96.7554660797473	-8.22287381893935	309.315587935683	-3.83176962887846	54.035545225407
0.00855231931789715	89.323606386648	8.00002497434616	837.571431823313	1702.15331926559	1440.19509161831	699.039824572035	861.893251802632	34.7072875681024	89.323606386648
NA	271.414482297089	NA	1702.15331926559	7849.20991455739	4112.10983608401	1392.01717663864	2017.93366880484	22.9104072209246	271.414482297089
NA	415.775795794896	NA	1440.19509161831	4112.10983608401	9131.32331216704	3919.63456332247	2431.32457623722	12.4870866491435	415.775795794896
NA	304.143698376746	NA	699.039824572035	1392.01717663864	3919.63456332247	4487.65847785158	834.182476107027	17.6069037340147	304.143698376746
NA	217.377146101522	NA	861.893251802632	2017.93366880484	2431.32457623722	834.182476107027	6490.65913028597	-27.5018338313626	217.377146101522
0.0121394826792593	464.582330515432	8.00002497434616	5656.69053692852	2106.49893842165	900.877424331402	-159.609625453043	-469.321702167206	-57.2611744855557	464.582330515432
NA	368.331655566138	NA	2106.49893842165	9085.29165805284	2658.86955474901	361.447960784549	-115.957040471664	63.2963969964827	368.331655566138
NA	532.966414906102	NA	900.877424331402	2658.86955474901	4496.47003638795	914.424204428502	1528.7595612584	-40.9411959350216	532.966414906102
NA	296.381124724828	NA	-159.609625453043	361.447960784549	914.424204428502	1174.49193665463	496.540979585475	6.08972161912686	296.381124724828
NA	199.852526880181	NA	-469.321702167206	-115.957040471664	1528.7595612584	496.540979585475	5476.49619322639	11.7592754737823	199.852526880181
0.0808425554319667	336.546553905523	4.00007492303848	2097.22330443802	833.714765811108	430.651355911828	184.907700545193	-9.55199836666988e-12	6.49902282098227	336.546553905523
NA	140.331631446993	NA	833.714765811108	793.397560886815	317.040596881418	285.751038022623	-2.91376517767776e-11	50.9477023980073	140.331631446993
NA	497.516778665738	NA	430.651355911828	317.040596881418	2773.18556951757	954.878269273819	-1.2120032829373e-12	3.21734433195168	497.516778665738
NA	744.680622210214	NA	184.907700545193	285.751038022623	954.878269273819	2343.72489105594	5.96699954764755e-12	-24.133153338508	744.680622210214
NA	5.45297865278628e-14	NA	-9.55199836666988e-12	-2.91376517767776e-11	-1.2120032829373e-12	5.96699954764755e-12	6.83624283924201e-14	7.03785231087617e-13	5.45297865278628e-14
0.0490524065663181	548.354310267181	8.00002497434616	2570.3402982271	334.656119038442	323.268674117498	670.971771828672	78.7304721730896	-0.355038637471675	548.354310267181
NA	378.713804599189	NA	334.656119038442	1945.1914787465	402.098348385244	238.794523721175	273.242238504808	7.49342852914874	378.713804599189
NA	592.320628008254	NA	323.268674117498	402.098348385244	1608.60831920106	362.183671535973	166.239455758816	1.71328713455587	592.320628008254
NA	381.928708717935	NA	670.971771828672	238.794523721175	362.183671535973	2495.35774954981	403.906235702032	-10.3436142109606	381.928708717935
NA	258.871427057655	NA	78.7304721730896	273.242238504808	166.239455758816	403.906235702032	2198.73992699717	-25.1138638220788	258.871427057655
0.00927085937906179	319.658487083589	4	494.701384888566	185.68047639375	325.855900120523	182.193549582509	63.4287049779707	-2.08958432362563	319.658487083589
NA	107.299385695358	NA	185.68047639375	168.170256891404	125.950354419368	44.0069888314556	131.828035403199	3.09695278355141	107.299385695358
NA	476.944502574136	NA	325.855900120523	125.950354419368	1535.90914760386	96.386670661312	-41.7131376884115	6.26422185688589	476.944502574136
NA	768.033337323095	NA	182.193549582509	44.0069888314556	96.386670661312	847.924553974232	203.601403620844	-20.9669587824533	768.033337323095
NA	220.871712593054	NA	63.4287049779707	131.828035403199	-41.7131376884115	203.601403620844	760.297441450345	-14.4448567920765	220.871712593054
0.0106037286329431	311.530072553534	8.00002497434616	340.752289180244	181.605325888286	136.067243875609	-34.3617222964702	14.8661218106826	4.84923167087332	311.530072553534
NA	123.218798750221	NA	181.605325888286	367.555096855799	236.518384001363	-62.9844105317499	29.7811952929406	7.36945328787093	123.218798750221
NA	504.964924960953	NA	136.067243875609	236.518384001363	2676.49560493978	242.341930036201	100.970392255401	4.51794792650427	504.964924960953
NA	176.316573332588	NA	-34.3617222964702	-62.9844105317499	242.341930036201	4631.77711084743	233.353240144564	1.79197916138845	176.316573332588
NA	20.9823885851247	NA	14.8661218106826	29.7811952929406	100.970392255401	233.353240144564	308.364100194108	43.0447179553896	20.9823885851247
0.0345249364160763	361.133687936429	8.00002497434616	1032.21708074137	205.505829258637	-24.526852520053	125.00151353161	-10.3873829697532	-9.40085725183023	361.133687936429
NA	191.134264943287	NA	205.505829258637	1076.42685456778	231.742758710704	-31.853482156086	78.8557696575017	9.64698161959397	191.134264943287
NA	499.68420030464	NA	-24.526852520053	231.742758710704	1647.90969559712	521.595618839685	-79.2032783795906	5.22418106978682	499.68420030464
NA	719.119899267316	NA	125.00151353161	-31.853482156086	521.595618839685	1734.04994166692	-103.581173716685	1.92103806978349	719.119899267316
NA	219.647167796464	NA	-10.3873829697532	78.8557696575017	-79.2032783795906	-103.581173716685	1142.38370930868	-19.7384789958407	219.647167796464
0.0342581720947686	350.507069290715	8.00002497434616	972.174611898438	345.916262004257	110.53481194532	91.1115779382502	-51.5534993061293	-0.457681648488138	350.507069290715
NA	181.539347340061	NA	345.916262004257	1120.51036203401	113.514735940214	-91.3494916085227	-57.7602994268651	6.07949887216341	181.539347340061
NA	450.31425932457	NA	110.53481194532	113.514735940214	588.02407466552	105.706009194039	-49.3217012594383	3.79692098462024	450.31425932457
NA	676.087258895486	NA	91.1115779382502	-91.3494916085227	105.706009194039	1905.21844928168	5.56729130646272	8.68755743673175	676.087258895486
NA	127.765704065464	NA	-51.5534993061293	-57.7602994268651	-49.3217012594383	5.56729130646272	2670.91410003856	11.9595842023535	127.765704065464
0.00758099952649455	316.828453715011	4	1380.37863415227	546.90241452103	434.894824122746	-2.496581569515e-14	-49.2642796882082	14.7919196344003	316.828453715011
NA	109.671910810558	NA	546.90241452103	397.664351672313	459.127745749344	-6.51544221873095e-14	-96.407420510121	51.7509507500451	109.671910810558
NA	520.795575063284	NA	434.894824122746	459.127745749344	3224.24193718813	5.45835719491652e-14	1.64294643200968	-46.9311377086764	520.795575063284
NA	1.73903415651817e-16	NA	-2.496581569515e-14	-6.51544221873095e-14	5.45835719491652e-14	2.22489333852261e-16	1.01200278006999e-14	1.27913038820949e-15	1.73903415651817e-16
NA	127.073399050186	NA	-49.2642796882082	-96.407420510121	1.64294643200968	1.01200278006999e-14	5287.88558353768	-1.3097719684421	127.073399050186
0.0473568840790101	330.738123493587	8.00002497434616	642.595737857484	259.717760258541	169.988042186397	305.129976132742	78.1486793245153	-0.288217398131967	330.738123493587
NA	117.189519418328	NA	259.717760258541	310.964622122192	127.410588893236	118.583226371403	148.861221190268	8.0062066996384	117.189519418328
NA	444.483066096492	NA	169.988042186397	127.410588893236	1057.64858713193	34.1298141464676	-45.4262475291109	5.5320668545544	444.483066096492
NA	707.931504850973	NA	305.129976132742	118.583226371403	34.1298141464676	1804.31878359441	242.978407566124	4.69351747319677	707.931504850973
NA	150.295441823728	NA	78.1486793245153	148.861221190268	-45.4262475291109	242.978407566124	3030.5030958736	-4.69597378257177	150.295441823728
0.0157584911510006	705.92866741449	8.00002497434616	11848.6317523416	9743.87773746788	2577.56278484863	1197.90574253416	1487.30757913551	-78.046218720751	705.92866741449
NA	399.776456805346	NA	9743.87773746788	12433.8142596937	3435.76618624041	745.521000922857	1939.75454137568	73.0937241479903	399.776456805346
NA	627.653056664664	NA	2577.56278484863	3435.76618624041	2378.05580121893	671.948451198308	754.796952333871	-5.8096479707622	627.653056664664
NA	751.33284613602	NA	1197.90574253416	745.521000922857	671.948451198308	3109.98072572983	194.998427186134	-2.47954238808451	751.33284613602
NA	183.911440547983	NA	1487.30757913551	1939.75454137568	754.796952333871	194.998427186134	6058.80071150775	12.8298461939563	183.911440547983
0.00557037123775897	117.045750188833	4	2257.22351225349	1195.97758548992	2234.82429278677	2756.59258099742	652.59910047707	74.7350707589388	117.045750188833
NA	88.4980990855645	NA	1195.97758548992	2341.8778617879	1189.51103952099	2013.56209398819	704.773554627742	77.4245330896108	88.4980990855645
NA	323.899757060518	NA	2234.82429278677	1189.51103952099	17743.1941144555	5964.12946185074	1448.34411771763	-28.7612577259713	323.899757060518
NA	159.32412353812	NA	2756.59258099742	2013.56209398819	5964.12946185074	8667.24711447803	1205.0486285823	48.0570972911496	159.32412353812
NA	150.400698081061	NA	652.59910047707	704.773554627742	1448.34411771763	1205.0486285823	3029.54657914605	14.8088122644692	150.400698081061
0.0369444982540177	544.803740721553	8.00002497434616	1991.18386190247	160.401953464467	30.2889766912824	496.723670148958	84.7072653827652	-6.87209407192765	544.803740721553
NA	350.610770623031	NA	160.401953464467	2029.25439520424	1192.40745709465	-12.9585350241243	212.134787442717	-0.658866483292653	350.610770623031
NA	601.21733481856	NA	30.2889766912824	1192.40745709465	3436.67978476948	-515.747297693106	698.957948934175	-26.4352278294125	601.21733481856
NA	374.269927858008	NA	496.723670148958	-12.9585350241243	-515.747297693106	2062.72410254958	10.1973073293943	10.7085782054139	374.269927858008
NA	174.860527266786	NA	84.7072653827652	212.134787442717	698.957948934175	10.1973073293943	3389.1394496462	-0.0935940712635503	174.860527266786
0.0480533154280095	316.94759658133	8.00002497434616	1033.57181163431	499.770973713394	-119.730742569065	199.889085037225	-2.41493447688479e-16	22.7937754542297	316.94759658133
NA	112.200575845018	NA	499.770973713394	402.136561553568	-41.0963598865443	58.3673425611037	-2.5975964169552e-16	51.3670660021865	112.200575845018
NA	498.343716714125	NA	-119.730742569065	-41.0963598865443	3323.29555681527	739.230841996065	1.16862141297044e-16	-12.2761600968397	498.343716714125
NA	158.178805387934	NA	199.889085037225	58.3673425611037	739.230841996065	6813.5857085073	3.36859339891082e-16	9.9566455783697	158.178805387934
NA	9.0351967755253e-19	NA	-2.41493447688479e-16	-2.5975964169552e-16	1.16862141297044e-16	3.36859339891082e-16	1.01691045398697e-18	7.49979014463896e-18	9.0351967755253e-19
0.00191099476003722	435.593175926705	4.00007492303848	6301.79344987647	1760.04868456869	1021.10252763693	802.949439445478	-691.212936732482	84.3122472219518	435.593175926705
NA	201.359503638108	NA	1760.04868456869	1282.71912626639	821.08803469437	-445.498584958182	-330.294579407122	134.960151585483	201.359503638108
NA	564.506946968455	NA	1021.10252763693	821.08803469437	2182.80367065553	925.575281847206	-347.445708443169	33.303901059052	564.506946968455
NA	616.41702047926	NA	802.949439445478	-445.498584958182	925.575281847206	4545.23629363513	-1179.11418804818	20.5772230516935	616.41702047926
NA	720.400180432688	NA	-691.212936732482	-330.294579407122	-347.445708443169	-1179.11418804818	7532.37616857389	20.7662397181215	720.400180432688
0.0205625840921135	536.931893935271	8.00002497434616	2818.0942078767	526.921170906851	143.343412396622	660.041729664082	173.887926764963	-8.7940427040093	536.931893935271
NA	387.799422322036	NA	526.921170906851	3401.23076107842	217.470638344073	406.169133135778	382.037066495476	15.7295986002697	387.799422322036
NA	615.2672338182	NA	143.343412396622	217.470638344073	1991.15217866743	643.204278888845	238.46362552915	-20.7326467091803	615.2672338182
NA	381.896521913087	NA	660.041729664082	406.169133135778	643.204278888845	2456.7331327943	106.909270099792	-4.53312075316882	381.896521913087
NA	47.8095855119793	NA	173.887926764963	382.037066495476	238.46362552915	106.909270099792	1502.20847682043	32.534882405327	47.8095855119793
0.00404060213480551	101.120451102714	4	1208.69507367298	-226.265085473145	1458.11682985322	1271.73839261793	29.8281805148938	40.9187896358422	101.120451102714
NA	149.652553840227	NA	-226.265085473145	3568.04943533416	-802.038578077217	-1275.47140568652	314.507482551714	29.8767744291839	149.652553840227
NA	377.023637368127	NA	1458.11682985322	-802.038578077217	4774.43650780078	1369.47063014539	179.60681894959	26.9996293802068	377.023637368127
NA	232.855757841049	NA	1271.73839261793	-1275.47140568652	1369.47063014539	4192.20638954878	334.042709454898	41.7699495502105	232.855757841049
NA	137.487048207888	NA	29.8281805148938	314.507482551714	179.60681894959	334.042709454898	4314.29246424911	16.2790008635575	137.487048207888
0.00459071170909984	333.797997586432	4	1493.5518995803	593.259615596415	-375.020878273529	177.849052413964	-21.8715204414259	16.8600367077661	333.797997586432
NA	146.922874056958	NA	593.259615596415	859.547040924181	-337.357673735827	107.831901115101	-56.1703671142519	22.5058442193094	146.922874056958
NA	487.39442719834	NA	-375.020878273529	-337.357673735827	3291.63692522852	679.369001363411	40.3188915228657	-18.8602271694507	487.39442719834
NA	173.379100148059	NA	177.849052413964	107.831901115101	679.369001363411	4431.4936680566	-58.6541062731047	8.53261177071757	173.379100148059
NA	6.56753910798018	NA	-21.8715204414259	-56.1703671142519	40.3188915228657	-58.6541062731047	23.971172949656	5.72753413573653	6.56753910798018
0.0247940206670198	338.755909478813	8.00002497434616	1282.75199422665	589.46084045429	13.9519345377747	643.264142161439	-55.5265392609809	23.3244250013953	338.755909478813
NA	157.984337992415	NA	589.46084045429	860.20685538806	130.814746665473	224.316028569646	-49.3385806438788	18.880797084376	157.984337992415
NA	537.338185049727	NA	13.9519345377747	130.814746665473	2270.00089254968	-70.5695250657869	-148.132664518257	-6.82410035310934	537.338185049727
NA	240.553516184266	NA	643.264142161439	224.316028569646	-70.5695250657869	3532.80042140731	228.349756117432	-23.8371526155602	240.553516184266
NA	155.945483341753	NA	-55.5265392609809	-49.3385806438788	-148.132664518257	228.349756117432	2592.18526988542	5.39645680911595	155.945483341753
0.0114396285204647	365.783887917226	4.00007492303848	772.8336006957	223.133460263199	-61.3945288531662	-25.3781037398311	-21.3074393432765	-11.7264854957219	365.783887917226
NA	175.175699740548	NA	223.133460263199	454.89359333785	-68.6324691167813	153.75589894155	-104.760703705639	18.7402068040905	175.175699740548
NA	450.18410912819	NA	-61.3945288531662	-68.6324691167813	1449.60752145368	-141.219221081394	299.659623136733	-2.56473841715014	450.18410912819
NA	161.361773013239	NA	-25.3781037398311	153.75589894155	-141.219221081394	3621.94149847602	138.35161067938	-0.123534444274423	161.361773013239
NA	215.841371481155	NA	-21.3074393432765	-104.760703705639	299.659623136733	138.35161067938	1354.05902047624	-17.1544500705311	215.841371481155
0.0195388301526216	310.097565267885	4	364.851555024908	165.013763759618	356.383156234862	165.653759244255	97.2226274869592	1.67756150258353	310.097565267885
NA	119.170997421718	NA	165.013763759618	230.405733779303	240.974818466239	94.4018560669301	138.477270034594	2.50729059791293	119.170997421718
NA	522.369559208685	NA	356.383156234862	240.974818466239	2399.66362687314	332.865061195754	82.8735034714815	-19.6526247810032	522.369559208685
NA	183.607085893703	NA	165.653759244255	94.4018560669301	332.865061195754	4752.79870305681	54.5756999441835	-13.1078876531341	183.607085893703
NA	150.986527714508	NA	97.2226274869592	138.477270034594	82.8735034714815	54.5756999441835	2301.92734343473	13.5853678491319	150.986527714508
0.00827153429144935	574.33721725397	4	5659.90498786943	1740.32053592484	90.4147898926737	-4.95516637172165	226.717638520059	-88.6844239324814	574.33721725397
NA	227.692330612304	NA	1740.32053592484	1560.46386060792	401.799009899123	71.919205885156	104.657218188374	60.3409329160454	227.692330612304
NA	563.706251201506	NA	90.4147898926737	401.799009899123	1662.72039901542	470.670254161729	179.984699788593	-7.5155559073441	563.706251201506
NA	829.825270825663	NA	-4.95516637172165	71.919205885156	470.670254161729	1038.11001898843	44.7312538090293	-27.9912007851515	829.825270825663
NA	154.345651589258	NA	226.717638520059	104.657218188374	179.984699788593	44.7312538090293	3738.8638275023	8.37141919645446	154.345651589258
0.0183970667346706	554.487177449591	4	2657.59858143697	254.992647407432	8.40365418318254	192.66898015498	319.771537869484	-24.0966449301166	554.487177449591
NA	367.082885347924	NA	254.992647407432	1671.42015703136	111.297813864989	117.477198848451	266.130357459645	26.4341433239363	367.082885347924
NA	660.134685021603	NA	8.40365418318254	111.297813864989	1259.1175804371	15.1774343992892	400.251152805344	-11.1461287040632	660.134685021603
NA	410.827282813466	NA	192.66898015498	117.477198848451	15.1774343992892	627.084922647414	-5.91069926104828	2.74195443577285	410.827282813466
NA	213.451636347338	NA	319.771537869484	266.130357459645	400.251152805344	-5.91069926104828	2867.27578087337	-11.2833042874284	213.451636347338
0.0166715528576918	327.702174784623	4	504.375880851748	245.270084657295	41.2326039266802	130.397908892065	-18.6721371929911	2.04549348009804	327.702174784623
NA	112.725987946889	NA	245.270084657295	291.248457685778	-19.6947824279718	84.4457882225348	46.5894669393924	16.46975993636	112.725987946889
NA	436.970392616366	NA	41.2326039266802	-19.6947824279718	1125.13170893127	436.837055109125	-228.512953320738	13.6992872665076	436.970392616366
NA	778.213835264644	NA	130.397908892065	84.4457882225348	436.837055109125	883.600903047653	-284.359794878609	-10.4976159900699	778.213835264644
NA	60.2326331012272	NA	-18.6721371929911	46.5894669393924	-228.512953320738	-284.359794878609	695.853270903706	9.57380032988067	60.2326331012272
0.0162391053732625	326.984379967148	4	554.663206079287	195.677770529996	53.8630758804017	162.683599810839	-8.49114668319882	0.38300061295373	326.984379967148
NA	121.841364566668	NA	195.677770529996	336.855993331258	137.078995396593	8.16421698787064	-12.9645809711596	5.62947108310333	121.841364566668
NA	476.688661264439	NA	53.8630758804017	137.078995396593	2083.31993233102	313.079870261188	6.28361067950987	4.4647846752339	476.688661264439
NA	781.243932017996	NA	162.683599810839	8.16421698787064	313.079870261188	1278.99309066913	41.4715364492606	-20.9672343780194	781.243932017996
NA	3.86059254091158	NA	-8.49114668319882	-12.9645809711596	6.28361067950987	41.4715364492606	20.1612084711535	16.5641193762842	3.86059254091158
0.0646877939745089	329.393673166032	8.00002497434616	556.385007305095	239.955136139489	54.2099888405413	167.383130178418	80.8635045437338	-5.45536468042415	329.393673166032
NA	110.794659447926	NA	239.955136139489	272.218372186593	38.3843296997017	125.584125804869	63.9583212757571	12.274863615355	110.794659447926
NA	467.6237449298	NA	54.2099888405413	38.3843296997017	1653.83404093033	397.943676991371	-228.206392717777	-0.868169010909162	467.6237449298
NA	795.782899122084	NA	167.383130178418	125.584125804869	397.943676991371	581.96911001907	-57.0865637184434	-9.10739869412281	795.782899122084
NA	147.64302486229	NA	80.8635045437338	63.9583212757571	-228.206392717777	-57.0865637184434	2427.20436861414	-6.33887403231184	147.64302486229
0.0341760358255783	330.092977340585	8.00002497434616	973.140760525176	492.634575033728	-126.33035230852	279.500186223708	-200.18730456953	14.7941339638579	330.092977340585
NA	141.890446004842	NA	492.634575033728	691.550839767569	-140.366759565324	426.907681845792	-280.250507642997	21.654553062148	141.890446004842
NA	456.054305996286	NA	-126.33035230852	-140.366759565324	1788.663157068	-418.613211143407	26.7651988649148	1.38228932543029	456.054305996286
NA	158.775775438666	NA	279.500186223708	426.907681845792	-418.613211143407	4631.68577317806	-74.3546088417753	-10.5900052521461	158.775775438666
NA	130.519813296092	NA	-200.18730456953	-280.250507642997	26.7651988649148	-74.3546088417753	2131.37989146543	6.08317242567805	130.519813296092
0.0371319664173943	508.246844382884	8.00002497434616	3468.88869699675	1430.14724457603	227.559526383518	238.830863295049	-31.059775802493	5.00117695216394	508.246844382884
NA	433.667621219593	NA	1430.14724457603	3570.79023763941	181.059273228607	249.083032175259	636.791685692664	3.30187854958589	433.667621219593
NA	597.240551220926	NA	227.559526383518	181.059273228607	1648.90008996033	237.423824349276	149.54260490172	-5.58471480035254	597.240551220926
NA	378.94049817383	NA	238.830863295049	249.083032175259	237.423824349276	1758.54362817897	327.609672005681	-4.82049334591396	378.94049817383
NA	202.769045753672	NA	-31.059775802493	636.791685692664	149.54260490172	327.609672005681	3436.41922185717	-6.77623755690512	202.769045753672
0.0492618572931717	327.505706928334	8.00002497434616	813.789612820817	284.921595659849	125.716391364484	298.165811301641	104.256236359587	4.07953236765892	327.505706928334
NA	129.595651935381	NA	284.921595659849	439.570656231747	-52.908595622642	134.957176688067	208.807517453311	15.031622434593	129.595651935381
NA	514.901931614034	NA	125.716391364484	-52.908595622642	1550.74263391944	32.1651034404933	94.3485902881727	-16.4313324805077	514.901931614034
NA	740.316512721825	NA	298.165811301641	134.957176688067	32.1651034404933	1038.61430986737	61.0005445794301	3.75504986910524	740.316512721825
NA	152.203009640809	NA	104.256236359587	208.807517453311	94.3485902881727	61.0005445794301	2458.1955238263	-5.98594154426971	152.203009640809
0.0178728606910543	534.216810802347	4	3534.50366134893	-33.4363839987335	35.935926495056	730.508272241055	-2.52162317475064e-12	-9.26237349471482	534.216810802347
NA	337.273697161838	NA	-33.4363839987335	3113.32732208865	1407.65095660888	663.819914125554	-1.77106226561183e-11	65.109885064609	337.273697161838
NA	603.863116332167	NA	35.935926495056	1407.65095660888	3723.19978040309	259.828571680746	3.75201786065238e-12	-21.5839597138058	603.863116332167
NA	390.674824504231	NA	730.508272241055	663.819914125554	259.828571680746	2825.80743364875	7.16888851472111e-12	-16.9792434154542	390.674824504231
NA	1.49765762047612e-14	NA	-2.52162317475064e-12	-1.77106226561183e-11	3.75201786065238e-12	7.16888851472111e-12	1.86433280103618e-14	2.38365055979578e-13	1.49765762047612e-14
