# Supplementary material for: Hierarchical Modeling for Rare Event Detection and Cell Subset Alignment across Flow Cytometry Samples
Source: PLoS Comput Biol. 2013 Jul 11;9(7):e1003130. doi: 10.1371/journal.pcbi.1003130 (PMC3708855; doi:10.1371/journal.pcbi.1003130)
Supplement: Software S1 — contains a Makefile, source code and scripts to generate the figures shown in the manuscript. (ZIP) [file pcbi.1003130.s003.zip › Software S1/data/flame48/Spike_48_MM.MixtureModel.mst.SWR.txt]

file	mst3	mst4	mst5	mst6	mst7	mst8	mst9	mst10	mst11	mst12	mst13	mst14	mst15	mst16	mst17	mst18	mst19	mst20	mst21	mst22	mst23	mst24	mst25	mst26	mst27	mst28	mst29	mst30	mst31	mst32	mst33	mst34	mst35	mst36	mst37	mst38	mst39	mst40	mst41	mst42	mst43	mst44	mst45	mst46	mst47	mst48	choose
CD3CD45_0.000000_0_xs.mst	0.711115689775894	1.307047953363	1.18718863092043	1.55448217870849	0.664655202062403	0.645190824079307	1.53056704528443	1.78393580221833	1.76394062728577	0.686964442332815	1.71523139659252	0.675635281941828	0.65077766188651	0.695200978606859	0.68727158896423	0.678078543873616	0.703633904140703	0.760066735559433	0.745387198602897	0.707553206815812	0.761182772356473	0.67731502370638	0.74441088913628	0.717366192543636	0.731818932660655	0.691238093662371	0.578879862505929	0.600150315395476	0.558010178217957	0.477948007656268	0.595980094074194	0.46585678990704	0.535721719517174	0.57350067785586	0.607468396062638	0.429259080540814	0.574706783722552	0.485526808517068	0.433120027136348	0.398024124458397	0.596143975993903	0.393102861194022	0.426438134414562	0.458603159807992	0.484392941826103	0.468671026664662	44
CD3CD45_0.015625_1_xs.mst	0.817783042297892	1.27190931166556	1.33552107037383	1.37872425548403	0.794636103846476	0.739431099062483	0.748477151492753	0.768537028130033	0.825071618059624	0.784207526282603	0.829954398852955	0.947423483721802	0.85498291486119	0.852657608311413	0.934200071961829	0.899310246139222	0.656134318005102	0.85188669224634	0.810110764792055	0.781903323014166	1.11527188036343	0.700621947939292	0.606181337041211	0.687721673165334	0.681529816071448	0.59375344304831	0.638919312233184	0.689978841194318	0.601650395089428	0.612411219220895	0.669325035016951	0.574002231665949	0.659464481372646	0.63483203238689	0.617012962332272	0.583937308979689	0.603141172629376	0.559314089565686	0.644894915801557	0.565867270203616	0.578866127697683	0.432679121178512	0.463263038871848	0.449692086785024	0.54183728228987	0.556631511625225	44
CD3CD45_0.031250_2_xs.mst	0.841225317862446	1.33557236068496	1.30380609322286	1.25373171749209	0.80972999746672	0.842071057292952	0.78113149800347	0.773093763475463	0.777768112991884	0.874816229121515	1.8577291033287	0.883878982082659	0.94759043134156	0.800341421799414	0.821244918284035	0.839421291392665	0.736557414350702	0.679862967986059	0.913132049536148	0.664913764769266	0.622593324163178	0.707018050862752	0.649744499424626	0.707619563782558	0.62828337524682	0.677088979449577	0.583819071392626	0.474139294753798	0.613703656815097	0.624713797641424	0.617578151937342	0.489300984662599	0.657310150224084	0.493721540934496	0.499779753032784	0.595592783766626	0.642925316141354	0.469340464509954	0.669511429457336	0.448987889888027	0.583688212543948	0.567379180272942	0.432773477360571	0.521161046314644	0.548439633864943	0.468165467759379	45
CD3CD45_0.062500_3_xs.mst	0.820485204211855	1.23028861423398	1.21292041049188	1.38252225223848	0.793863664667662	0.770100154814345	0.773889864063672	0.808141867435225	0.819377646997357	0.84639693197116	0.833029649486214	0.857152270623807	0.780450535920466	0.928224282123146	0.92121183028166	0.912994299696096	0.907886661576194	0.877211610549278	1.10311723468921	0.808967173574218	0.953373064486253	0.739885411235692	0.721189126995658	0.72142743566584	0.716205146017288	0.682883706936345	0.608215456632941	0.610339900324344	0.64879570948751	0.709233328974219	0.603420303296143	0.606130807433411	0.615930403291314	0.661317852963685	0.620862379547215	0.621695464235829	0.619361587935766	0.592257055863633	0.516246112638	0.480394255058767	0.637461161788654	0.623525044936233	0.58646781484149	0.416801689270339	0.566297408046048	0.463059538232673	46
CD3CD45_0.125000_4_xs.mst	0.769581931303226	1.1841352627601	1.1375664460532	1.21246460809904	1.25926521370867	0.705298923139895	0.724134285982682	0.751722972521568	0.958058773080292	0.767217760961934	0.693250323750067	0.788093094529057	1.01369464217494	0.802449771732816	0.806710004439545	0.808876761234722	0.779704592983593	0.837446992689912	0.824750874379895	0.80885045326151	0.847317814076515	0.647785365130974	0.676235222299527	0.922207488144168	0.625566081709289	0.716199767871884	0.699603282348354	0.638923041835701	0.586577825877033	0.671309941321622	0.809237075449663	0.627640306824016	0.541186184391768	0.611533542806047	0.646025405697332	0.659887370753622	0.689800329827748	0.624057330267184	0.63326123543488	0.654333697682188	0.65469808665156	0.541044920644868	0.63003716803421	0.51495449877879	0.664902753252743	0.623727770427561	46
CD3CD45_0.250000_5_xs.mst	0.783186265166	1.31263813827538	1.22383115787864	1.24131415499867	0.784435115687964	0.73458661099618	0.750356099132693	0.704484728875144	0.73834811859095	0.817958319387228	0.793835398423977	0.840746995581221	0.80542671104788	0.664834605295179	0.927061520879152	0.785033109065242	0.916598163393562	0.803867647618082	0.811598780008412	0.684733711025725	0.854413834009368	0.685744935519986	0.660624836187973	0.61872988907807	0.688382281774248	0.621440507556227	0.762553103240968	0.541933270016399	0.586359656970511	0.570823458911469	0.651419295294372	0.486655812409447	0.598153515676521	0.596707239878819	0.570707250583465	0.595950762755461	0.512712434137256	0.612509136390446	0.468215583235422	0.55565834104739	0.439512161238974	0.42840474159778	0.559967623935378	0.622038356782886	0.489703169103547	0.506943300096946	44
