# Supplementary material for: Hierarchical Modeling for Rare Event Detection and Cell Subset Alignment across Flow Cytometry Samples
Source: PLoS Comput Biol. 2013 Jul 11;9(7):e1003130. doi: 10.1371/journal.pcbi.1003130 (PMC3708855; doi:10.1371/journal.pcbi.1003130)
Supplement: Software S1 — contains a Makefile, source code and scripts to generate the figures shown in the manuscript. (ZIP) [file pcbi.1003130.s003.zip › Software S1/data/flowclust/CD3CD45_0.000000_0_xs.txt.64.labels]

	x
1	0
2	45
3	0
4	0
5	0
6	0
7	24
8	0
9	1
10	55
11	0
12	0
13	24
14	0
15	60
16	0
17	55
18	0
19	9
20	8
21	18
22	27
23	0
24	56
25	0
26	0
27	8
28	60
29	0
30	0
31	2
32	5
33	16
34	22
35	2
36	0
37	57
38	23
39	34
40	8
41	45
42	22
43	63
44	13
45	1
46	1
47	0
48	0
49	45
50	13
51	18
52	28
53	16
54	0
55	0
56	16
57	53
58	56
59	0
60	0
61	33
62	0
63	2
64	16
65	0
66	55
67	45
68	0
69	8
70	0
71	56
72	0
73	45
74	0
75	22
76	0
77	0
78	13
79	56
80	20
81	0
82	61
83	64
84	61
85	0
86	2
87	39
88	16
89	0
90	55
91	0
92	64
93	55
94	1
95	0
96	22
97	0
98	0
99	0
100	29
101	0
102	0
103	6
104	31
105	0
106	56
107	43
108	3
109	13
110	0
111	6
112	49
113	5
114	0
115	0
116	0
117	0
118	0
119	64
120	0
121	0
122	34
123	0
124	10
125	0
126	55
127	4
128	0
129	0
130	43
131	0
132	24
133	18
134	16
135	52
136	0
137	2
138	0
139	44
140	0
141	56
142	0
143	64
144	0
145	0
146	0
147	6
148	6
149	0
150	2
151	55
152	56
153	0
154	18
155	16
156	13
157	0
158	26
159	29
160	8
161	22
162	28
163	0
164	16
165	16
166	0
167	0
168	16
169	62
170	64
171	5
172	57
173	28
174	0
175	59
176	0
177	1
178	0
179	18
180	0
181	16
182	18
183	6
184	51
185	13
186	44
187	0
188	45
189	33
190	18
191	42
192	0
193	28
194	56
195	9
196	0
197	0
198	0
199	16
200	5
201	16
202	16
203	0
204	0
205	0
206	0
207	0
208	0
209	0
210	0
211	64
212	0
213	62
214	58
215	28
216	0
217	26
218	20
219	1
220	0
221	42
222	52
223	42
224	0
225	0
226	16
227	32
228	0
229	16
230	6
231	0
232	16
233	0
234	0
235	55
236	56
237	56
238	9
239	45
240	20
241	61
242	18
243	0
244	16
245	6
246	0
247	24
248	0
249	0
250	16
251	34
252	0
253	64
254	0
255	28
256	0
257	2
258	0
259	42
260	0
261	63
262	9
263	0
264	0
265	0
266	8
267	0
268	61
269	0
270	0
271	0
272	58
273	0
274	1
275	0
276	0
277	16
278	2
279	0
280	16
281	59
282	56
283	16
284	0
285	25
286	7
287	0
288	2
289	16
290	33
291	55
292	55
293	0
294	56
295	0
296	0
297	0
298	0
299	9
300	0
301	22
302	0
303	8
304	20
305	0
306	16
307	45
308	20
309	64
310	0
311	0
312	0
313	42
314	33
315	2
316	33
317	0
318	45
319	2
320	0
321	0
322	28
323	25
324	56
325	0
326	64
327	45
328	0
329	0
330	64
331	45
332	0
333	16
334	7
335	34
336	16
337	56
338	16
339	0
340	0
341	64
342	0
343	64
344	24
345	16
346	0
347	6
348	45
349	64
350	28
351	2
352	1
353	42
354	6
355	56
356	61
357	13
358	0
359	40
360	64
361	27
362	64
363	64
364	0
365	0
366	59
367	0
368	0
369	0
370	0
371	0
372	0
373	0
374	0
375	60
376	41
377	0
378	46
379	27
380	51
381	44
382	0
383	0
384	16
385	57
386	0
387	64
388	25
389	0
390	16
391	2
392	16
393	0
394	45
395	0
396	49
397	64
398	57
399	9
400	56
401	3
402	0
403	28
404	31
405	44
406	49
407	18
408	0
409	0
410	0
411	0
412	56
413	43
414	0
415	0
416	26
417	0
418	61
419	56
420	47
421	0
422	16
423	64
424	9
425	0
426	0
427	64
428	0
429	0
430	51
431	2
432	0
433	17
434	43
435	0
436	8
437	0
438	45
439	18
440	14
441	34
442	0
443	0
444	56
445	0
446	38
447	2
448	16
449	0
450	0
451	56
452	18
453	0
454	31
455	34
456	0
457	56
458	62
459	2
460	55
461	0
462	9
463	44
464	7
465	9
466	61
467	0
468	0
469	0
470	28
471	64
472	16
473	13
474	62
475	18
476	6
477	45
478	39
479	0
480	0
481	42
482	30
483	49
484	16
485	16
486	18
487	0
488	29
489	60
490	34
491	64
492	42
493	0
494	44
495	16
496	45
497	0
498	8
499	8
500	1
501	34
502	18
503	6
504	16
505	64
506	45
507	64
508	56
509	0
510	16
511	0
512	49
513	16
514	0
515	24
516	1
517	22
518	18
519	0
520	19
521	0
522	44
523	0
524	33
525	16
526	49
527	25
528	1
529	40
530	0
531	44
532	24
533	28
534	1
535	34
536	64
537	59
538	0
539	61
540	0
541	0
542	0
543	0
544	0
545	42
546	28
547	56
548	0
549	0
550	45
551	0
552	42
553	1
554	3
555	0
556	61
557	20
558	51
559	49
560	62
561	0
562	0
563	0
564	9
565	18
566	9
567	30
568	64
569	2
570	0
571	24
572	53
573	0
574	34
575	46
576	0
577	45
578	7
579	0
580	60
581	56
582	64
583	63
584	0
585	0
586	56
587	18
588	34
589	1
590	18
591	63
592	0
593	0
594	0
595	0
596	2
597	0
598	64
599	0
600	18
601	64
602	31
603	62
604	49
605	44
606	0
607	0
608	0
609	0
610	0
611	64
612	28
613	0
614	60
615	0
616	34
617	64
618	0
619	18
620	16
621	8
622	18
623	0
624	62
625	2
626	2
627	16
628	61
629	9
630	0
631	0
632	10
633	0
634	4
635	0
636	63
637	56
638	0
639	36
640	0
641	3
642	0
643	57
644	8
645	52
646	61
647	0
648	2
649	0
650	45
651	58
652	16
653	0
654	17
655	0
656	44
657	58
658	26
659	33
660	4
661	42
662	45
663	45
664	45
665	60
666	23
667	28
668	0
669	16
670	0
671	18
672	0
673	18
674	34
675	0
676	56
677	9
678	0
679	16
680	55
681	48
682	0
683	16
684	43
685	0
686	64
687	0
688	44
689	0
690	45
691	33
692	6
693	0
694	0
695	49
696	61
697	61
698	0
699	0
700	22
701	61
702	6
703	0
704	16
705	0
706	1
707	20
708	55
709	0
710	42
711	13
712	0
713	61
714	0
715	28
716	0
717	56
718	0
719	0
720	0
721	13
722	0
723	42
724	18
725	42
726	22
727	2
728	58
729	59
730	57
731	18
732	61
733	61
734	44
735	28
736	60
737	49
738	1
739	60
740	57
741	42
742	0
743	33
744	42
745	52
746	55
747	6
748	61
749	56
750	0
751	26
752	56
753	0
754	16
755	0
756	0
757	0
758	30
759	0
760	56
761	55
762	18
763	61
764	0
765	60
766	0
767	17
768	64
769	53
770	5
771	16
772	38
773	0
774	0
775	16
776	18
777	0
778	1
779	0
780	0
781	58
782	16
783	0
784	57
785	49
786	0
787	0
788	58
789	22
790	22
791	0
792	0
793	42
794	0
795	0
796	49
797	16
798	10
799	42
800	0
801	0
802	28
803	0
804	49
805	0
806	58
807	45
808	0
809	0
810	56
811	26
812	0
813	0
814	60
815	2
816	45
817	16
818	9
819	16
820	1
821	44
822	31
823	7
824	28
825	61
826	0
827	61
828	0
829	42
830	0
831	64
832	34
833	45
834	0
835	0
836	56
837	0
838	34
839	56
840	33
841	0
842	1
843	8
844	45
845	0
846	0
847	56
848	24
849	18
850	0
851	0
852	61
853	0
854	34
855	57
856	0
857	0
858	42
859	43
860	0
861	6
862	64
863	42
864	0
865	16
866	2
867	42
868	28
869	16
870	0
871	0
872	62
873	0
874	28
875	34
876	16
877	62
878	16
879	2
880	0
881	22
882	18
883	42
884	56
885	0
886	57
887	4
888	42
889	0
890	7
891	1
892	2
893	42
894	16
895	6
896	57
897	6
898	16
899	26
900	16
901	20
902	64
903	16
904	55
905	42
906	0
907	44
908	33
909	16
910	0
911	64
912	24
913	0
914	9
915	55
916	56
917	0
918	0
919	7
920	33
921	10
922	39
923	0
924	57
925	59
926	42
927	8
928	6
929	2
930	2
931	55
932	26
933	34
934	64
935	27
936	0
937	0
938	58
939	0
940	0
941	55
942	64
943	6
944	44
945	59
946	1
947	63
948	0
949	2
950	61
951	0
952	0
953	2
954	0
955	56
956	56
957	45
958	0
959	9
960	56
961	46
962	22
963	28
964	64
965	1
966	0
967	42
968	60
969	9
970	16
971	18
972	18
973	16
974	10
975	45
976	58
977	49
978	9
979	62
980	64
981	0
982	0
983	0
984	0
985	22
986	16
987	34
988	30
989	28
990	0
991	16
992	20
993	17
994	64
995	0
996	56
997	34
998	16
999	0
1000	0
1001	1
1002	33
1003	62
1004	2
1005	36
1006	16
1007	0
1008	44
1009	6
1010	62
1011	6
1012	6
1013	34
1014	24
1015	64
1016	42
1017	61
1018	58
1019	2
1020	24
1021	64
1022	0
1023	57
1024	0
1025	2
1026	45
1027	31
1028	6
1029	44
1030	28
1031	42
1032	11
1033	0
1034	55
1035	18
1036	0
1037	42
1038	0
1039	0
1040	26
1041	64
1042	18
1043	0
1044	0
1045	42
1046	9
1047	6
1048	60
1049	57
1050	25
1051	9
1052	16
1053	28
1054	28
1055	28
1056	64
1057	0
1058	0
1059	0
1060	38
1061	0
1062	0
1063	60
1064	18
1065	13
1066	57
1067	0
1068	3
1069	34
1070	64
1071	61
1072	18
1073	64
1074	55
1075	0
1076	35
1077	0
1078	0
1079	2
1080	0
1081	0
1082	16
1083	45
1084	28
1085	10
1086	0
1087	55
1088	61
1089	39
1090	6
1091	8
1092	56
1093	0
1094	44
1095	16
1096	42
1097	22
1098	22
1099	0
1100	55
1101	1
1102	64
1103	31
1104	34
1105	22
1106	0
1107	0
1108	16
1109	56
1110	31
1111	45
1112	61
1113	2
1114	55
1115	60
1116	18
1117	0
1118	0
1119	18
1120	0
1121	61
1122	13
1123	0
1124	18
1125	0
1126	56
1127	9
1128	64
1129	0
1130	33
1131	0
1132	28
1133	9
1134	16
1135	8
1136	56
1137	16
1138	62
1139	34
1140	0
1141	0
1142	0
1143	0
1144	16
1145	0
1146	16
1147	0
1148	58
1149	34
1150	61
1151	26
1152	57
1153	0
1154	56
1155	18
1156	0
1157	18
1158	0
1159	42
1160	0
1161	6
1162	16
1163	1
1164	16
1165	62
1166	0
1167	0
1168	7
1169	0
1170	56
1171	7
1172	64
1173	0
1174	0
1175	45
1176	13
1177	0
1178	0
1179	33
1180	0
1181	8
1182	33
1183	49
1184	0
1185	0
1186	52
1187	0
1188	16
1189	0
1190	28
1191	16
1192	0
1193	0
1194	0
1195	55
1196	16
1197	52
1198	4
1199	2
1200	6
1201	26
1202	64
1203	51
1204	16
1205	45
1206	0
1207	16
1208	58
1209	25
1210	64
1211	44
1212	16
1213	45
1214	5
1215	16
1216	2
1217	4
1218	0
1219	56
1220	0
1221	18
1222	0
1223	40
1224	0
1225	18
1226	0
1227	0
1228	7
1229	0
1230	61
1231	58
1232	0
1233	0
1234	0
1235	64
1236	0
1237	0
1238	33
1239	0
1240	2
1241	0
1242	0
1243	6
1244	2
1245	0
1246	34
1247	0
1248	4
1249	62
1250	49
1251	0
1252	28
1253	44
1254	0
1255	1
1256	57
1257	0
1258	0
1259	18
1260	0
1261	2
1262	45
1263	62
1264	17
1265	30
1266	1
1267	0
1268	17
1269	4
1270	13
1271	0
1272	34
1273	18
1274	0
1275	45
1276	56
1277	45
1278	0
1279	6
1280	51
1281	18
1282	42
1283	9
1284	20
1285	8
1286	0
1287	17
1288	57
1289	0
1290	64
1291	0
1292	64
1293	0
1294	0
1295	1
1296	0
1297	16
1298	16
1299	2
1300	6
1301	0
1302	55
1303	64
1304	8
1305	0
1306	2
1307	0
1308	0
1309	55
1310	27
1311	64
1312	26
1313	16
1314	20
1315	56
1316	58
1317	49
1318	46
1319	26
1320	4
1321	0
1322	2
1323	28
1324	0
1325	0
1326	24
1327	3
1328	64
1329	44
1330	28
1331	2
1332	42
1333	16
1334	49
1335	49
1336	8
1337	0
1338	42
1339	6
1340	44
1341	0
1342	52
1343	20
1344	64
1345	35
1346	26
1347	18
1348	8
1349	0
1350	0
1351	0
1352	49
1353	25
1354	20
1355	42
1356	64
1357	64
1358	8
1359	25
1360	57
1361	17
1362	64
1363	0
1364	0
1365	8
1366	0
1367	0
1368	16
1369	64
1370	60
1371	0
1372	9
1373	17
1374	64
1375	45
1376	0
1377	0
1378	16
1379	6
1380	16
1381	64
1382	0
1383	24
1384	16
1385	16
1386	64
1387	28
1388	6
1389	6
1390	0
1391	16
1392	0
1393	6
1394	0
1395	22
1396	34
1397	0
1398	16
1399	8
1400	1
1401	0
1402	0
1403	49
1404	16
1405	49
1406	55
1407	0
1408	0
1409	64
1410	0
1411	64
1412	51
1413	61
1414	1
1415	0
1416	16
1417	25
1418	0
1419	6
1420	45
1421	0
1422	0
1423	1
1424	18
1425	0
1426	34
1427	0
1428	64
1429	9
1430	0
1431	0
1432	0
1433	28
1434	6
1435	0
1436	0
1437	0
1438	0
1439	13
1440	18
1441	49
1442	53
1443	0
1444	0
1445	56
1446	44
1447	64
1448	62
1449	6
1450	6
1451	42
1452	28
1453	57
1454	18
1455	0
1456	33
1457	0
1458	56
1459	22
1460	6
1461	42
1462	18
1463	55
1464	60
1465	0
1466	0
1467	0
1468	0
1469	55
1470	5
1471	0
1472	34
1473	0
1474	0
1475	57
1476	64
1477	0
1478	55
1479	61
1480	31
1481	0
1482	0
1483	0
1484	28
1485	0
1486	33
1487	0
1488	1
1489	56
1490	0
1491	64
1492	2
1493	0
1494	49
1495	61
1496	0
1497	6
1498	42
1499	63
1500	33
1501	0
1502	42
1503	64
1504	39
1505	1
1506	55
1507	33
1508	42
1509	25
1510	41
1511	26
1512	0
1513	16
1514	1
1515	0
1516	0
1517	49
1518	4
1519	13
1520	16
1521	45
1522	9
1523	8
1524	42
1525	63
1526	56
1527	49
1528	8
1529	16
1530	0
1531	61
1532	61
1533	2
1534	16
1535	0
1536	0
1537	0
1538	8
1539	0
1540	30
1541	0
1542	25
1543	63
1544	0
1545	0
1546	56
1547	26
1548	18
1549	31
1550	62
1551	45
1552	0
1553	1
1554	18
1555	63
1556	0
1557	0
1558	1
1559	0
1560	9
1561	0
1562	1
1563	6
1564	58
1565	64
1566	1
1567	2
1568	19
1569	0
1570	49
1571	43
1572	1
1573	20
1574	0
1575	61
1576	55
1577	56
1578	55
1579	0
1580	0
1581	44
1582	49
1583	1
1584	4
1585	42
1586	44
1587	44
1588	6
1589	9
1590	8
1591	0
1592	16
1593	46
1594	33
1595	1
1596	8
1597	0
1598	0
1599	64
1600	16
1601	16
1602	56
1603	13
1604	18
1605	7
1606	49
1607	45
1608	0
1609	61
1610	3
1611	58
1612	0
1613	0
1614	28
1615	61
1616	7
1617	62
1618	45
1619	16
1620	0
1621	0
1622	0
1623	0
1624	10
1625	3
1626	0
1627	0
1628	0
1629	16
1630	58
1631	18
1632	0
1633	0
1634	61
1635	31
1636	5
1637	3
1638	1
1639	0
1640	33
1641	0
1642	6
1643	0
1644	1
1645	64
1646	61
1647	34
1648	45
1649	16
1650	56
1651	33
1652	22
1653	22
1654	45
1655	57
1656	58
1657	58
1658	2
1659	1
1660	6
1661	0
1662	0
1663	11
1664	11
1665	0
1666	33
1667	0
1668	49
1669	20
1670	24
1671	9
1672	0
1673	56
1674	7
1675	57
1676	1
1677	51
1678	9
1679	9
1680	9
1681	0
1682	0
1683	56
1684	42
1685	64
1686	0
1687	56
1688	10
1689	56
1690	6
1691	0
1692	8
1693	16
1694	0
1695	16
1696	1
1697	17
1698	0
1699	9
1700	9
1701	16
1702	42
1703	45
1704	0
1705	0
1706	0
1707	20
1708	61
1709	34
1710	42
1711	5
1712	24
1713	56
1714	11
1715	44
1716	0
1717	0
1718	0
1719	0
1720	9
1721	42
1722	57
1723	61
1724	16
1725	64
1726	16
1727	26
1728	61
1729	20
1730	0
1731	0
1732	0
1733	13
1734	39
1735	55
1736	56
1737	45
1738	8
1739	6
1740	0
1741	0
1742	56
1743	0
1744	0
1745	0
1746	0
1747	58
1748	18
1749	0
1750	34
1751	64
1752	16
1753	1
1754	62
1755	56
1756	0
1757	0
1758	0
1759	7
1760	1
1761	22
1762	6
1763	18
1764	64
1765	0
1766	58
1767	0
1768	64
1769	0
1770	34
1771	0
1772	7
1773	3
1774	0
1775	23
1776	45
1777	57
1778	0
1779	63
1780	0
1781	0
1782	24
1783	16
1784	25
1785	0
1786	16
1787	0
1788	9
1789	27
1790	48
1791	10
1792	2
1793	56
1794	33
1795	0
1796	56
1797	64
1798	64
1799	28
1800	20
1801	18
1802	64
1803	2
1804	18
1805	16
1806	51
1807	0
1808	3
1809	18
1810	0
1811	0
1812	33
1813	0
1814	58
1815	0
1816	45
1817	52
1818	0
1819	0
1820	57
1821	58
1822	16
1823	18
1824	16
1825	39
1826	0
1827	0
1828	0
1829	31
1830	1
1831	0
1832	16
1833	24
1834	18
1835	58
1836	2
1837	0
1838	0
1839	0
1840	0
1841	0
1842	55
1843	61
1844	29
1845	52
1846	28
1847	16
1848	0
1849	64
1850	0
1851	42
1852	0
1853	13
1854	3
1855	33
1856	0
1857	64
1858	49
1859	55
1860	5
1861	16
1862	1
1863	11
1864	1
1865	16
1866	16
1867	33
1868	49
1869	16
1870	9
1871	56
1872	25
1873	18
1874	45
1875	13
1876	55
1877	64
1878	16
1879	57
1880	0
1881	7
1882	6
1883	64
1884	56
1885	49
1886	0
1887	0
1888	13
1889	49
1890	0
1891	0
1892	6
1893	0
1894	0
1895	0
1896	45
1897	34
1898	31
1899	59
1900	0
1901	0
1902	28
1903	0
1904	1
1905	0
1906	3
1907	0
1908	3
1909	16
1910	6
1911	1
1912	23
1913	18
1914	13
1915	16
1916	0
1917	62
1918	0
1919	62
1920	56
1921	18
1922	49
1923	62
1924	0
1925	16
1926	0
1927	0
1928	8
1929	0
1930	0
1931	64
1932	27
1933	0
1934	1
1935	0
1936	44
1937	58
1938	45
1939	0
1940	0
1941	1
1942	33
1943	0
1944	22
1945	0
1946	42
1947	16
1948	6
1949	2
1950	0
1951	34
1952	16
1953	0
1954	32
1955	56
1956	64
1957	16
1958	42
1959	18
1960	45
1961	22
1962	56
1963	27
1964	64
1965	62
1966	0
1967	0
1968	0
1969	24
1970	55
1971	0
1972	8
1973	42
1974	55
1975	31
1976	45
1977	0
1978	45
1979	33
1980	54
1981	0
1982	55
1983	0
1984	32
1985	0
1986	0
1987	0
1988	64
1989	16
1990	51
1991	13
1992	16
1993	56
1994	45
1995	45
1996	56
1997	1
1998	56
1999	9
[truncated: 48,001 more rows]
