# Supplementary material for: Hierarchical Modeling for Rare Event Detection and Cell Subset Alignment across Flow Cytometry Samples
Source: PLoS Comput Biol. 2013 Jul 11;9(7):e1003130. doi: 10.1371/journal.pcbi.1003130 (PMC3708855; doi:10.1371/journal.pcbi.1003130)
Supplement: Software S1 — contains a Makefile, source code and scripts to generate the figures shown in the manuscript. (ZIP) [file pcbi.1003130.s003.zip › Software S1/data/flowclust/CD3CD45_0.000000_0_xs.txt.64.mus]

	V1	V2	V3	V4	V5
1	348.120354077008	165.102062207217	536.714321060074	777.271485208702	188.05009346617
2	351.061827084192	161.704800752548	527.695554858772	771.929044534161	23.3359368808815
3	571.329816236702	529.205315859141	618.420333957219	324.944238310707	213.035077365824
4	395.756825990025	208.424822989503	537.619150983643	790.226704630418	104.86402969171
5	344.438217869264	193.589473601254	508.496976183076	695.690365482395	152.379607442784
6	506.72699394513	402.45390199877	601.63874117974	376.826735878029	230.914843187591
7	181.711435246874	304.51684982486	496.933473338263	357.707973412205	115.9870538173
8	341.493992281465	150.181434142951	480.406167512088	122.881324536756	175.1658090644
9	480.969465989709	423.967207655927	654.574009660178	360.308177375601	213.625761005177
10	289.652047586978	270.752117304975	366.692116498685	214.747018665514	149.733046025897
11	605.186819393257	462.35771956098	636.844058590189	797.57902464902	220.47919324512
12	480.354473312087	372.107790412434	632.103867950303	230.412777811497	149.526205821022
13	360.142646043888	173.976409802523	553.109677489076	729.65765430416	202.628299721271
14	387.337723082721	204.962582522695	513.675519067815	199.942847610841	75.5114316199969
15	395.179154102154	215.797543117532	525.305687038846	448.69154196715	79.8975941816802
16	327.682244514681	120.108988499357	500.530472103032	812.828626685614	119.506101097837
17	570.223388958488	368.763186206164	595.611562707161	314.718967162489	141.661453868555
18	335.592305606477	126.75576045237	459.040627093938	748.853803874858	126.177653653739
19	428.439770714114	455.826817691169	496.710275545798	280.961961111064	84.6466506956482
20	375.073707918818	195.753755537001	463.056818919582	203.302196612154	172.930240968204
21	461.621241678319	475.864344065326	610.341848588624	292.150869202538	226.669958768624
22	124.802607388347	247.777827485033	348.100859425374	269.617023147684	185.428301123581
23	513.383443336148	496.440396977244	619.230185452919	352.698518891057	118.231092381125
24	382.966995919601	427.819077564922	503.50864412639	300.772218967286	215.74139647526
25	198.107922729534	175.259994811439	450.672127652541	276.619469185024	156.889688179694
26	357.943094634421	186.675833435832	495.09740207091	104.789001454696	115.58610347467
27	330.935502705127	177.441679838481	436.463320376432	221.588576503297	190.297237163149
28	345.666492428564	159.466958569158	521.512324103279	218.518162423814	164.199962803879
29	491.844864393025	439.348956320799	579.583468913393	370.261950022005	143.887834526911
30	420.107384606926	211.292252683216	522.357347710858	740.966974240001	174.896354340004
31	172.481599054478	172.941778449346	461.425354261307	726.951208665503	165.021077451997
32	665.14532852113	424.26644166325	623.659461673114	760.798211332765	135.839683481177
33	345.793342623038	151.952452762709	473.997425125965	727.910113633149	203.010158083782
34	354.512569262685	166.890699327701	479.719532439513	194.544344584316	76.8239990119659
35	255.410375151999	453.813700928658	608.563991835699	436.911656991392	247.886843841166
36	473.078311500243	323.018986976415	506.789761315001	303.240006623434	85.4954112593171
37	665.204424567641	454.873864448049	664.133674683107	761.965148429875	89.1744064773641
38	582.914081521038	354.932555323578	599.580209846661	316.826365261955	79.0319987037199
39	500.87778989069	359.714210456185	600.57163214547	338.517581002609	150.027780009994
40	317.468484243973	134.388333422308	466.828152525246	628.911924184765	166.01171329903
41	331.795105715549	178.476582899964	486.3706758792	725.418991803199	201.146807565612
42	366.391023151806	192.091664586938	484.693953968033	755.351154839538	141.350332968726
43	524.20142063507	366.587963635279	593.780716277048	333.212214620253	82.5335674921502
44	315.076311956456	126.891072939781	543.217987712043	166.466120018848	129.480283680168
45	354.579939406024	171.314178894543	548.73946882089	759.119751430577	109.053160693658
46	175.443016351175	120.884105002353	471.648232378134	348.482523953051	128.657459936991
47	346.75562059517	178.247085678307	470.982355287784	664.424535270239	152.003078137289
48	370.32105710502	212.15030326479	470.78811577696	665.254623838236	159.562519277978
49	534.609534787653	409.306045959876	635.209608877195	341.204036939788	176.392715442661
50	343.489780943303	202.425112333812	481.300362331372	594.276999581511	62.974610811905
51	348.335965157637	155.455026004098	489.409428878006	144.986882435296	14.6394771293733
52	494.700165304535	396.709828795756	604.277022800001	366.736540165727	20.7940798487945
53	375.432120153716	186.230631442696	451.92038518284	68.2077459323453	166.504859971962
54	328.699405994693	160.810037267094	467.234987702114	705.357915972879	145.344075185529
55	330.000421827913	120.929534694884	484.884630530812	768.149766382621	31.090461387724
56	333.78179460453	134.260392528879	478.433800715075	796.063800636108	168.571548375694
57	531.132353070875	402.267169241524	616.25735329707	304.411674305267	250.656476023502
58	488.156967679395	397.09516249505	624.685106108009	377.098091633221	112.373717793802
59	185.286120798376	123.074161033382	501.841690074061	770.565006694972	156.038393305637
60	539.935420076743	325.679896770144	516.211860611353	331.1069512802	174.678483835762
61	540.342746080871	360.569448694579	642.312702409127	357.473619288687	248.465660431224
62	560.742681259533	352.829657843659	623.160902041241	391.563174560528	170.352606346211
63	377.284562173776	193.807031167595	501.830120690215	701.326145318258	94.0950182031876
64	330.375089140806	123.225068247757	527.817294868426	756.526944946726	146.528973951496
