# Supplementary material for: Hierarchical Modeling for Rare Event Detection and Cell Subset Alignment across Flow Cytometry Samples
Source: PLoS Comput Biol. 2013 Jul 11;9(7):e1003130. doi: 10.1371/journal.pcbi.1003130 (PMC3708855; doi:10.1371/journal.pcbi.1003130)
Supplement: Software S1 — contains a Makefile, source code and scripts to generate the figures shown in the manuscript. (ZIP) [file pcbi.1003130.s003.zip › Software S1/data/flowclust/CD3CD45_0.015625_1_xs.txt.64.labels]

	x
1	0
2	28
3	32
4	0
5	32
6	0
7	13
8	29
9	0
10	9
11	7
12	43
13	11
14	55
15	16
16	57
17	29
18	54
19	43
20	0
21	29
22	12
23	3
24	51
25	13
26	26
27	0
28	0
29	29
30	0
31	47
32	0
33	2
34	29
35	0
36	20
37	40
38	29
39	8
40	40
41	55
42	29
43	0
44	16
45	40
46	0
47	29
48	22
49	38
50	0
51	0
52	0
53	28
54	21
55	0
56	63
57	15
58	0
59	37
60	0
61	0
62	32
63	9
64	42
65	0
66	9
67	45
68	18
69	13
70	29
71	0
72	0
73	0
74	42
75	0
76	0
77	26
78	42
79	0
80	0
81	63
82	0
83	33
84	0
85	0
86	7
87	29
88	0
89	29
90	25
91	39
92	29
93	27
94	0
95	15
96	8
97	0
98	32
99	0
100	39
101	0
102	32
103	0
104	15
105	60
106	29
107	0
108	18
109	7
110	61
111	0
112	29
113	19
114	15
115	0
116	0
117	0
118	0
119	29
120	8
121	12
122	39
123	28
124	9
125	55
126	0
127	29
128	16
129	0
130	0
131	29
132	29
133	48
134	0
135	7
136	0
137	29
138	42
139	0
140	0
141	0
142	13
143	8
144	54
145	0
146	29
147	9
148	43
149	29
150	0
151	62
152	0
153	42
154	9
155	42
156	0
157	63
158	55
159	7
160	62
161	0
162	39
163	16
164	42
165	29
166	59
167	0
168	29
169	55
170	39
171	28
172	0
173	0
174	55
175	40
176	59
177	29
178	37
179	0
180	15
181	48
182	15
183	0
184	0
185	29
186	3
187	0
188	0
189	0
190	0
191	0
192	42
193	0
194	9
195	5
196	0
197	21
198	29
199	7
200	0
201	41
202	0
203	0
204	0
205	0
206	0
207	17
208	15
209	9
210	64
211	0
212	11
213	0
214	62
215	0
216	21
217	33
218	0
219	52
220	29
221	54
222	7
223	0
224	13
225	44
226	29
227	62
228	18
229	16
230	0
231	0
232	29
233	0
234	0
235	15
236	16
237	0
238	18
239	0
240	3
241	0
242	5
243	19
244	0
245	40
246	29
247	0
248	0
249	18
250	62
251	62
252	12
253	0
254	40
255	29
256	0
257	45
258	29
259	22
260	0
261	39
262	0
263	29
264	29
265	7
266	39
267	15
268	0
269	55
270	37
271	7
272	9
273	0
274	62
275	40
276	9
277	15
278	9
279	22
280	40
281	0
282	0
283	32
284	0
285	0
286	17
287	0
288	7
289	0
290	56
291	0
292	0
293	0
294	32
295	29
296	40
297	0
298	45
299	0
300	0
301	0
302	29
303	53
304	48
305	30
306	38
307	40
308	15
309	13
310	7
311	55
312	28
313	55
314	0
315	0
316	20
317	0
318	62
319	9
320	42
321	15
322	0
323	0
324	0
325	13
326	29
327	0
328	0
329	0
330	13
331	53
332	29
333	55
334	0
335	21
336	0
337	15
338	0
339	11
340	55
341	48
342	35
343	0
344	62
345	15
346	0
347	42
348	30
349	28
350	55
351	7
352	0
353	55
354	11
355	12
356	0
357	29
358	15
359	8
360	0
361	54
362	56
363	40
364	0
365	55
366	0
367	0
368	0
369	29
370	7
371	9
372	29
373	32
374	54
375	62
376	37
377	55
378	0
379	42
380	47
381	29
382	0
383	0
384	0
385	10
386	29
387	37
388	0
389	41
390	9
391	7
392	7
393	0
394	0
395	9
396	0
397	0
398	0
399	0
400	0
401	15
402	0
403	12
404	43
405	0
406	62
407	0
408	31
409	0
410	2
411	19
412	29
413	37
414	29
415	38
416	0
417	0
418	63
419	0
420	29
421	38
422	0
423	30
424	30
425	37
426	0
427	0
428	0
429	0
430	47
431	0
432	0
433	0
434	8
435	0
436	0
437	15
438	7
439	32
440	0
441	29
442	29
443	59
444	15
445	0
446	7
447	33
448	29
449	0
450	0
451	13
452	55
453	62
454	20
455	32
456	59
457	3
458	48
459	32
460	38
461	13
462	0
463	31
464	13
465	13
466	42
467	29
468	36
469	13
470	8
471	0
472	0
473	0
474	9
475	9
476	0
477	0
478	0
479	15
480	39
481	22
482	55
483	40
484	40
485	16
486	12
487	0
488	40
489	11
490	0
491	0
492	41
493	15
494	3
495	54
496	0
497	0
498	0
499	59
500	40
501	40
502	0
503	0
504	0
505	30
506	0
507	55
508	13
509	7
510	0
511	53
512	15
513	15
514	0
515	9
516	55
517	42
518	16
519	11
520	39
521	0
522	12
523	0
524	13
525	0
526	12
527	0
528	29
529	0
530	0
531	36
532	40
533	19
534	0
535	55
536	0
537	0
538	3
539	13
540	0
541	29
542	28
543	0
544	0
545	0
546	29
547	10
548	40
549	0
550	29
551	30
552	0
553	29
554	0
555	62
556	40
557	0
558	40
559	13
560	30
561	0
562	40
563	6
564	9
565	0
566	62
567	40
568	32
569	9
570	23
571	16
572	29
573	28
574	46
575	0
576	55
577	15
578	15
579	62
580	13
581	28
582	0
583	54
584	40
585	29
586	0
587	20
588	29
589	0
590	12
591	18
592	0
593	0
594	45
595	10
596	40
597	0
598	55
599	38
600	0
601	0
602	22
603	0
604	42
605	54
606	16
607	61
608	21
609	42
610	0
611	14
612	64
613	7
614	0
615	28
616	32
617	53
618	0
619	33
620	19
621	40
622	55
623	0
624	29
625	39
626	19
627	0
628	13
629	0
630	39
631	0
632	55
633	0
634	29
635	3
636	14
637	29
638	0
639	0
640	0
641	59
642	55
643	59
644	0
645	33
646	7
647	55
648	62
649	0
650	0
651	32
652	0
653	2
654	40
655	53
656	3
657	0
658	57
659	0
660	0
661	40
662	0
663	0
664	12
665	43
666	0
667	15
668	15
669	9
670	0
671	11
672	18
673	55
674	7
675	62
676	10
677	37
678	29
679	55
680	16
681	15
682	62
683	32
684	29
685	0
686	0
687	15
688	0
689	7
690	33
691	9
692	9
693	0
694	0
695	53
696	42
697	0
698	15
699	13
700	40
701	7
702	0
703	37
704	0
705	59
706	0
707	32
708	32
709	7
710	20
711	0
712	9
713	0
714	29
715	55
716	25
717	29
718	29
719	29
720	0
721	59
722	59
723	13
724	0
725	55
726	12
727	0
728	16
729	0
730	0
731	26
732	7
733	20
734	29
735	9
736	38
737	42
738	39
739	40
740	15
741	0
742	1
743	33
744	62
745	29
746	29
747	8
748	32
749	0
750	29
751	29
752	0
753	26
754	47
755	39
756	29
757	29
758	62
759	0
760	12
761	0
762	15
763	59
764	0
765	0
766	39
767	13
768	0
769	43
770	30
771	46
772	0
773	23
774	19
775	8
776	29
777	15
778	0
779	29
780	0
781	13
782	41
783	11
784	0
785	7
786	60
787	62
788	55
789	62
790	0
791	55
792	38
793	29
794	54
795	56
796	16
797	0
798	15
799	29
800	15
801	0
802	29
803	11
804	7
805	31
806	42
807	16
808	40
809	42
810	20
811	29
812	26
813	15
814	28
815	0
816	36
817	17
818	37
819	9
820	0
821	56
822	35
823	0
824	30
825	0
826	32
827	29
828	9
829	0
830	16
831	0
832	29
833	59
834	15
835	42
836	28
837	10
838	62
839	3
840	7
841	29
842	38
843	0
844	13
845	0
846	16
847	26
848	0
849	13
850	35
851	0
852	19
853	52
854	0
855	28
856	0
857	0
858	29
859	15
860	48
861	0
862	0
863	16
864	0
865	0
866	55
867	9
868	13
869	15
870	63
871	1
872	40
873	3
874	42
875	13
876	3
877	29
878	0
879	30
880	42
881	29
882	55
883	28
884	59
885	62
886	0
887	40
888	7
889	22
890	9
891	0
892	12
893	62
894	11
895	0
896	7
897	0
898	55
899	29
900	0
901	7
902	15
903	13
904	15
905	0
906	0
907	40
908	0
909	7
910	63
911	38
912	59
913	0
914	7
915	55
916	16
917	0
918	42
919	11
920	0
921	32
922	16
923	9
924	42
925	0
926	19
927	13
928	33
929	6
930	7
931	1
932	11
933	0
934	12
935	18
936	24
937	15
938	40
939	32
940	11
941	28
942	16
943	56
944	0
945	59
946	41
947	28
948	13
949	0
950	59
951	12
952	40
953	7
954	0
955	8
956	13
957	57
958	0
959	0
960	16
961	0
962	0
963	59
964	44
965	13
966	0
967	0
968	33
969	13
970	29
971	43
972	0
973	0
974	40
975	55
976	15
977	63
978	13
979	5
980	48
981	33
982	9
983	40
984	8
985	9
986	42
987	0
988	29
989	55
990	0
991	21
992	0
993	55
994	0
995	42
996	0
997	23
998	0
999	0
1000	35
1001	18
1002	0
1003	7
1004	32
1005	8
1006	16
1007	32
1008	53
1009	59
1010	15
1011	7
1012	0
1013	29
1014	0
1015	0
1016	29
1017	0
1018	33
1019	0
1020	40
1021	42
1022	32
1023	32
1024	0
1025	0
1026	40
1027	0
1028	26
1029	0
1030	43
1031	0
1032	13
1033	15
1034	29
1035	33
1036	0
1037	0
1038	33
1039	0
1040	54
1041	43
1042	36
1043	0
1044	29
1045	54
1046	40
1047	0
1048	0
1049	12
1050	53
1051	38
1052	62
1053	45
1054	0
1055	29
1056	30
1057	0
1058	9
1059	59
1060	0
1061	32
1062	0
1063	32
1064	16
1065	12
1066	33
1067	48
1068	9
1069	0
1070	4
1071	12
1072	29
1073	7
1074	63
1075	0
1076	63
1077	29
1078	42
1079	53
1080	59
1081	35
1082	15
1083	0
1084	29
1085	30
1086	0
1087	55
1088	13
1089	6
1090	39
1091	0
1092	15
1093	0
1094	35
1095	0
1096	40
1097	9
1098	0
1099	38
1100	0
1101	11
1102	38
1103	0
1104	22
1105	0
1106	0
1107	39
1108	0
1109	0
1110	33
1111	9
1112	16
1113	0
1114	0
1115	33
1116	0
1117	0
1118	29
1119	13
1120	0
1121	40
1122	32
1123	15
1124	0
1125	0
1126	0
1127	11
1128	0
1129	42
1130	36
1131	16
1132	59
1133	32
1134	16
1135	9
1136	13
1137	0
1138	15
1139	15
1140	62
1141	39
1142	0
1143	29
1144	13
1145	29
1146	59
1147	0
1148	62
1149	29
1150	32
1151	62
1152	0
1153	15
1154	19
1155	0
1156	40
1157	2
1158	8
1159	29
1160	7
1161	0
1162	59
1163	29
1164	0
1165	32
1166	0
1167	0
1168	47
1169	9
1170	0
1171	39
1172	0
1173	0
1174	59
1175	39
1176	0
1177	0
1178	29
1179	0
1180	0
1181	0
1182	55
1183	40
1184	55
1185	15
1186	0
1187	9
1188	40
1189	8
1190	11
1191	40
1192	30
1193	36
1194	59
1195	30
1196	15
1197	29
1198	15
1199	0
1200	9
1201	15
1202	0
1203	42
1204	59
1205	39
1206	0
1207	9
1208	15
1209	23
1210	41
1211	16
1212	0
1213	33
1214	30
1215	28
1216	57
1217	7
1218	59
1219	1
1220	0
1221	7
1222	57
1223	42
1224	25
1225	0
1226	25
1227	40
1228	17
1229	16
1230	6
1231	33
1232	19
1233	0
1234	57
1235	33
1236	63
1237	16
1238	0
1239	13
1240	7
1241	13
1242	0
1243	62
1244	60
1245	42
1246	21
1247	18
1248	37
1249	0
1250	12
1251	62
1252	11
1253	13
1254	43
1255	32
1256	29
1257	15
1258	29
1259	0
1260	40
1261	12
1262	13
1263	7
1264	18
1265	39
1266	29
1267	29
1268	40
1269	0
1270	9
1271	7
1272	57
1273	53
1274	13
1275	11
1276	0
1277	15
1278	61
1279	34
1280	29
1281	12
1282	43
1283	22
1284	57
1285	0
1286	11
1287	30
1288	40
1289	7
1290	20
1291	53
1292	41
1293	40
1294	0
1295	0
1296	39
1297	35
1298	15
1299	15
1300	28
1301	29
1302	28
1303	11
1304	0
1305	59
1306	28
1307	15
1308	45
1309	55
1310	56
1311	25
1312	0
1313	53
1314	0
1315	0
1316	7
1317	0
1318	55
1319	15
1320	3
1321	30
1322	0
1323	15
1324	0
1325	9
1326	0
1327	53
1328	57
1329	0
1330	0
1331	42
1332	0
1333	0
1334	0
1335	0
1336	0
1337	47
1338	0
1339	18
1340	29
1341	0
1342	15
1343	13
1344	53
1345	0
1346	43
1347	11
1348	40
1349	11
1350	39
1351	32
1352	0
1353	55
1354	34
1355	0
1356	41
1357	41
1358	7
1359	0
1360	0
1361	18
1362	15
1363	0
1364	29
1365	40
1366	8
1367	7
1368	29
1369	42
1370	15
1371	0
1372	43
1373	9
1374	15
1375	16
1376	36
1377	7
1378	16
1379	59
1380	2
1381	0
1382	0
1383	0
1384	0
1385	12
1386	18
1387	29
1388	0
1389	12
1390	16
1391	46
1392	0
1393	41
1394	0
1395	15
1396	32
1397	0
1398	0
1399	59
1400	0
1401	0
1402	18
1403	29
1404	0
1405	9
1406	0
1407	7
1408	42
1409	0
1410	12
1411	29
1412	23
1413	0
1414	7
1415	29
1416	0
1417	63
1418	16
1419	61
1420	29
1421	32
1422	59
1423	38
1424	29
1425	42
1426	9
1427	11
1428	0
1429	0
1430	21
1431	56
1432	0
1433	15
1434	13
1435	48
1436	56
1437	0
1438	0
1439	21
1440	0
1441	0
1442	16
1443	38
1444	42
1445	42
1446	42
1447	12
1448	0
1449	28
1450	0
1451	15
1452	32
1453	7
1454	0
1455	0
1456	15
1457	0
1458	28
1459	29
1460	0
1461	20
1462	42
1463	39
1464	11
1465	40
1466	13
1467	16
1468	38
1469	28
1470	0
1471	28
1472	3
1473	59
1474	55
1475	59
1476	62
1477	53
1478	43
1479	21
1480	59
1481	37
1482	13
1483	7
1484	32
1485	16
1486	0
1487	42
1488	0
1489	12
1490	29
1491	0
1492	29
1493	0
1494	0
1495	28
1496	0
1497	32
1498	11
1499	40
1500	29
1501	15
1502	42
1503	0
1504	7
1505	0
1506	29
1507	32
1508	32
1509	0
1510	0
1511	42
1512	32
1513	29
1514	12
1515	15
1516	29
1517	0
1518	0
1519	0
1520	0
1521	0
1522	16
1523	12
1524	0
1525	0
1526	42
1527	33
1528	9
1529	39
1530	0
1531	60
1532	62
1533	40
1534	0
1535	42
1536	0
1537	29
1538	40
1539	0
1540	9
1541	54
1542	55
1543	45
1544	42
1545	0
1546	55
1547	0
1548	2
1549	16
1550	0
1551	59
1552	42
1553	13
1554	12
1555	55
1556	0
1557	0
1558	0
1559	62
1560	0
1561	7
1562	29
1563	29
1564	29
1565	7
1566	42
1567	0
1568	25
1569	0
1570	42
1571	40
1572	29
1573	13
1574	0
1575	37
1576	13
1577	39
1578	0
1579	0
1580	55
1581	0
1582	8
1583	22
1584	17
1585	0
1586	43
1587	11
1588	7
1589	9
1590	0
1591	61
1592	29
1593	0
1594	12
1595	19
1596	37
1597	0
1598	0
1599	41
1600	8
1601	0
1602	13
1603	0
1604	29
1605	0
1606	16
1607	26
1608	40
1609	0
1610	0
1611	56
1612	38
1613	28
1614	0
1615	0
1616	48
1617	0
1618	29
1619	14
1620	13
1621	32
1622	40
1623	0
1624	40
1625	54
1626	11
1627	0
1628	15
1629	53
1630	7
1631	21
1632	40
1633	28
1634	0
1635	41
1636	12
1637	40
1638	42
1639	21
1640	45
1641	18
1642	40
1643	61
1644	7
1645	7
1646	0
1647	59
1648	59
1649	0
1650	29
1651	0
1652	26
1653	43
1654	0
1655	39
1656	7
1657	55
1658	0
1659	21
1660	3
1661	51
1662	16
1663	9
1664	30
1665	29
1666	57
1667	20
1668	0
1669	39
1670	7
1671	59
1672	40
1673	29
1674	53
1675	59
1676	0
1677	22
1678	16
1679	28
1680	18
1681	36
1682	39
1683	40
1684	43
1685	23
1686	39
1687	16
1688	62
1689	0
1690	59
1691	16
1692	0
1693	0
1694	29
1695	30
1696	63
1697	29
1698	7
1699	0
1700	52
1701	12
1702	37
1703	55
1704	15
1705	0
1706	0
1707	15
1708	29
1709	0
1710	0
1711	32
1712	0
1713	0
1714	0
1715	7
1716	12
1717	39
1718	32
1719	18
1720	9
1721	57
1722	56
1723	40
1724	28
1725	0
1726	0
1727	0
1728	11
1729	0
1730	32
1731	0
1732	0
1733	7
1734	12
1735	32
1736	18
1737	28
1738	31
1739	26
1740	0
1741	55
1742	0
1743	13
1744	18
1745	0
1746	7
1747	0
1748	42
1749	0
1750	40
1751	21
1752	22
1753	37
1754	9
1755	0
1756	48
1757	15
1758	48
1759	0
1760	7
1761	42
1762	0
1763	20
1764	0
1765	13
1766	0
1767	15
1768	0
1769	42
1770	0
1771	0
1772	11
1773	42
1774	21
1775	0
1776	0
1777	62
1778	40
1779	0
1780	55
1781	0
1782	3
1783	29
1784	16
1785	0
1786	0
1787	11
1788	0
1789	0
1790	28
1791	30
1792	59
1793	42
1794	48
1795	59
1796	30
1797	0
1798	15
1799	26
1800	0
1801	62
1802	29
1803	29
1804	0
1805	0
1806	55
1807	44
1808	59
1809	48
1810	36
1811	48
1812	3
1813	12
1814	11
1815	9
1816	21
1817	32
1818	0
1819	0
1820	23
1821	0
1822	0
1823	48
1824	29
1825	0
1826	21
1827	7
1828	0
1829	0
1830	0
1831	57
1832	7
1833	29
1834	29
1835	53
1836	29
1837	0
1838	55
1839	53
1840	29
1841	42
1842	55
1843	54
1844	0
1845	0
1846	31
1847	29
1848	0
1849	38
1850	32
1851	0
1852	35
1853	0
1854	59
1855	29
1856	0
1857	22
1858	33
1859	0
1860	7
1861	15
1862	13
1863	20
1864	0
1865	9
1866	55
1867	56
1868	43
1869	12
1870	0
1871	0
1872	11
1873	32
1874	37
1875	12
1876	0
1877	7
1878	16
1879	59
1880	33
1881	29
1882	0
1883	42
1884	0
1885	39
1886	29
1887	60
1888	0
1889	0
1890	0
1891	43
1892	0
1893	40
1894	59
1895	0
1896	45
1897	12
1898	7
1899	59
1900	39
1901	0
1902	29
1903	12
1904	11
1905	13
1906	0
1907	32
1908	55
1909	7
1910	0
1911	32
1912	26
1913	0
1914	27
1915	9
1916	28
1917	37
1918	42
1919	0
1920	7
1921	59
1922	29
1923	0
1924	0
1925	41
1926	56
1927	0
1928	30
1929	29
1930	0
1931	48
1932	18
1933	0
1934	55
1935	43
1936	0
1937	29
1938	0
1939	13
1940	54
1941	15
1942	0
1943	59
1944	18
1945	0
1946	0
1947	0
1948	0
1949	13
1950	7
1951	55
1952	48
1953	0
1954	15
1955	32
1956	0
1957	32
1958	0
1959	42
1960	29
1961	30
1962	33
1963	47
1964	7
1965	0
1966	18
1967	16
1968	7
1969	0
1970	42
1971	29
1972	40
1973	0
1974	57
1975	7
1976	0
1977	9
1978	40
1979	55
1980	38
1981	0
1982	62
1983	40
1984	0
1985	0
1986	41
1987	55
1988	29
1989	38
1990	16
1991	15
1992	0
1993	0
1994	32
1995	13
1996	42
1997	19
1998	0
1999	18
[truncated: 48,001 more rows]
