# Supplementary material for: Hierarchical Modeling for Rare Event Detection and Cell Subset Alignment across Flow Cytometry Samples
Source: PLoS Comput Biol. 2013 Jul 11;9(7):e1003130. doi: 10.1371/journal.pcbi.1003130 (PMC3708855; doi:10.1371/journal.pcbi.1003130)
Supplement: Software S1 — contains a Makefile, source code and scripts to generate the figures shown in the manuscript. (ZIP) [file pcbi.1003130.s003.zip › Software S1/data/flowclust/CD3CD45_0.015625_1_xs.txt.64.mus]

	V1	V2	V3	V4	V5
1	530.103006515211	343.994460237208	596.248055470111	359.708722207433	226.190057664291
2	428.568382372904	273.495910735925	542.944335632537	283.295031105278	225.700240872175
3	184.757750690676	175.300316988176	418.324626902274	275.788989538772	184.446397192409
4	585.279091043418	275.695235909948	568.492072618352	783.500486100303	156.989065999525
5	233.218821310694	129.115244086408	469.9817412018	627.298407979887	137.324875589821
6	336.198026980415	200.344830157258	451.217547890002	622.023937988372	89.3390597905155
7	330.14063255981	122.099772467013	509.047505133925	713.667434425181	92.9331132385183
8	331.076216463577	202.416998611907	499.272399025689	668.243014532421	86.0531510043109
9	346.989899604936	205.311121668656	493.663535695636	711.372262163408	157.858449259909
10	265.188788211916	141.476317961564	498.21066528942	679.509052179244	188.008352872442
11	531.288644177785	397.518898574013	611.302438374171	352.352089692633	114.68905744918
12	324.958772644925	137.449884436076	468.790774315377	731.708090859696	147.744195193669
13	336.716419717722	148.649218072169	509.998787596045	733.944139375922	18.8298842013253
14	542.871322398967	320.666773314937	516.543269062232	424.602800786773	44.4938349223884
15	312.479699267848	129.761064470519	510.980892252779	195.32397863542	149.460616558861
16	358.290581071561	177.012971840972	477.50112702109	215.529306812424	141.411868702212
17	526.481790537486	261.06482197166	580.404592983821	739.981903236354	189.304416884476
18	327.523533959499	113.914789494899	441.493287812962	712.123784063431	169.528137414902
19	319.286538220649	162.043908214498	503.163873565317	670.924073819427	67.3180323284686
20	361.380136312625	167.392375163142	542.988550108511	704.07688292231	149.389224107523
21	537.618817634732	394.953221879588	613.408851860305	379.122895686054	30.376960553455
22	176.233062700749	147.440290231331	433.502017445646	701.784656897801	195.41475149465
23	424.17057461163	248.870387876525	570.343425958123	285.252436573415	124.463006706614
24	552.645397331616	239.453620970733	588.643788933925	773.095436506261	57.4640752281478
25	516.423699933235	277.92940094295	502.061853180954	389.285923260926	205.627014425289
26	353.894445654898	168.240193654689	498.1369777398	682.601864448426	134.575096274905
27	330.931962778636	258.132791654351	435.161128108068	201.680260411096	157.764475537187
28	346.744235349445	169.476679071757	457.821904100848	151.648349740686	189.40083001533
29	328.462840872212	119.311057842702	482.704126159174	777.899426564205	128.491807042437
30	345.988552571581	139.079523123483	455.74950382204	693.491792261413	62.3235720525676
31	175.494672133647	114.136133883371	445.551713263587	260.055669837909	133.434710927545
32	543.409053572825	391.796714223087	631.919798773273	396.195157365426	256.030277637694
33	326.671298206684	143.945392899543	513.7395882882	205.623428217597	44.8518622684468
34	196.875631850616	137.068521817048	484.661168181685	744.958735097392	138.670410632429
35	354.669361099347	202.035737180872	542.219201752641	769.051778611631	77.7462684404242
36	653.187524758386	508.365006422216	650.147655406841	726.645266354816	248.977849838767
37	112.238686381967	278.749827232	398.543675231502	295.152578209583	188.091749264568
38	550.468919980476	364.819708386421	580.437790108454	373.759574134639	199.94978686079
39	495.157430843003	436.999345638583	604.031389083748	387.127057848537	200.340353970938
40	536.320985108466	386.04754378909	638.902565110227	401.517243166222	166.983071717301
41	243.824947716135	238.918541110862	324.77494694244	255.213955205214	110.952688734211
42	326.082596879762	115.804410156967	500.168812028672	730.571743810467	185.678460036311
43	351.57118366189	173.491096367789	509.168799025504	715.020104527336	222.673545804792
44	415.864829784382	422.724327878865	569.323378700219	760.726964280052	156.019491901338
45	350.755526895023	173.697977990999	457.542376210793	171.889572804427	28.3018521559289
46	219.514001462316	158.065312634712	461.805912905261	791.002028775447	37.8014400242698
47	707.617513754704	503.646315486174	666.664993478287	769.898051189333	163.296743686945
48	320.609031963483	418.319947786368	502.604925136082	306.187408266916	207.24113744069
49	680.374511342838	444.019017148987	635.283915990777	691.245789056533	140.716642566596
50	460.807312300275	272.595860526334	535.655520574462	407.680896082583	43.1003839360219
51	273.220690202088	153.776340880917	451.788983087925	665.553026673931	59.5758072916702
52	334.947060243543	156.447169552391	540.684048571901	88.5234897198831	167.629272652262
53	519.601509361067	450.385293120677	563.538886749978	330.072347822012	181.670960975404
54	307.445476156704	120.44362819919	514.493586831212	106.935702404508	98.1355252646978
55	325.804058269762	150.006791038987	533.852147929215	742.981459511291	142.690904881299
56	357.934228471329	175.410792875628	471.357601066891	85.1738868542846	113.18962964404
57	335.071192793618	209.591450257342	558.1516740597	683.248431854978	141.9326541309
58	426.031400833298	279.915187942846	494.669671561229	466.029441619373	25.3568627180533
59	527.355927572877	426.782710621844	638.672615368283	346.904922416355	206.233021311626
60	361.871437081624	199.939815167216	515.972482005525	716.706846570004	83.9513324036397
61	430.549570101017	250.173685481971	485.103006893808	263.553047778246	150.647063067032
62	346.502074665417	189.934428753444	502.019508770643	650.766899168457	180.366164439561
63	324.965108222922	140.934825389218	471.982587913357	664.984115617222	182.742733206961
64	372.32635896219	219.255131227332	527.790891367761	781.883288463422	214.590680792828
