# Supplementary material for: Hierarchical Modeling for Rare Event Detection and Cell Subset Alignment across Flow Cytometry Samples
Source: PLoS Comput Biol. 2013 Jul 11;9(7):e1003130. doi: 10.1371/journal.pcbi.1003130 (PMC3708855; doi:10.1371/journal.pcbi.1003130)
Supplement: Software S1 — contains a Makefile, source code and scripts to generate the figures shown in the manuscript. (ZIP) [file pcbi.1003130.s003.zip › Software S1/data/flowclust/CD3CD45_0.031250_2_xs.txt.64.labels]

	x
1	55
2	38
3	11
4	0
5	32
6	63
7	15
8	0
9	63
10	0
11	0
12	0
13	19
14	60
15	19
16	49
17	62
18	0
19	33
20	32
21	2
22	16
23	0
24	38
25	0
26	0
27	0
28	21
29	0
30	0
31	33
32	0
33	0
34	32
35	32
36	0
37	0
38	11
39	16
40	16
41	55
42	23
43	0
44	19
45	32
46	0
47	5
48	0
49	10
50	15
51	0
52	23
53	0
54	0
55	52
56	58
57	0
58	32
59	0
60	61
61	12
62	0
63	19
64	49
65	0
66	41
67	59
68	0
69	0
70	0
71	19
72	19
73	49
74	33
75	11
76	0
77	0
78	37
79	0
80	60
81	58
82	32
83	11
84	43
85	19
86	15
87	0
88	17
89	33
90	19
91	0
92	0
93	21
94	33
95	1
96	19
97	0
98	61
99	26
100	9
101	11
102	0
103	2
104	33
105	0
106	30
107	63
108	8
109	1
110	21
111	33
112	49
113	33
114	13
115	62
116	0
117	0
118	43
119	11
120	2
121	2
122	4
123	0
124	19
125	0
126	0
127	11
128	1
129	45
130	0
131	8
132	0
133	33
134	2
135	19
136	28
137	0
138	32
139	0
140	0
141	43
142	0
143	0
144	15
145	0
146	0
147	0
148	0
149	0
150	0
151	0
152	58
153	58
154	0
155	0
156	0
157	18
158	33
159	15
160	0
161	0
162	30
163	0
164	0
165	31
166	34
167	30
168	0
169	0
170	33
171	19
172	10
173	0
174	0
175	12
176	0
177	11
178	34
179	50
180	17
181	31
182	19
183	1
184	52
185	46
186	50
187	46
188	8
189	0
190	49
191	57
192	56
193	46
194	11
195	32
196	59
197	0
198	1
199	0
200	0
201	58
202	62
203	24
204	0
205	0
206	19
207	45
208	0
209	0
210	12
211	52
212	0
213	58
214	0
215	25
216	19
217	2
218	0
219	11
220	0
221	63
222	46
223	8
224	50
225	37
226	32
227	11
228	0
229	25
230	2
231	15
232	12
233	11
234	13
235	0
236	32
237	38
238	56
239	0
240	21
241	11
242	19
243	36
244	58
245	33
246	2
247	0
248	36
249	0
250	31
251	5
252	33
253	4
254	21
255	59
256	4
257	33
258	26
259	2
260	2
261	0
262	0
263	33
264	0
265	0
266	33
267	58
268	41
269	0
270	26
271	0
272	53
273	0
274	0
275	2
276	13
277	0
278	0
279	0
280	0
281	55
282	11
283	0
284	0
285	0
286	0
287	41
288	0
289	30
290	33
291	0
292	58
293	0
294	21
295	0
296	26
297	19
298	32
299	0
300	0
301	2
302	0
303	49
304	58
305	0
306	62
307	58
308	54
309	0
310	0
311	4
312	0
313	17
314	0
315	0
316	46
317	33
318	23
319	32
320	16
321	0
322	34
323	37
324	4
325	8
326	17
327	25
328	0
329	21
330	63
331	30
332	0
333	50
334	0
335	35
336	23
337	0
338	0
339	36
340	11
341	17
342	12
343	0
344	0
345	0
346	17
347	0
348	58
349	39
350	2
351	25
352	39
353	0
354	0
355	45
356	58
357	0
358	0
359	0
360	15
361	12
362	8
363	0
364	0
365	27
366	34
367	0
368	0
369	16
370	26
371	15
372	13
373	38
374	4
375	19
376	34
377	0
378	0
379	17
380	0
381	0
382	12
383	0
384	32
385	19
386	31
387	0
388	0
389	0
390	2
391	0
392	2
393	3
394	0
395	0
396	55
397	33
398	32
399	12
400	56
401	38
402	33
403	59
404	9
405	19
406	52
407	0
408	34
409	32
410	33
411	19
412	0
413	32
414	36
415	58
416	33
417	0
418	33
419	59
420	26
421	0
422	8
423	17
424	34
425	32
426	0
427	19
428	19
429	34
430	58
431	33
432	17
433	0
434	0
435	8
436	16
437	60
438	32
439	30
440	11
441	0
442	37
443	0
444	11
445	0
446	15
447	0
448	62
449	28
450	0
451	0
452	2
453	39
454	0
455	36
456	38
457	0
458	0
459	0
460	58
461	49
462	0
463	0
464	12
465	0
466	2
467	29
468	0
469	43
470	16
471	0
472	0
473	28
474	60
475	62
476	0
477	58
478	0
479	0
480	11
481	12
482	0
483	0
484	29
485	33
486	54
487	32
488	60
489	0
490	27
491	55
492	2
493	0
494	46
495	21
496	19
497	0
498	0
499	30
500	0
501	30
502	33
503	56
504	0
505	11
506	19
507	0
508	33
509	0
510	33
511	33
512	21
513	33
514	12
515	38
516	2
517	0
518	8
519	33
520	11
521	18
522	32
523	46
524	0
525	19
526	36
527	0
528	11
529	0
530	58
531	43
532	0
533	56
534	21
535	38
536	0
537	19
538	56
539	32
540	21
541	2
542	4
543	63
544	0
545	0
546	2
547	0
548	55
549	0
550	21
551	58
552	33
553	0
554	0
555	15
556	21
557	11
558	39
559	56
560	2
561	0
562	60
563	43
564	0
565	30
566	32
567	0
568	0
569	33
570	0
571	28
572	0
573	15
574	41
575	62
576	20
577	11
578	0
579	13
580	0
581	0
582	0
583	32
584	33
585	0
586	34
587	0
588	43
589	60
590	33
591	58
592	0
593	30
594	30
595	32
596	58
597	60
598	35
599	11
600	32
601	60
602	13
603	2
604	19
605	15
606	41
607	0
608	2
609	13
610	36
611	58
612	3
613	0
614	0
615	0
616	50
617	0
618	5
619	18
620	0
621	0
622	63
623	25
624	58
625	21
626	0
627	63
628	0
629	11
630	0
631	62
632	11
633	19
634	46
635	0
636	12
637	55
638	0
639	17
640	10
641	28
642	61
643	32
644	33
645	15
646	0
647	0
648	11
649	1
650	0
651	8
652	11
653	19
654	39
655	58
656	0
657	58
658	0
659	6
660	49
661	33
662	21
663	12
664	59
665	2
666	49
667	0
668	0
669	0
670	32
671	0
672	55
673	11
674	0
675	0
676	50
677	0
678	23
679	0
680	50
681	0
682	0
683	0
684	0
685	30
686	3
687	32
688	43
689	33
690	25
691	0
692	0
693	23
694	32
695	58
696	0
697	15
698	20
699	58
700	21
701	4
702	58
703	33
704	0
705	12
706	0
707	0
708	0
709	2
710	57
711	0
712	55
713	43
714	45
715	31
716	0
717	12
718	56
719	0
720	32
721	0
722	26
723	0
724	0
725	0
726	43
727	12
728	53
729	0
730	0
731	17
732	33
733	0
734	0
735	0
736	32
737	13
738	0
739	0
740	37
741	32
742	0
743	11
744	33
745	47
746	51
747	19
748	48
749	0
750	62
751	58
752	0
753	32
754	25
755	32
756	50
757	19
758	39
759	0
760	0
761	12
762	0
763	0
764	0
765	0
766	41
767	0
768	63
769	2
770	0
771	21
772	36
773	0
774	0
775	23
776	0
777	0
778	0
779	32
780	0
781	33
782	62
783	0
784	0
785	0
786	52
787	19
788	58
789	32
790	32
791	3
792	15
793	0
794	0
795	11
796	59
797	33
798	0
799	11
800	8
801	0
802	55
803	0
804	0
805	58
806	58
807	12
808	33
809	0
810	46
811	31
812	0
813	0
814	0
815	11
816	55
817	33
818	0
819	60
820	38
821	12
822	32
823	0
824	58
825	0
826	59
827	11
828	0
829	0
830	8
831	55
832	63
833	2
834	58
835	59
836	0
837	58
838	35
839	0
840	16
841	4
842	0
843	59
844	0
845	0
846	0
847	0
848	0
849	52
850	55
851	0
852	33
853	39
854	0
855	11
856	0
857	19
858	15
859	0
860	1
861	33
862	36
863	0
864	0
865	0
866	0
867	18
868	46
869	60
870	0
871	0
872	17
873	0
874	37
875	62
876	34
877	0
878	59
879	0
880	0
881	33
882	58
883	58
884	2
885	0
886	0
887	43
888	0
889	48
890	0
891	55
892	0
893	45
894	33
895	62
896	26
897	32
898	58
899	0
900	0
901	0
902	32
903	58
904	58
905	0
906	55
907	59
908	12
909	0
910	0
911	38
912	27
913	37
914	6
915	4
916	16
917	0
918	12
919	19
920	0
921	27
922	34
923	0
924	0
925	8
926	2
927	2
928	0
929	33
930	52
931	32
932	18
933	0
934	0
935	0
936	60
937	36
938	0
939	1
940	33
941	0
942	12
943	23
944	30
945	11
946	21
947	11
948	43
949	53
950	64
951	0
952	5
953	11
954	62
955	33
956	0
957	32
958	32
959	60
960	34
961	49
962	56
963	30
964	32
965	0
966	0
967	62
968	12
969	32
970	30
971	53
972	33
973	33
974	33
975	0
976	11
977	0
978	27
979	0
980	0
981	25
982	26
983	0
984	33
985	0
986	43
987	2
988	60
989	0
990	0
991	19
992	46
993	33
994	59
995	2
996	2
997	0
998	58
999	58
1000	47
1001	58
1002	52
1003	16
1004	2
1005	30
1006	34
1007	2
1008	32
1009	0
1010	31
1011	60
1012	48
1013	21
1014	19
1015	2
1016	9
1017	58
1018	16
1019	33
1020	2
1021	42
1022	0
1023	12
1024	0
1025	32
1026	21
1027	12
1028	0
1029	2
1030	0
1031	10
1032	0
1033	23
1034	0
1035	19
1036	33
1037	34
1038	4
1039	33
1040	58
1041	53
1042	55
1043	60
1044	0
1045	0
1046	0
1047	0
1048	0
1049	58
1050	0
1051	49
1052	58
1053	0
1054	19
1055	43
1056	46
1057	0
1058	0
1059	37
1060	8
1061	21
1062	12
1063	0
1064	21
1065	33
1066	32
1067	19
1068	19
1069	11
1070	0
1071	39
1072	4
1073	21
1074	38
1075	0
1076	58
1077	33
1078	2
1079	11
1080	56
1081	19
1082	58
1083	16
1084	42
1085	19
1086	43
1087	19
1088	17
1089	34
1090	0
1091	0
1092	0
1093	17
1094	0
1095	0
1096	8
1097	3
1098	31
1099	0
1100	0
1101	11
1102	62
1103	12
1104	50
1105	0
1106	37
1107	60
1108	15
1109	17
1110	0
1111	0
1112	36
1113	55
1114	63
1115	0
1116	0
1117	21
1118	11
1119	26
1120	47
1121	0
1122	0
1123	34
1124	58
1125	58
1126	21
1127	38
1128	26
1129	0
1130	0
1131	32
1132	0
1133	33
1134	43
1135	37
1136	58
1137	59
1138	35
1139	0
1140	33
1141	64
1142	18
1143	28
1144	19
1145	8
1146	2
1147	19
1148	59
1149	30
1150	32
1151	0
1152	34
1153	16
1154	0
1155	21
1156	37
1157	5
1158	11
1159	19
1160	0
1161	11
1162	58
1163	0
1164	40
1165	2
1166	0
1167	21
1168	0
1169	33
1170	23
1171	0
1172	0
1173	0
1174	33
1175	0
1176	32
1177	21
1178	32
1179	43
1180	0
1181	0
1182	60
1183	0
1184	31
1185	0
1186	12
1187	11
1188	0
1189	32
1190	0
1191	0
1192	32
1193	39
1194	0
1195	16
1196	0
1197	58
1198	0
1199	33
1200	33
1201	16
1202	15
1203	0
1204	33
1205	0
1206	36
1207	30
1208	56
1209	26
1210	0
1211	60
1212	0
1213	30
1214	33
1215	12
1216	33
1217	2
1218	0
1219	24
1220	32
1221	0
1222	0
1223	49
1224	0
1225	21
1226	34
1227	3
1228	19
1229	8
1230	12
1231	60
1232	0
1233	26
1234	33
1235	49
1236	0
1237	38
1238	2
1239	58
1240	60
1241	33
1242	0
1243	33
1244	25
1245	60
1246	3
1247	0
1248	48
1249	26
1250	32
1251	0
1252	19
1253	47
1254	2
1255	11
1256	32
1257	33
1258	53
1259	0
1260	0
1261	0
1262	28
1263	0
1264	0
1265	0
1266	0
1267	0
1268	32
1269	0
1270	30
1271	24
1272	17
1273	13
1274	0
1275	11
1276	11
1277	19
1278	0
1279	0
1280	15
1281	34
1282	8
1283	11
1284	0
1285	12
1286	37
1287	0
1288	0
1289	0
1290	0
1291	62
1292	0
1293	32
1294	23
1295	1
1296	59
1297	0
1298	50
1299	16
1300	58
1301	32
1302	25
1303	20
1304	0
1305	15
1306	21
1307	19
1308	53
1309	0
1310	2
1311	0
1312	21
1313	0
1314	0
1315	32
1316	12
1317	0
1318	16
1319	30
1320	56
1321	29
1322	0
1323	11
1324	3
1325	62
1326	0
1327	33
1328	19
1329	12
1330	32
1331	37
1332	11
1333	63
1334	0
1335	63
1336	0
1337	63
1338	15
1339	0
1340	17
1341	21
1342	58
1343	20
1344	0
1345	15
1346	4
1347	38
1348	7
1349	3
1350	33
1351	19
1352	60
1353	40
1354	33
1355	56
1356	25
1357	28
1358	19
1359	55
1360	0
1361	0
1362	0
1363	11
1364	33
1365	39
1366	0
1367	32
1368	24
1369	6
1370	25
1371	0
1372	16
1373	64
1374	18
1375	2
1376	0
1377	63
1378	32
1379	58
1380	58
1381	50
1382	33
1383	34
1384	0
1385	58
1386	32
1387	4
1388	63
1389	31
1390	32
1391	0
1392	19
1393	15
1394	58
1395	19
1396	0
1397	0
1398	0
1399	46
1400	12
1401	40
1402	0
1403	43
1404	21
1405	59
1406	32
1407	0
1408	50
1409	35
1410	55
1411	32
1412	0
1413	0
1414	19
1415	11
1416	0
1417	31
1418	2
1419	55
1420	0
1421	12
1422	0
1423	33
1424	0
1425	31
1426	16
1427	60
1428	25
1429	63
1430	38
1431	19
1432	43
1433	53
1434	36
1435	0
1436	23
1437	58
1438	13
1439	60
1440	8
1441	0
1442	58
1443	40
1444	21
1445	25
1446	13
1447	58
1448	0
1449	62
1450	2
1451	15
1452	2
1453	40
1454	40
1455	40
1456	0
1457	42
1458	56
1459	0
1460	19
1461	23
1462	40
1463	0
1464	8
1465	0
1466	60
1467	37
1468	0
1469	33
1470	56
1471	0
1472	0
1473	0
1474	33
1475	16
1476	0
1477	0
1478	32
1479	36
1480	16
1481	56
1482	0
1483	43
1484	58
1485	0
1486	0
1487	0
1488	0
1489	0
1490	0
1491	0
1492	0
1493	27
1494	62
1495	21
1496	11
1497	63
1498	1
1499	12
1500	33
1501	60
1502	55
1503	0
1504	58
1505	21
1506	0
1507	0
1508	32
1509	33
1510	32
1511	49
1512	33
1513	0
1514	32
1515	0
1516	16
1517	4
1518	12
1519	12
1520	0
1521	0
1522	0
1523	63
1524	16
1525	0
1526	19
1527	2
1528	33
1529	59
1530	31
1531	0
1532	0
1533	10
1534	32
1535	55
1536	0
1537	20
1538	45
1539	33
1540	41
1541	19
1542	19
1543	0
1544	33
1545	0
1546	0
1547	26
1548	0
1549	58
1550	0
1551	32
1552	0
1553	40
1554	0
1555	33
1556	50
1557	0
1558	0
1559	60
1560	58
1561	63
1562	23
1563	0
1564	28
1565	32
1566	55
1567	11
1568	32
1569	34
1570	0
1571	0
1572	0
1573	0
1574	19
1575	33
1576	4
1577	0
1578	19
1579	58
1580	8
1581	50
1582	2
1583	21
1584	33
1585	0
1586	21
1587	48
1588	38
1589	12
1590	25
1591	60
1592	8
1593	58
1594	0
1595	0
1596	48
1597	0
1598	17
1599	12
1600	19
1601	45
1602	0
1603	63
1604	2
1605	0
1606	2
1607	20
1608	2
1609	8
1610	37
1611	13
1612	55
1613	37
1614	48
1615	32
1616	0
1617	58
1618	52
1619	0
1620	0
1621	0
1622	0
1623	12
1624	59
1625	0
1626	0
1627	58
1628	2
1629	50
1630	0
1631	19
1632	41
1633	58
1634	0
1635	16
1636	0
1637	0
1638	37
1639	64
1640	0
1641	62
1642	33
1643	33
1644	59
1645	0
1646	55
1647	0
1648	58
1649	0
1650	43
1651	26
1652	0
1653	8
1654	0
1655	0
1656	15
1657	38
1658	30
1659	30
1660	0
1661	16
1662	10
1663	25
1664	63
1665	0
1666	55
1667	0
1668	0
1669	0
1670	61
1671	33
1672	0
1673	55
1674	0
1675	0
1676	56
1677	32
1678	4
1679	36
1680	21
1681	40
1682	19
1683	0
1684	0
1685	0
1686	0
1687	19
1688	16
1689	0
1690	19
1691	33
1692	0
1693	21
1694	0
1695	50
1696	32
1697	18
1698	0
1699	50
1700	24
1701	0
1702	29
1703	32
1704	52
1705	0
1706	44
1707	28
1708	0
1709	0
1710	0
1711	11
1712	11
1713	2
1714	0
1715	15
1716	58
1717	0
1718	32
1719	11
1720	33
1721	33
1722	25
1723	30
1724	44
1725	0
1726	38
1727	0
1728	58
1729	34
1730	0
1731	0
1732	58
1733	43
1734	12
1735	25
1736	0
1737	19
1738	58
1739	0
1740	25
1741	11
1742	32
1743	0
1744	0
1745	0
1746	32
1747	0
1748	0
1749	2
1750	0
1751	33
1752	17
1753	2
1754	0
1755	34
1756	0
1757	0
1758	0
1759	26
1760	0
1761	0
1762	32
1763	60
1764	32
1765	2
1766	0
1767	60
1768	36
1769	33
1770	0
1771	32
1772	19
1773	21
1774	58
1775	31
1776	21
1777	58
1778	0
1779	62
1780	0
1781	0
1782	0
1783	62
1784	32
1785	33
1786	0
1787	0
1788	17
1789	60
1790	30
1791	56
1792	51
1793	60
1794	4
1795	32
1796	60
1797	25
1798	0
1799	53
1800	36
1801	60
1802	11
1803	28
1804	20
1805	2
1806	0
1807	0
1808	11
1809	0
1810	4
1811	0
1812	56
1813	0
1814	43
1815	0
1816	33
1817	19
1818	33
1819	36
1820	32
1821	59
1822	58
1823	32
1824	28
1825	0
1826	59
1827	56
1828	50
1829	28
1830	8
1831	32
1832	15
1833	34
1834	33
1835	15
1836	10
1837	0
1838	0
1839	21
1840	33
1841	19
1842	11
1843	64
1844	51
1845	19
1846	40
1847	0
1848	48
1849	0
1850	56
1851	2
1852	57
1853	21
1854	0
1855	63
1856	58
1857	59
1858	2
1859	55
1860	0
1861	32
1862	0
1863	17
1864	11
1865	0
1866	58
1867	11
1868	0
1869	28
1870	0
1871	0
1872	34
1873	26
1874	32
1875	0
1876	26
1877	46
1878	26
1879	0
1880	0
1881	58
1882	19
1883	0
1884	11
1885	16
1886	4
1887	30
1888	19
1889	0
1890	11
1891	42
1892	50
1893	36
1894	42
1895	31
1896	59
1897	18
1898	16
1899	40
1900	2
1901	0
1902	36
1903	30
1904	0
1905	0
1906	32
1907	14
1908	0
1909	0
1910	34
1911	27
1912	43
1913	33
1914	0
1915	40
1916	62
1917	16
1918	33
1919	0
1920	33
1921	0
1922	33
1923	39
1924	4
1925	8
1926	0
1927	25
1928	33
1929	34
1930	59
1931	8
1932	0
1933	0
1934	32
1935	0
1936	0
1937	4
1938	0
1939	45
1940	25
1941	21
1942	60
1943	0
1944	0
1945	2
1946	26
1947	0
1948	0
1949	21
1950	19
1951	48
1952	0
1953	36
1954	2
1955	33
1956	0
1957	25
1958	12
1959	3
1960	11
1961	17
1962	60
1963	56
1964	0
1965	16
1966	0
1967	0
1968	52
1969	2
1970	12
1971	11
1972	0
1973	34
1974	0
1975	0
1976	0
1977	43
1978	0
1979	63
1980	33
1981	28
1982	0
1983	0
1984	30
1985	19
1986	17
1987	19
1988	20
1989	30
1990	61
1991	43
1992	21
1993	33
1994	0
1995	11
1996	0
1997	0
1998	0
1999	16
[truncated: 48,001 more rows]
