# Supplementary material for: Hierarchical Modeling for Rare Event Detection and Cell Subset Alignment across Flow Cytometry Samples
Source: PLoS Comput Biol. 2013 Jul 11;9(7):e1003130. doi: 10.1371/journal.pcbi.1003130 (PMC3708855; doi:10.1371/journal.pcbi.1003130)
Supplement: Software S1 — contains a Makefile, source code and scripts to generate the figures shown in the manuscript. (ZIP) [file pcbi.1003130.s003.zip › Software S1/data/flowclust/CD3CD45_0.031250_2_xs.txt.64.mus]

	V1	V2	V3	V4	V5
1	362.899828649412	191.310335103316	466.09009114548	676.797428616629	161.721994487318
2	322.342521932813	115.629261044562	481.832051644692	764.576606162619	48.6451950619375
3	245.59945260603	237.648836202031	415.779600028525	266.026624244164	105.333156607235
4	319.041771370699	148.192898576486	477.272502868266	753.199752423013	180.169940554289
5	277.00803569411	205.350605364295	218.405700007251	200.424214855866	158.782383471873
6	545.467574930932	268.510736441137	494.264264489963	428.697726067101	178.967565679234
7	505.884261086239	534.036594466751	593.745091577867	749.822856726769	228.300523784385
8	562.613707141665	347.859139916362	601.741141450278	406.692092997668	130.896247227604
9	358.36240008708	207.505753246796	463.698904371588	86.8526366474387	97.7277336422582
10	344.917445700368	156.440744923749	512.133353620402	689.817309061361	175.482033102348
11	310.439603114049	128.814468179255	515.718501069302	200.688138586623	134.91870187351
12	541.911661083681	384.760338877839	659.857590212848	403.370109794521	151.124681503779
13	511.698423776299	510.813901825165	616.624041629256	378.161950539059	198.135497708548
14	334.050598405017	563.737871661811	537.272618505348	320.806328160316	270.270130151633
15	119.958538280787	294.742377297846	409.574981147817	303.791980935527	189.064691245968
16	344.219010805653	201.313818931387	516.531310473415	695.925034965897	68.2754452301672
17	353.789994309846	174.653911235619	464.832286647198	223.451665385958	129.342840196511
18	704.975376485931	500.227428514033	655.169585062795	746.032135510137	199.034614596835
19	328.779823684532	146.163615548546	546.392637682125	729.355008770681	119.24722065676
20	507.91106463833	389.029757586578	611.824314570967	334.861784966877	179.888281410054
21	332.064222277814	189.725234286946	542.462979238745	691.145075541181	155.654143641513
22	414.717267340421	301.868238996153	555.289023777563	448.984230261816	190.551604662252
23	354.632062191545	167.181259936383	465.386506087397	123.05225676278	161.891631134194
24	326.955841991063	207.613485119725	529.511122106581	651.723909173034	195.491162883689
25	349.960954627926	205.375797244046	518.294547338542	719.361919833942	201.507880530975
26	316.766937826106	126.421480221439	477.438118434443	676.332224146962	98.9966152894345
27	503.092147499963	384.027843682497	636.268015793918	360.365808656462	197.040301801829
28	180.616326047004	157.440618689883	425.408075234422	265.231132831066	177.412451603056
29	377.835838027692	199.344424181838	551.794983939499	768.855440474951	210.048530163424
30	513.62296012102	445.500126843633	627.834673241626	390.754147626106	131.579360596482
31	525.396349891395	398.342241509148	620.818790080058	383.503332201061	24.9655011053473
32	327.209210834722	121.976589205482	485.647555326533	779.423354929906	148.239480670785
33	323.899304113405	119.778306788377	488.648825877757	732.078086732328	161.457954116359
34	336.354688858886	153.971157029131	496.729990527814	697.43630186877	220.723217633219
35	554.790831968363	278.331428423942	495.347306318393	398.969591728096	124.399559639941
36	357.638201021751	174.738514672049	492.18220382374	202.408897689697	40.2687727181968
37	353.626899452325	192.305063967857	509.654444651058	713.678564848903	131.76980151522
38	178.187275823381	146.816621158153	443.64234483517	698.654200026648	182.803299600398
39	504.245944326711	348.741131674585	535.857194878217	369.70884584015	159.435574443077
40	347.138462451508	169.648486286822	535.134403588279	215.641115598011	174.083385110556
41	360.933933664592	206.733785112857	531.058733247761	180.629498805868	138.435303392345
42	327.472822272105	207.584141310113	487.576069618965	677.132014098181	159.633368914027
43	538.234359795061	393.675601641415	608.12690509265	375.686261078416	144.271060274012
44	567.351642093141	376.336765523371	576.877184522487	341.684924349873	192.847362305087
45	484.166757575086	456.772828005713	638.886480455805	332.275435736089	234.264235978644
46	477.623106226831	398.97566571616	605.109496822754	420.621073999226	192.444118245632
47	570.868004584175	472.341205196446	590.425114569341	334.276270382465	152.343872556264
48	319.962195240503	184.029566211045	513.709392024288	749.47759593292	101.173615917058
49	309.407037217661	132.455904430161	518.48556524399	73.9493839140228	154.319860381957
50	405.170363658634	406.013230894074	516.550510989366	305.284036320163	210.511152924487
51	331.682001414034	228.49434317998	485.563301115045	639.339523252664	118.309208602212
52	353.331724528638	182.954739347	482.23690389184	228.241507989524	204.059709545889
53	357.466908208935	197.014464251757	503.914356543198	640.817489820371	112.579540294568
54	314.35977561455	147.875113461579	482.0771936627	591.42036778754	116.590076256417
55	346.757640995617	156.656209456189	495.509775888482	725.079099185722	88.1927065481269
56	568.251319305846	362.15813615202	629.532329629969	370.235269968283	254.192806211174
57	361.837918673681	373.340636718724	513.438845053307	332.834420165361	55.2846050937293
58	530.73108947684	419.057681355123	634.74293160575	397.745289395325	231.314658903462
59	540.775856433161	408.049797918033	586.754508099913	389.469302710803	246.557484040745
60	335.563050520604	149.750641757724	505.379660890056	714.571405625033	14.6954048309037
61	188.280233201065	193.881158561278	495.482925664549	767.934345582071	129.678411606131
62	311.449871513822	127.195542559186	516.901912419092	140.237813329258	25.848961026097
63	341.32541759282	121.534395821832	496.833819901901	685.253913527313	156.833934664396
64	575.926190976328	290.158052284543	580.661291513935	775.073783518748	152.228072775992
