# Supplementary material for: Hierarchical Modeling for Rare Event Detection and Cell Subset Alignment across Flow Cytometry Samples
Source: PLoS Comput Biol. 2013 Jul 11;9(7):e1003130. doi: 10.1371/journal.pcbi.1003130 (PMC3708855; doi:10.1371/journal.pcbi.1003130)
Supplement: Software S1 — contains a Makefile, source code and scripts to generate the figures shown in the manuscript. (ZIP) [file pcbi.1003130.s003.zip › Software S1/data/flowclust/CD3CD45_0.062500_3_xs.txt.64.labels]

	x
1	9
2	58
3	16
4	28
5	7
6	0
7	17
8	0
9	9
10	0
11	49
12	36
13	20
14	0
15	28
16	58
17	0
18	42
19	42
20	15
21	28
22	9
23	16
24	0
25	58
26	0
27	0
28	56
29	59
30	0
31	6
32	16
33	62
34	22
35	5
36	0
37	34
38	43
39	5
40	0
41	30
42	1
43	58
44	0
45	0
46	28
47	34
48	0
49	42
50	0
51	59
52	0
53	0
54	0
55	0
56	0
57	5
58	48
59	28
60	58
61	0
62	0
63	0
64	28
65	0
66	2
67	34
68	58
69	16
70	3
71	0
72	34
73	59
74	55
75	0
76	0
77	0
78	30
79	15
80	12
81	50
82	28
83	34
84	28
85	0
86	25
87	16
88	12
89	55
90	0
91	1
92	28
93	12
94	30
95	28
96	50
97	3
98	15
99	28
100	49
101	62
102	47
103	50
104	0
105	0
106	0
107	0
108	40
109	0
110	17
111	2
112	59
113	28
114	48
115	16
116	58
117	61
118	1
119	0
120	2
121	12
122	16
123	16
124	49
125	32
126	0
127	2
128	62
129	0
130	16
131	5
132	7
133	58
134	0
135	1
136	22
137	20
138	28
139	0
140	2
141	0
142	0
143	33
144	44
145	59
146	64
147	53
148	23
149	0
150	10
151	0
152	16
153	5
154	44
155	0
156	57
157	0
158	25
159	28
160	46
161	12
162	0
163	17
164	0
165	0
166	0
167	57
168	59
169	37
170	0
171	3
172	42
173	0
174	0
175	25
176	1
177	41
178	0
179	0
180	17
181	0
182	0
183	12
184	0
185	26
186	0
187	0
188	8
189	36
190	28
191	52
192	1
193	5
194	36
195	22
196	43
197	40
198	3
199	4
200	9
201	33
202	22
203	3
204	8
205	53
206	0
207	57
208	53
209	44
210	0
211	43
212	0
213	64
214	13
215	0
216	5
217	0
218	48
219	0
220	0
221	36
222	33
223	28
224	0
225	28
226	64
227	0
228	33
229	35
230	56
231	46
232	44
233	22
234	41
235	19
236	44
237	0
238	62
239	5
240	46
241	3
242	0
243	18
244	57
245	14
246	15
247	0
248	32
249	0
250	33
251	24
252	0
253	7
254	0
255	36
256	2
257	0
258	0
259	40
260	28
261	22
262	0
263	0
264	18
265	0
266	38
267	0
268	12
269	0
270	28
271	62
272	37
273	3
274	41
275	0
276	0
277	49
278	0
279	49
280	36
281	55
282	50
283	0
284	0
285	42
286	64
287	3
288	0
289	64
290	9
291	7
292	0
293	58
294	53
295	42
296	33
297	0
298	0
299	0
300	62
301	0
302	34
303	28
304	0
305	0
306	37
307	7
308	22
309	0
310	42
311	50
312	7
313	36
314	25
315	30
316	44
317	3
318	0
319	28
320	57
321	0
322	0
323	28
324	48
325	34
326	46
327	34
328	43
329	49
330	0
331	0
332	18
333	0
334	5
335	48
336	0
337	0
338	49
339	56
340	3
341	0
342	23
343	0
344	0
345	0
346	0
347	0
348	0
349	0
350	0
351	32
352	0
353	0
354	58
355	43
356	44
357	56
358	53
359	0
360	41
361	0
362	22
363	28
364	30
365	2
366	7
367	56
368	5
369	0
370	0
371	15
372	12
373	0
374	7
375	64
376	33
377	15
378	28
379	7
380	16
381	0
382	22
383	57
384	1
385	0
386	0
387	26
388	0
389	7
390	0
391	9
392	50
393	0
394	0
395	36
396	7
397	0
398	9
399	28
400	43
401	3
402	43
403	22
404	0
405	49
406	0
407	47
408	0
409	20
410	9
411	22
412	57
413	0
414	41
415	62
416	28
417	12
418	64
419	0
420	16
421	28
422	13
423	8
424	43
425	3
426	25
427	2
428	0
429	0
430	46
431	0
432	0
433	42
434	0
435	28
436	22
437	12
438	36
439	12
440	0
441	11
442	44
443	0
444	2
445	51
446	28
447	58
448	22
449	56
450	0
451	22
452	0
453	33
454	41
455	7
456	36
457	36
458	15
459	0
460	28
461	8
462	4
463	28
464	7
465	25
466	56
467	0
468	0
469	49
470	38
471	53
472	48
473	25
474	50
475	28
476	7
477	43
478	20
479	0
480	28
481	0
482	2
483	0
484	0
485	40
486	1
487	0
488	7
489	31
490	0
491	42
492	22
493	32
494	0
495	34
496	19
497	55
498	5
499	43
500	3
501	0
502	50
503	34
504	30
505	33
506	0
507	1
508	0
509	6
510	22
511	0
512	43
513	57
514	0
515	7
516	0
517	0
518	28
519	11
520	0
521	33
522	24
523	34
524	0
525	32
526	3
527	3
528	58
529	0
530	0
531	0
532	43
533	22
534	28
535	0
536	0
537	3
538	59
539	0
540	57
541	42
542	0
543	0
544	0
545	0
546	56
547	48
548	0
549	21
550	6
551	24
552	62
553	43
554	16
555	21
556	41
557	0
558	5
559	23
560	4
561	1
562	28
563	1
564	0
565	28
566	5
567	49
568	0
569	25
570	0
571	0
572	64
573	42
574	31
575	64
576	0
577	44
578	0
579	24
580	20
581	7
582	25
583	0
584	0
585	7
586	0
587	34
588	25
589	44
590	34
591	64
592	0
593	16
594	46
595	0
596	0
597	0
598	33
599	0
600	37
601	58
602	15
603	33
604	50
605	0
606	11
607	0
608	33
609	11
610	0
611	3
612	0
613	0
614	9
615	43
616	0
617	5
618	0
619	42
620	0
621	0
622	0
623	0
624	28
625	50
626	0
627	0
628	0
629	0
630	62
631	55
632	12
633	0
634	7
635	34
636	5
637	11
638	0
639	5
640	30
641	3
642	0
643	1
644	44
645	0
646	0
647	43
648	36
649	64
650	0
651	32
652	30
653	5
654	16
655	26
656	0
657	49
658	0
659	0
660	0
661	57
662	28
663	23
664	28
665	48
666	16
667	0
668	48
669	0
670	0
671	34
672	40
673	3
674	3
675	0
676	44
677	0
678	56
679	16
680	28
681	11
682	57
683	43
684	0
685	0
686	14
687	16
688	0
689	0
690	28
691	0
692	0
693	0
694	0
695	28
696	58
697	33
698	0
699	12
700	0
701	43
702	0
703	51
704	0
705	28
706	34
707	28
708	43
709	0
710	42
711	0
712	49
713	0
714	34
715	0
716	57
717	34
718	1
719	9
720	28
721	0
722	37
723	3
724	30
725	33
726	3
727	43
728	43
729	36
730	33
731	0
732	48
733	0
734	0
735	3
736	0
737	64
738	9
739	28
740	0
741	50
742	0
743	0
744	2
745	7
746	64
747	30
748	14
749	0
750	0
751	0
752	0
753	0
754	5
755	64
756	64
757	50
758	56
759	0
760	46
761	0
762	0
763	0
764	0
765	0
766	28
767	3
768	0
769	36
770	17
771	62
772	0
773	0
774	36
775	0
776	0
777	4
778	15
779	0
780	5
781	0
782	12
783	64
784	53
785	34
786	0
787	0
788	23
789	0
790	30
791	43
792	0
793	43
794	59
795	41
796	12
797	0
798	51
799	24
800	0
801	43
802	1
803	0
804	36
805	3
806	59
807	62
808	0
809	7
810	50
811	12
812	0
813	46
814	48
815	46
816	7
817	0
818	5
819	0
820	0
821	43
822	0
823	0
824	0
825	50
826	43
827	1
828	0
829	0
830	28
831	22
832	1
833	2
834	9
835	0
836	0
837	1
838	62
839	0
840	0
841	28
842	47
843	7
844	11
845	41
846	0
847	59
848	7
849	0
850	50
851	16
852	0
853	30
854	20
855	20
856	0
857	7
858	5
859	58
860	62
861	16
862	56
863	0
864	0
865	58
866	0
867	28
868	28
869	50
870	1
871	42
872	62
873	44
874	43
875	28
876	55
877	0
878	0
879	16
880	34
881	0
882	49
883	34
884	58
885	44
886	3
887	44
888	9
889	0
890	0
891	20
892	0
893	0
894	1
895	41
896	64
897	0
898	0
899	16
900	55
901	28
902	16
903	0
904	62
905	22
906	28
907	43
908	0
909	5
910	12
911	5
912	12
913	0
914	58
915	16
916	2
917	37
918	22
919	1
920	47
921	0
922	0
923	0
924	58
925	0
926	0
927	0
928	0
929	40
930	0
931	3
932	29
933	48
934	38
935	16
936	0
937	41
938	7
939	0
940	0
941	0
942	43
943	34
944	43
945	58
946	28
947	42
948	20
949	58
950	1
951	58
952	0
953	0
954	0
955	51
956	0
957	43
958	56
959	16
960	62
961	11
962	36
963	0
964	41
965	3
966	5
967	12
968	16
969	3
970	62
971	3
972	0
973	11
974	0
975	0
976	5
977	43
978	28
979	15
980	0
981	40
982	0
983	38
984	28
985	30
986	3
987	3
988	22
989	16
990	62
991	34
992	9
993	16
994	58
995	57
996	58
997	0
998	0
999	7
1000	53
1001	3
1002	20
1003	49
1004	12
1005	0
1006	12
1007	0
1008	3
1009	0
1010	0
1011	49
1012	7
1013	43
1014	9
1015	0
1016	0
1017	28
1018	53
1019	0
1020	18
1021	44
1022	36
1023	58
1024	16
1025	28
1026	10
1027	0
1028	34
1029	0
1030	17
1031	0
1032	30
1033	58
1034	0
1035	28
1036	23
1037	49
1038	0
1039	55
1040	28
1041	8
1042	28
1043	42
1044	0
1045	0
1046	3
1047	5
1048	28
1049	3
1050	22
1051	56
1052	1
1053	62
1054	33
1055	0
1056	22
1057	13
1058	0
1059	51
1060	48
1061	38
1062	0
1063	0
1064	0
1065	0
1066	12
1067	5
1068	58
1069	28
1070	44
1071	56
1072	5
1073	62
1074	0
1075	0
1076	33
1077	28
1078	16
1079	0
1080	17
1081	12
1082	0
1083	0
1084	3
1085	58
1086	24
1087	2
1088	33
1089	1
1090	0
1091	0
1092	3
1093	34
1094	1
1095	36
1096	3
1097	0
1098	0
1099	48
1100	2
1101	33
1102	3
1103	0
1104	28
1105	28
1106	7
1107	2
1108	59
1109	3
1110	0
1111	0
1112	0
1113	64
1114	28
1115	16
1116	0
1117	64
1118	34
1119	16
1120	1
1121	9
1122	28
1123	44
1124	20
1125	0
1126	32
1127	34
1128	0
1129	59
1130	1
1131	33
1132	0
1133	3
1134	7
1135	0
1136	48
1137	28
1138	0
1139	0
1140	28
1141	9
1142	42
1143	30
1144	16
1145	5
1146	7
1147	0
1148	0
1149	62
1150	11
1151	5
1152	48
1153	0
1154	0
1155	16
1156	9
1157	9
1158	0
1159	49
1160	48
1161	0
1162	28
1163	0
1164	0
1165	18
1166	55
1167	0
1168	16
1169	8
1170	15
1171	16
1172	43
1173	14
1174	0
1175	1
1176	0
1177	43
1178	0
1179	0
1180	58
1181	0
1182	3
1183	0
1184	28
1185	42
1186	0
1187	12
1188	0
1189	33
1190	44
1191	1
1192	0
1193	34
1194	7
1195	42
1196	33
1197	0
1198	15
1199	34
1200	0
1201	0
1202	5
1203	1
1204	0
1205	3
1206	49
1207	1
1208	16
1209	0
1210	49
1211	30
1212	0
1213	0
1214	0
1215	57
1216	28
1217	58
1218	59
1219	12
1220	1
1221	33
1222	24
1223	0
1224	0
1225	43
1226	15
1227	34
1228	0
1229	22
1230	0
1231	28
1232	41
1233	50
1234	27
1235	0
1236	64
1237	57
1238	1
1239	28
1240	28
1241	58
1242	58
1243	56
1244	0
1245	0
1246	2
1247	4
1248	25
1249	22
1250	0
1251	0
1252	59
1253	62
1254	0
1255	28
1256	28
1257	12
1258	42
1259	34
1260	30
1261	0
1262	56
1263	16
1264	1
1265	0
1266	28
1267	0
1268	40
1269	0
1270	0
1271	9
1272	59
1273	0
1274	28
1275	0
1276	0
1277	34
1278	44
1279	7
1280	50
1281	0
1282	3
1283	5
1284	0
1285	0
1286	36
1287	30
1288	3
1289	33
1290	16
1291	62
1292	2
1293	0
1294	58
1295	0
1296	59
1297	0
1298	48
1299	16
1300	28
1301	44
1302	57
1303	6
1304	0
1305	0
1306	9
1307	0
1308	64
1309	58
1310	5
1311	55
1312	0
1313	28
1314	0
1315	56
1316	43
1317	0
1318	5
1319	37
1320	0
1321	5
1322	7
1323	36
1324	2
1325	0
1326	0
1327	0
1328	0
1329	0
1330	28
1331	9
1332	33
1333	44
1334	34
1335	49
1336	0
1337	15
1338	2
1339	0
1340	0
1341	18
1342	16
1343	15
1344	0
1345	0
1346	0
1347	0
1348	0
1349	0
1350	28
1351	43
1352	0
1353	43
1354	55
1355	33
1356	0
1357	19
1358	30
1359	50
1360	43
1361	0
1362	1
1363	3
1364	8
1365	0
1366	33
1367	56
1368	0
1369	62
1370	16
1371	51
1372	0
1373	5
1374	0
1375	62
1376	0
1377	0
1378	0
1379	12
1380	48
1381	36
1382	12
1383	28
1384	0
1385	44
1386	0
1387	0
1388	12
1389	1
1390	44
1391	64
1392	2
1393	12
1394	28
1395	62
1396	0
1397	5
1398	0
1399	46
1400	1
1401	0
1402	14
1403	0
1404	11
1405	49
1406	28
1407	9
1408	0
1409	0
1410	28
1411	0
1412	0
1413	0
1414	28
1415	5
1416	0
1417	44
1418	3
1419	0
1420	28
1421	0
1422	3
1423	16
1424	0
1425	64
1426	56
1427	22
1428	28
1429	37
1430	0
1431	33
1432	62
1433	0
1434	30
1435	56
1436	16
1437	41
1438	16
1439	41
1440	55
1441	30
1442	16
1443	0
1444	19
1445	0
1446	23
1447	0
1448	28
1449	34
1450	43
1451	4
1452	62
1453	0
1454	16
1455	0
1456	0
1457	16
1458	42
1459	0
1460	0
1461	7
1462	26
1463	41
1464	33
1465	3
1466	17
1467	33
1468	0
1469	64
1470	0
1471	3
1472	40
1473	22
1474	51
1475	44
1476	4
1477	0
1478	15
1479	0
1480	50
1481	55
1482	3
1483	43
1484	62
1485	64
1486	0
1487	28
1488	62
1489	57
1490	0
1491	58
1492	0
1493	0
1494	33
1495	43
1496	0
1497	61
1498	32
1499	0
1500	0
1501	0
1502	64
1503	34
1504	0
1505	15
1506	2
1507	20
1508	0
1509	36
1510	57
1511	44
1512	18
1513	3
1514	0
1515	0
1516	0
1517	34
1518	0
1519	34
1520	1
1521	28
1522	62
1523	12
1524	28
1525	0
1526	0
1527	64
1528	49
1529	41
1530	43
1531	0
1532	16
1533	0
1534	42
1535	0
1536	1
1537	33
1538	0
1539	34
1540	58
1541	0
1542	20
1543	7
1544	34
1545	0
1546	0
1547	16
1548	24
1549	18
1550	11
1551	36
1552	0
1553	22
1554	0
1555	44
1556	0
1557	0
1558	1
1559	0
1560	18
1561	34
1562	9
1563	1
1564	1
1565	0
1566	5
1567	0
1568	43
1569	0
1570	26
1571	7
1572	43
1573	2
1574	44
1575	0
1576	0
1577	0
1578	28
1579	15
1580	17
1581	11
1582	0
1583	0
1584	64
1585	0
1586	64
1587	64
1588	33
1589	30
1590	24
1591	28
1592	0
1593	0
1594	0
1595	34
1596	20
1597	2
1598	2
1599	62
1600	0
1601	0
1602	1
1603	0
1604	58
1605	36
1606	0
1607	43
1608	0
1609	0
1610	49
1611	35
1612	0
1613	42
1614	58
1615	0
1616	0
1617	34
1618	9
1619	30
1620	0
1621	0
1622	22
1623	1
1624	1
1625	0
1626	3
1627	0
1628	58
1629	42
1630	33
1631	0
1632	30
1633	1
1634	0
1635	0
1636	55
1637	24
1638	16
1639	0
1640	56
1641	0
1642	0
1643	56
1644	24
1645	24
1646	46
1647	1
1648	0
1649	58
1650	0
1651	11
1652	57
1653	36
1654	0
1655	22
1656	34
1657	62
1658	28
1659	64
1660	30
1661	0
1662	58
1663	11
1664	5
1665	47
1666	0
1667	0
1668	32
1669	62
1670	17
1671	57
1672	3
1673	0
1674	28
1675	0
1676	0
1677	9
1678	0
1679	32
1680	2
1681	5
1682	0
1683	7
1684	44
1685	15
1686	50
1687	59
1688	33
1689	0
1690	22
1691	36
1692	49
1693	24
1694	0
1695	64
1696	2
1697	6
1698	1
1699	44
1700	0
1701	0
1702	57
1703	6
1704	0
1705	0
1706	43
1707	12
1708	33
1709	0
1710	33
1711	41
1712	16
1713	0
1714	0
1715	0
1716	2
1717	12
1718	1
1719	34
1720	16
1721	28
1722	16
1723	3
1724	0
1725	62
1726	58
1727	44
1728	0
1729	0
1730	36
1731	58
1732	0
1733	11
1734	58
1735	3
1736	23
1737	36
1738	0
1739	58
1740	0
1741	64
1742	34
1743	30
1744	9
1745	4
1746	7
1747	49
1748	0
1749	43
1750	2
1751	30
1752	12
1753	0
1754	62
1755	44
1756	0
1757	43
1758	15
1759	15
1760	0
1761	8
1762	28
1763	0
1764	56
1765	15
1766	7
1767	9
1768	0
1769	3
1770	58
1771	5
1772	1
1773	0
1774	37
1775	0
1776	0
1777	46
1778	62
1779	0
1780	60
1781	56
1782	12
1783	62
1784	40
1785	0
1786	33
1787	17
1788	28
1789	28
1790	28
1791	30
1792	64
1793	0
1794	0
1795	43
1796	0
1797	0
1798	56
1799	12
1800	0
1801	25
1802	0
1803	0
1804	0
1805	0
1806	0
1807	16
1808	22
1809	24
1810	0
1811	44
1812	7
1813	0
1814	33
1815	0
1816	57
1817	33
1818	1
1819	43
1820	0
1821	16
1822	44
1823	62
1824	7
1825	0
1826	1
1827	0
1828	41
1829	7
1830	12
1831	12
1832	28
1833	0
1834	44
1835	0
1836	0
1837	1
1838	0
1839	58
1840	2
1841	62
1842	1
1843	3
1844	5
1845	0
1846	57
1847	0
1848	16
1849	0
1850	55
1851	34
1852	42
1853	58
1854	0
1855	43
1856	47
1857	1
1858	48
1859	58
1860	0
1861	1
1862	42
1863	34
1864	0
1865	43
1866	0
1867	0
1868	28
1869	16
1870	0
1871	28
1872	4
1873	62
1874	49
1875	16
1876	2
1877	0
1878	43
1879	58
1880	1
1881	33
1882	7
1883	64
1884	0
1885	2
1886	42
1887	3
1888	28
1889	0
1890	15
1891	34
1892	37
1893	37
1894	0
1895	59
1896	22
1897	28
1898	49
1899	2
1900	5
1901	4
1902	12
1903	1
1904	34
1905	55
1906	25
1907	0
1908	0
1909	16
1910	0
1911	3
1912	22
1913	1
1914	0
1915	38
1916	41
1917	0
1918	56
1919	0
1920	48
1921	36
1922	41
1923	0
1924	64
1925	30
1926	44
1927	22
1928	5
1929	43
1930	0
1931	1
1932	28
1933	37
1934	20
1935	19
1936	36
1937	0
1938	32
1939	34
1940	0
1941	0
1942	0
1943	32
1944	34
1945	26
1946	28
1947	64
1948	12
1949	0
1950	0
1951	44
1952	0
1953	0
1954	40
1955	20
1956	0
1957	17
1958	9
1959	47
1960	56
1961	23
1962	5
1963	30
1964	8
1965	33
1966	0
1967	0
1968	0
1969	16
1970	44
1971	43
1972	3
1973	36
1974	0
1975	43
1976	1
1977	1
1978	0
1979	20
1980	42
1981	0
1982	50
1983	36
1984	0
1985	34
1986	28
1987	48
1988	3
1989	43
1990	8
1991	0
1992	62
1993	0
1994	29
1995	22
1996	56
1997	25
1998	58
1999	43
[truncated: 48,001 more rows]
