# Supplementary material for: Hierarchical Modeling for Rare Event Detection and Cell Subset Alignment across Flow Cytometry Samples
Source: PLoS Comput Biol. 2013 Jul 11;9(7):e1003130. doi: 10.1371/journal.pcbi.1003130 (PMC3708855; doi:10.1371/journal.pcbi.1003130)
Supplement: Software S1 — contains a Makefile, source code and scripts to generate the figures shown in the manuscript. (ZIP) [file pcbi.1003130.s003.zip › Software S1/data/flowclust/CD3CD45_0.062500_3_xs.txt.64.mus]

	V1	V2	V3	V4	V5
1	337.548738803616	121.359185518326	455.973967499361	712.111331238418	169.707473579238
2	319.342346295228	138.178685449061	483.308255450636	197.634025429046	65.6748125471625
3	538.024105259833	417.379899433534	587.477392535997	379.822573906529	249.979487560446
4	354.367476938295	178.327176095776	417.158121531333	211.456494729521	196.08829940765
5	511.410206167089	407.252165999998	608.061441288051	403.611915395913	167.200495874424
6	559.328748619082	288.269430888088	471.455817864699	353.292730361901	134.833048890904
7	311.333947854815	121.059648164251	493.817461461207	158.740597394837	130.188579919171
8	505.479250987562	345.45763919976	542.684429644446	351.008597588793	127.159421059679
9	331.820129840763	142.744905275259	537.134004118866	748.672561170067	76.5175693270966
10	530.69406700367	294.714344650522	434.04085827358	432.292056410532	92.1677370941601
11	529.1787182481	438.849110825602	566.903273146357	359.647982115925	177.032164864161
12	344.74209359984	152.896404327928	474.836011543523	199.310878180363	181.631963926943
13	513.198409164059	424.251630502956	585.883052118927	368.241488687439	170.775342438118
14	325.374051393021	202.274320670214	488.1069304155	749.346384854528	36.1700246318362
15	353.288092679649	169.755854499567	456.240151399915	653.136540983184	118.503948267126
16	337.43186890705	145.953395046421	561.572430322549	761.074603788177	162.219413063755
17	372.40818387971	179.967319729448	431.222865964464	111.594799501481	169.96984065068
18	365.347149623348	225.275314504686	468.227404145876	148.040786439221	157.008495981307
19	736.5011753464	512.33291612785	637.709522745575	760.746008780291	233.139942919603
20	499.188716689728	448.11769164152	566.987280351899	337.660899081586	238.992520966603
21	237.311667078337	455.887995981939	511.912866698533	414.025536338008	56.8264227789238
22	538.765122518249	407.123841365086	584.679243888753	377.046270713757	53.6468842332531
23	341.090979523722	159.624648070527	454.488732463734	684.451877511932	225.082509365925
24	360.482612973347	185.900581232678	451.865809352932	213.249293442768	22.9041915307352
25	195.290899426436	177.457465899795	415.658635109527	288.699557851584	155.274608917775
26	690.485823549919	504.330771558013	621.625266872865	756.588857970039	130.753598034977
27	585.554061228985	491.392333553556	557.282428969186	383.764212276941	159.708490311597
28	328.570509274477	118.473664698993	451.18743771519	776.032274373762	157.734528569144
29	552.254251998433	367.03461645	573.861222621638	713.299559135225	184.292597961375
30	235.354098960791	441.945980773117	514.472325109436	359.162771134657	219.993585982952
31	451.962131809785	338.672845660579	507.554773141777	327.345554457153	26.6588459326663
32	577.047695149619	341.171098913772	564.812739725424	394.121179504112	254.292280205767
33	569.089125181746	384.203323217364	585.550667964566	375.339507680941	162.135320740564
34	334.039119421845	119.919892167886	462.703355672005	782.03025987807	55.9342644418575
35	290.280222618626	364.19639753201	538.747478927941	758.697175205316	196.030711691348
36	353.807035254009	204.524600177209	500.049774798239	711.70563219032	84.2946077849703
37	326.362260301514	207.299481347097	483.195993428502	660.821416218606	132.491840183953
38	577.262436812355	259.751537532376	553.145492584633	804.798885389532	161.527649334717
39	462.496451477363	427.423493533213	551.171560119799	434.289070216914	215.370992398827
40	364.397237917787	193.303939681303	443.196056474048	188.732034650161	111.718459095811
41	351.281610678814	185.187009509827	482.639493762813	773.131646836705	152.818663257646
42	335.699468326373	145.74820389567	456.99710928363	708.712160873208	19.0753420093125
43	325.801560488635	118.776435167839	442.375523202518	694.364420041945	90.6612200614519
44	346.412849796992	158.30088747784	470.725062239161	725.211795530506	121.89697300385
45	115.5796988154	98.0877154017388	226.257689941914	64.4999438557376	135.549965340862
46	503.176304650391	358.497869258321	586.654255211712	317.941604108196	114.829918314246
47	202.376578659282	162.039415231575	443.540792295258	684.014852028713	151.125214213426
48	136.037134883193	239.314648945171	326.88998563462	254.712973610209	181.346058173398
49	545.626636854809	382.668043392073	586.342065934422	417.270880563672	225.612125337994
50	360.437518341556	191.226529173162	490.79926956503	233.295002852137	161.141843687438
51	313.868158466892	179.18521802903	453.274557097508	643.460900698432	72.7260058568634
52	549.245414203835	327.929783216829	499.255795094196	389.950384280668	56.6210099067138
53	182.210782470874	113.40900194574	432.589750744968	744.506900310654	173.425068460314
54	587.981587552192	300.680223786367	505.136365652589	613.136565948129	90.5054970233412
55	369.316535414072	202.686105194551	449.462615860418	665.746193122223	192.060460983815
56	574.688291172085	377.959890493854	564.573111427962	348.030908006511	236.640891971855
57	365.300602756093	169.894438619183	448.639514557235	168.337125493158	72.2243100473031
58	334.115920262352	175.694540821972	489.699424994222	719.464968985963	196.854921482742
59	469.053468037519	446.177719064433	509.177409467327	314.382054420957	193.235884903739
60	202.147764641169	142.787386417791	391.313065535864	225.816342927355	31.6549674081301
61	295.819935759418	212.048542565616	437.880651643916	209.304409586234	135.989774700144
62	344.697328114443	175.91472178323	430.496341891753	691.069338467368	147.115568366374
63	484.663612344318	311.073586891307	478.318216547988	627.366991328611	166.212214033844
64	322.990907719311	143.838902792446	470.857124819898	81.4485370963165	151.469809343858
