# Supplementary material for: Hierarchical Modeling for Rare Event Detection and Cell Subset Alignment across Flow Cytometry Samples
Source: PLoS Comput Biol. 2013 Jul 11;9(7):e1003130. doi: 10.1371/journal.pcbi.1003130 (PMC3708855; doi:10.1371/journal.pcbi.1003130)
Supplement: Software S1 — contains a Makefile, source code and scripts to generate the figures shown in the manuscript. (ZIP) [file pcbi.1003130.s003.zip › Software S1/data/flowclust/CD3CD45_0.125000_4_xs.txt.64.labels]

	x
1	29
2	0
3	25
4	0
5	36
6	33
7	43
8	0
9	30
10	32
11	25
12	37
13	6
14	9
15	25
16	51
17	12
18	52
19	0
20	13
21	0
22	0
23	9
24	56
25	25
26	0
27	9
28	0
29	53
30	0
31	51
32	51
33	33
34	31
35	6
36	17
37	0
38	48
39	0
40	25
41	45
42	35
43	53
44	53
45	13
46	34
47	53
48	0
49	53
50	27
51	58
52	57
53	0
54	0
55	54
56	9
57	0
58	8
59	58
60	0
61	25
62	46
63	0
64	51
65	60
66	13
67	0
68	0
69	25
70	51
71	30
72	25
73	9
74	48
75	3
76	0
77	0
78	9
79	6
80	43
81	0
82	33
83	43
84	29
85	51
86	0
87	0
88	0
89	53
90	9
91	58
92	21
93	44
94	25
95	50
96	35
97	35
98	25
99	15
100	0
101	0
102	56
103	0
104	44
105	0
106	17
107	0
108	25
109	53
110	17
111	0
112	0
113	9
114	57
115	0
116	19
117	17
118	13
119	0
120	56
121	0
122	0
123	9
124	0
125	44
126	0
127	25
128	56
129	31
130	0
131	53
132	44
133	0
134	4
135	9
136	6
137	0
138	0
139	0
140	50
141	0
142	55
143	43
144	0
145	0
146	25
147	0
148	9
149	0
150	23
151	30
152	17
153	5
154	8
155	30
156	17
157	0
158	55
159	25
160	30
161	16
162	9
163	56
164	0
165	9
166	25
167	12
168	0
169	43
170	51
171	12
172	57
173	25
174	0
175	39
176	36
177	0
178	0
179	46
180	56
181	0
182	25
183	49
184	0
185	0
186	0
187	0
188	0
189	58
190	6
191	12
192	43
193	25
194	23
195	0
196	62
197	42
198	51
199	0
200	44
201	0
202	60
203	29
204	0
205	9
206	55
207	8
208	20
209	0
210	25
211	13
212	19
213	0
214	43
215	12
216	13
217	6
218	0
219	9
220	0
221	25
222	0
223	47
224	0
225	0
226	43
227	0
228	9
229	13
230	48
231	0
232	43
233	53
234	0
235	0
236	0
237	25
238	57
239	6
240	0
241	9
242	25
243	0
244	12
245	0
246	0
247	22
248	9
249	55
250	0
251	9
252	0
253	0
254	56
255	27
256	0
257	44
258	0
259	0
260	51
261	0
262	0
263	17
264	0
265	30
266	6
267	44
268	0
269	56
270	0
271	0
272	0
273	58
274	4
275	34
276	0
277	25
278	7
279	0
280	45
281	25
282	0
283	21
284	0
285	54
286	51
287	13
288	52
289	0
290	27
291	25
292	50
293	0
294	0
295	48
296	30
297	0
298	0
299	33
300	0
301	0
302	0
303	0
304	55
305	0
306	12
307	0
308	25
309	0
310	0
311	28
312	25
313	0
314	0
315	56
316	33
317	35
318	17
319	0
320	56
321	17
322	18
323	0
324	20
325	0
326	0
327	51
328	10
329	53
330	0
331	33
332	0
333	25
334	25
335	45
336	0
337	0
338	36
339	63
340	51
341	55
342	64
343	33
344	57
345	18
346	53
347	12
348	0
349	25
350	9
351	0
352	0
353	0
354	33
355	39
356	0
357	12
358	25
359	0
360	25
361	0
362	50
363	43
364	58
365	58
366	27
367	0
368	30
369	0
370	6
371	0
372	0
373	47
374	18
375	21
376	0
377	12
378	56
379	49
380	33
381	19
382	0
383	29
384	43
385	25
386	49
387	6
388	36
389	6
390	51
391	0
392	0
393	6
394	50
395	42
396	0
397	48
398	19
399	0
400	0
401	35
402	34
403	21
404	0
405	0
406	25
407	49
408	43
409	44
410	56
411	0
412	6
413	56
414	19
415	0
416	9
417	0
418	11
419	0
420	12
421	32
422	25
423	25
424	34
425	11
426	3
427	25
428	0
429	12
430	0
431	0
432	0
433	44
434	51
435	30
436	51
437	53
438	25
439	37
440	0
441	25
442	28
443	0
444	57
445	30
446	51
447	12
448	35
449	0
450	13
451	9
452	0
453	25
454	44
455	17
456	51
457	51
458	0
459	7
460	0
461	42
462	33
463	25
464	13
465	0
466	43
467	9
468	6
469	17
470	9
471	54
472	0
473	9
474	0
475	0
476	30
477	0
478	35
479	57
480	22
481	0
482	0
483	0
484	25
485	9
486	34
487	52
488	0
489	54
490	0
491	0
492	21
493	6
494	44
495	0
496	33
497	12
498	0
499	0
500	0
501	0
502	12
503	51
504	36
505	26
506	25
507	0
508	0
509	58
510	58
511	0
512	55
513	8
514	0
515	49
516	0
517	25
518	0
519	25
520	25
521	17
522	33
523	6
524	0
525	0
526	9
527	12
528	21
529	54
530	51
531	25
532	0
533	30
534	0
535	0
536	35
537	0
538	0
539	35
540	18
541	9
542	15
543	35
544	59
545	33
546	0
547	16
548	18
549	56
550	12
551	9
552	35
553	51
554	50
555	13
556	0
557	0
558	39
559	0
560	0
561	55
562	0
563	48
564	48
565	12
566	48
567	0
568	0
569	0
570	50
571	0
572	37
573	57
574	17
575	49
576	51
577	56
578	0
579	58
580	57
581	9
582	26
583	51
584	16
585	39
586	50
587	0
588	38
589	0
590	0
591	12
592	6
593	56
594	0
595	9
596	58
597	6
598	43
599	0
600	0
601	51
602	56
603	29
604	0
605	48
606	49
607	9
608	56
609	30
610	29
611	49
612	9
613	0
614	44
615	53
616	6
617	0
618	49
619	8
620	58
621	12
622	50
623	0
624	0
625	0
626	6
627	18
628	0
629	0
630	33
631	21
632	44
633	0
634	9
635	32
636	22
637	9
638	10
639	6
640	16
641	64
642	21
643	6
644	2
645	0
646	0
647	0
648	16
649	56
650	13
651	25
652	8
653	57
654	56
655	51
656	0
657	30
658	30
659	0
660	0
661	43
662	0
663	53
664	21
665	18
666	51
667	9
668	56
669	0
670	56
671	0
672	0
673	0
674	49
675	9
676	0
677	56
678	57
679	48
680	0
681	56
682	38
683	57
684	30
685	12
686	50
687	58
688	6
689	12
690	54
691	51
692	44
693	0
694	0
695	64
696	53
697	20
698	34
699	51
700	0
701	0
702	10
703	0
704	16
705	0
706	0
707	0
708	58
709	51
710	48
711	44
712	43
713	25
714	0
715	0
716	30
717	38
718	0
719	43
720	58
721	0
722	0
723	33
724	50
725	23
726	0
727	0
728	0
729	23
730	45
731	44
732	60
733	0
734	6
735	9
736	55
737	60
738	9
739	0
740	0
741	0
742	0
743	25
744	30
745	18
746	0
747	9
748	21
749	19
750	53
751	0
752	0
753	12
754	44
755	10
756	37
757	51
758	0
759	14
760	46
761	30
762	0
763	0
764	12
765	44
766	0
767	22
768	0
769	54
770	18
771	44
772	48
773	20
774	25
775	0
776	48
777	0
778	0
779	44
780	34
781	30
782	43
783	0
784	30
785	0
786	13
787	5
788	32
789	30
790	8
791	44
792	6
793	25
794	31
795	7
796	0
797	10
798	0
799	9
800	13
801	25
802	0
803	29
804	57
805	33
806	0
807	43
808	9
809	26
810	0
811	0
812	11
813	0
814	0
815	10
816	0
817	30
818	0
819	0
820	11
821	0
822	57
823	0
824	25
825	9
826	0
827	51
828	0
829	33
830	0
831	23
832	29
833	19
834	25
835	53
836	13
837	58
838	34
839	54
840	6
841	44
842	62
843	34
844	0
845	0
846	44
847	13
848	54
849	9
850	12
851	29
852	44
853	0
854	53
855	0
856	0
857	21
858	0
859	6
860	6
861	9
862	0
863	0
864	18
865	0
866	6
867	42
868	57
869	13
870	33
871	17
872	34
873	44
874	60
875	0
876	10
877	0
878	43
879	25
880	13
881	0
882	9
883	56
884	0
885	51
886	0
887	9
888	30
889	12
890	58
891	51
892	25
893	0
894	28
895	9
896	36
897	21
898	0
899	43
900	6
901	0
902	4
903	0
904	0
905	3
906	58
907	12
908	44
909	0
910	21
911	9
912	9
913	21
914	12
915	0
916	25
917	0
918	0
919	9
920	0
921	30
922	25
923	10
924	36
925	0
926	12
927	55
928	0
929	0
930	0
931	54
932	5
933	13
934	0
935	0
936	31
937	51
938	51
939	0
940	36
941	0
942	0
943	0
944	6
945	39
946	0
947	4
948	39
949	18
950	6
951	0
952	0
953	58
954	0
955	56
956	0
957	51
958	0
959	18
960	0
961	0
962	37
963	54
964	9
965	48
966	22
967	18
968	6
969	13
970	0
971	0
972	51
973	51
974	9
975	12
976	38
977	32
978	0
979	29
980	0
981	51
982	43
983	9
984	9
985	0
986	45
987	53
988	0
989	51
990	23
991	10
992	59
993	18
994	31
995	42
996	12
997	51
998	16
999	52
1000	23
1001	7
1002	0
1003	0
1004	6
1005	0
1006	58
1007	0
1008	6
1009	10
1010	53
1011	0
1012	0
1013	0
1014	56
1015	45
1016	31
1017	25
1018	18
1019	56
1020	9
1021	0
1022	33
1023	53
1024	44
1025	51
1026	1
1027	0
1028	21
1029	0
1030	8
1031	38
1032	33
1033	0
1034	7
1035	49
1036	57
1037	0
1038	0
1039	53
1040	34
1041	0
1042	53
1043	38
1044	6
1045	0
1046	30
1047	12
1048	19
1049	0
1050	31
1051	29
1052	0
1053	13
1054	0
1055	17
1056	0
1057	19
1058	0
1059	0
1060	0
1061	33
1062	56
1063	35
1064	0
1065	0
1066	57
1067	0
1068	55
1069	0
1070	0
1071	0
1072	0
1073	12
1074	0
1075	50
1076	9
1077	0
1078	44
1079	9
1080	57
1081	55
1082	20
1083	49
1084	46
1085	13
1086	25
1087	37
1088	0
1089	0
1090	9
1091	8
1092	12
1093	49
1094	9
1095	0
1096	43
1097	30
1098	25
1099	0
1100	56
1101	0
1102	0
1103	58
1104	50
1105	0
1106	17
1107	49
1108	53
1109	12
1110	0
1111	9
1112	54
1113	0
1114	19
1115	0
1116	34
1117	0
1118	53
1119	38
1120	22
1121	6
1122	54
1123	6
1124	0
1125	9
1126	44
1127	9
1128	12
1129	49
1130	21
1131	27
1132	51
1133	29
1134	12
1135	0
1136	0
1137	47
1138	0
1139	58
1140	19
1141	25
1142	0
1143	30
1144	0
1145	6
1146	0
1147	0
1148	0
1149	0
1150	29
1151	4
1152	12
1153	0
1154	0
1155	6
1156	0
1157	9
1158	7
1159	4
1160	0
1161	42
1162	0
1163	44
1164	6
1165	0
1166	0
1167	0
1168	0
1169	9
1170	35
1171	0
1172	22
1173	61
1174	39
1175	0
1176	51
1177	0
1178	26
1179	0
1180	0
1181	6
1182	0
1183	48
1184	0
1185	58
1186	51
1187	58
1188	6
1189	9
1190	25
1191	0
1192	46
1193	0
1194	58
1195	54
1196	25
1197	0
1198	0
1199	0
1200	38
1201	0
1202	25
1203	0
1204	57
1205	0
1206	55
1207	9
1208	0
1209	48
1210	53
1211	0
1212	22
1213	25
1214	12
1215	34
1216	0
1217	4
1218	21
1219	26
1220	21
1221	0
1222	41
1223	4
1224	4
1225	0
1226	6
1227	0
1228	0
1229	0
1230	30
1231	10
1232	6
1233	0
1234	0
1235	53
1236	0
1237	58
1238	53
1239	21
1240	4
1241	0
1242	51
1243	10
1244	51
1245	0
1246	44
1247	4
1248	0
1249	19
1250	33
1251	0
1252	50
1253	0
1254	6
1255	60
1256	9
1257	25
1258	39
1259	0
1260	9
1261	12
1262	53
1263	30
1264	56
1265	13
1266	0
1267	0
1268	13
1269	6
1270	0
1271	6
1272	30
1273	17
1274	51
1275	0
1276	64
1277	19
1278	53
1279	25
1280	0
1281	0
1282	0
1283	34
1284	12
1285	0
1286	13
1287	56
1288	0
1289	9
1290	9
1291	23
1292	29
1293	22
1294	33
1295	51
1296	0
1297	57
1298	56
1299	0
1300	0
1301	9
1302	53
1303	51
1304	34
1305	13
1306	0
1307	0
1308	0
1309	51
1310	0
1311	0
1312	0
1313	0
1314	25
1315	56
1316	20
1317	19
1318	49
1319	0
1320	6
1321	9
1322	36
1323	10
1324	30
1325	18
1326	29
1327	0
1328	0
1329	0
1330	53
1331	0
1332	44
1333	56
1334	29
1335	52
1336	60
1337	0
1338	5
1339	0
1340	0
1341	25
1342	25
1343	14
1344	46
1345	50
1346	51
1347	0
1348	13
1349	43
1350	0
1351	9
1352	43
1353	38
1354	0
1355	43
1356	53
1357	21
1358	36
1359	0
1360	4
1361	0
1362	33
1363	10
1364	36
1365	58
1366	13
1367	0
1368	21
1369	44
1370	9
1371	36
1372	0
1373	46
1374	0
1375	55
1376	0
1377	0
1378	44
1379	56
1380	58
1381	0
1382	17
1383	12
1384	8
1385	0
1386	43
1387	22
1388	9
1389	55
1390	18
1391	33
1392	0
1393	38
1394	37
1395	0
1396	0
1397	21
1398	0
1399	6
1400	0
1401	5
1402	44
1403	55
1404	13
1405	0
1406	36
1407	50
1408	0
1409	38
1410	34
1411	12
1412	17
1413	0
1414	0
1415	47
1416	63
1417	0
1418	0
1419	10
1420	6
1421	58
1422	56
1423	56
1424	56
1425	12
1426	58
1427	25
1428	0
1429	33
1430	50
1431	0
1432	18
1433	43
1434	22
1435	0
1436	35
1437	0
1438	43
1439	0
1440	56
1441	19
1442	9
1443	0
1444	55
1445	15
1446	54
1447	21
1448	0
1449	50
1450	22
1451	9
1452	0
1453	48
1454	51
1455	26
1456	30
1457	0
1458	51
1459	0
1460	0
1461	9
1462	17
1463	9
1464	56
1465	28
1466	9
1467	49
1468	57
1469	2
1470	43
1471	9
1472	12
1473	0
1474	19
1475	58
1476	39
1477	9
1478	0
1479	0
1480	37
1481	0
1482	38
1483	43
1484	0
1485	6
1486	29
1487	0
1488	44
1489	25
1490	30
1491	0
1492	56
1493	40
1494	51
1495	50
1496	13
1497	0
1498	28
1499	17
1500	34
1501	0
1502	50
1503	25
1504	43
1505	37
1506	13
1507	0
1508	18
1509	12
1510	55
1511	0
1512	58
1513	6
1514	4
1515	0
1516	12
1517	8
1518	0
1519	0
1520	13
1521	29
1522	8
1523	0
1524	52
1525	32
1526	18
1527	55
1528	13
1529	53
1530	12
1531	10
1532	55
1533	0
1534	14
1535	0
1536	25
1537	27
1538	12
1539	18
1540	17
1541	12
1542	28
1543	49
1544	51
1545	44
1546	0
1547	0
1548	9
1549	53
1550	9
1551	0
1552	44
1553	0
1554	18
1555	12
1556	0
1557	13
1558	51
1559	16
1560	60
1561	0
1562	21
1563	28
1564	25
1565	9
1566	17
1567	58
1568	10
1569	44
1570	58
1571	54
1572	46
1573	39
1574	0
1575	48
1576	23
1577	25
1578	39
1579	43
1580	19
1581	33
1582	0
1583	0
1584	38
1585	8
1586	0
1587	9
1588	51
1589	33
1590	0
1591	9
1592	53
1593	36
1594	0
1595	44
1596	0
1597	43
1598	9
1599	30
1600	56
1601	23
1602	0
1603	12
1604	6
1605	0
1606	3
1607	12
1608	43
1609	20
1610	12
1611	17
1612	54
1613	44
1614	39
1615	50
1616	23
1617	30
1618	43
1619	0
1620	9
1621	62
1622	13
1623	22
1624	18
1625	10
1626	0
1627	51
1628	21
1629	45
1630	18
1631	43
1632	6
1633	53
1634	6
1635	14
1636	0
1637	0
1638	9
1639	30
1640	6
1641	44
1642	55
1643	9
1644	12
1645	39
1646	31
1647	10
1648	56
1649	0
1650	60
1651	46
1652	0
1653	0
1654	13
1655	6
1656	53
1657	18
1658	0
1659	0
1660	51
1661	9
1662	19
1663	13
1664	39
1665	0
1666	6
1667	0
1668	8
1669	9
1670	33
1671	44
1672	7
1673	0
1674	22
1675	0
1676	64
1677	47
1678	25
1679	9
1680	10
1681	36
1682	13
1683	6
1684	0
1685	0
1686	0
1687	38
1688	28
1689	58
1690	0
1691	34
1692	48
1693	9
1694	25
1695	0
1696	0
1697	57
1698	17
1699	6
1700	21
1701	0
1702	13
1703	20
1704	0
1705	0
1706	51
1707	11
1708	17
1709	0
1710	46
1711	12
1712	58
1713	53
1714	57
1715	3
1716	0
1717	6
1718	9
1719	0
1720	18
1721	56
1722	0
1723	53
1724	31
1725	13
1726	0
1727	53
1728	62
1729	0
1730	9
1731	51
1732	56
1733	21
1734	33
1735	58
1736	0
1737	0
1738	19
1739	18
1740	21
1741	52
1742	12
1743	12
1744	0
1745	0
1746	23
1747	9
1748	9
1749	0
1750	58
1751	29
1752	22
1753	52
1754	10
1755	0
1756	6
1757	33
1758	30
1759	6
1760	0
1761	0
1762	21
1763	25
1764	13
1765	0
1766	25
1767	9
1768	30
1769	28
1770	53
1771	58
1772	0
1773	0
1774	14
1775	5
1776	0
1777	0
1778	49
1779	9
1780	0
1781	9
1782	43
1783	56
1784	14
1785	46
1786	51
1787	53
1788	49
1789	23
1790	51
1791	9
1792	49
1793	12
1794	56
1795	19
1796	0
1797	0
1798	29
1799	0
1800	62
1801	0
1802	6
1803	56
1804	0
1805	0
1806	10
1807	9
1808	13
1809	0
1810	54
1811	13
1812	53
1813	34
1814	53
1815	39
1816	39
1817	56
1818	50
1819	12
1820	0
1821	21
1822	19
1823	46
1824	0
1825	0
1826	56
1827	52
1828	19
1829	55
1830	0
1831	51
1832	7
1833	0
1834	56
1835	13
1836	50
1837	0
1838	55
1839	34
1840	27
1841	46
1842	44
1843	25
1844	6
1845	53
1846	51
1847	34
1848	21
1849	0
1850	9
1851	0
1852	0
1853	43
1854	0
1855	6
1856	12
1857	0
1858	5
1859	53
1860	17
1861	55
1862	58
1863	0
1864	6
1865	44
1866	18
1867	0
1868	0
1869	25
1870	43
1871	52
1872	0
1873	0
1874	9
1875	53
1876	0
1877	19
1878	0
1879	53
1880	44
1881	6
1882	35
1883	9
1884	43
1885	4
1886	51
1887	0
1888	18
1889	30
1890	13
1891	0
1892	0
1893	0
1894	0
1895	0
1896	44
1897	12
1898	12
1899	42
1900	9
1901	9
1902	54
1903	0
1904	0
1905	0
1906	55
1907	0
1908	33
1909	37
1910	9
1911	0
1912	18
1913	6
1914	0
1915	51
1916	52
1917	53
1918	53
1919	12
1920	44
1921	18
1922	0
1923	56
1924	12
1925	12
1926	0
1927	6
1928	0
1929	33
1930	12
1931	0
1932	0
1933	51
1934	0
1935	38
1936	49
1937	0
1938	12
1939	51
1940	0
1941	28
1942	16
1943	58
1944	0
1945	37
1946	0
1947	62
1948	0
1949	0
1950	0
1951	0
1952	9
1953	57
1954	39
1955	33
1956	56
1957	44
1958	30
1959	48
1960	0
1961	32
1962	13
1963	33
1964	0
1965	0
1966	0
1967	37
1968	0
1969	0
1970	6
1971	21
1972	32
1973	0
1974	58
1975	49
1976	56
1977	0
1978	0
1979	21
1980	62
1981	44
1982	0
1983	9
1984	25
1985	9
1986	57
1987	0
1988	16
1989	6
1990	28
1991	0
1992	12
1993	9
1994	8
1995	10
1996	43
1997	30
1998	53
1999	0
[truncated: 48,001 more rows]
