# Supplementary material for: Hierarchical Modeling for Rare Event Detection and Cell Subset Alignment across Flow Cytometry Samples
Source: PLoS Comput Biol. 2013 Jul 11;9(7):e1003130. doi: 10.1371/journal.pcbi.1003130 (PMC3708855; doi:10.1371/journal.pcbi.1003130)
Supplement: Software S1 — contains a Makefile, source code and scripts to generate the figures shown in the manuscript. (ZIP) [file pcbi.1003130.s003.zip › Software S1/data/flowclust/CD3CD45_0.125000_4_xs.txt.64.mus]

	V1	V2	V3	V4	V5
1	167.868246403993	123.866648299365	472.388056658946	705.4327024644	61.1208538156881
2	483.679543232594	359.98801028758	660.773229306161	260.280404072502	204.466745077585
3	483.078559337766	296.942364541556	591.371767357392	296.856146877449	90.6996556095495
4	699.520590147796	508.748461064189	645.669997179756	765.848494022575	204.083352331446
5	360.789338465697	189.733901265371	424.345731970604	152.760318417595	168.982294529173
6	328.23354761707	120.171227962596	469.00580682073	770.983009329066	46.2266565146839
7	561.82751999018	313.285390611651	505.184956895888	375.264386827134	151.168780292018
8	325.116084003707	182.524238366633	448.814861460556	692.428903677165	73.1940993507311
9	327.089535968863	119.992986071126	474.891960734558	795.472743369704	148.73184109436
10	576.221047923694	359.991221016881	575.750688373557	378.010236016536	251.093049478653
11	548.389697548297	289.029731791085	537.317592362043	381.476337185142	126.703759112975
12	347.1772946208	194.999054992541	527.395082325456	725.844957779913	131.781831741163
13	309.261169097093	124.726895647849	510.35647999094	180.356196210526	147.235749843448
14	520.063094617188	418.089870760741	548.213388714296	322.66259474424	166.80710761433
15	157.680510216186	107.296010069183	456.175187699174	325.994877865689	152.980853195482
16	339.406644517156	217.138112942185	469.249449869873	697.020172288999	201.677458514367
17	331.164067525268	150.78723160968	480.743559163595	75.2102224874927	169.524621031697
18	542.343376995436	393.354667503289	603.067578373818	410.777379244791	221.406775144976
19	351.790781974719	199.664625932729	463.786571500077	671.237587375398	142.708268384293
20	510.137372148106	420.194702780286	590.176708667651	311.261567280886	99.4980130158489
21	332.258646020658	125.222702659355	453.66795457016	685.693191915419	71.7281938587575
22	363.974851806394	176.666749197578	442.787188599947	138.518388198616	82.7232456895703
23	181.223047813057	176.774407239885	453.518015161851	708.164495498355	190.977286258894
24	182.947350248149	130.177532230635	358.719757392329	559.74032210761	115.505509768397
25	319.005271494197	136.382957868103	474.199604478556	723.981671360253	132.812279740587
26	337.852792166289	196.028731421966	495.201795828252	172.902285821848	118.343346382599
27	507.547076059376	356.989615851019	559.482186618289	377.309318899266	209.216163751714
28	573.51181357175	367.34650696233	596.881908378587	356.623306665543	166.66637808927
29	325.857113620847	122.573465332663	420.427083280133	706.498861896186	117.568416261577
30	329.403685864815	114.066712396326	446.12340410172	735.22245708726	180.805563983567
31	218.527150623405	213.649003483847	395.564007021371	274.657173060069	89.6948711881225
32	354.037168852428	170.202364604005	432.661921335063	669.358677919971	72.2951276186529
33	344.341733968981	174.092927954141	512.416263295035	722.391464869278	24.0455323959114
34	345.633437963608	176.330006478335	491.946124178561	722.238010911656	217.677026986592
35	364.956696370435	421.828759165584	485.909317510861	288.90117271118	180.113558994315
36	314.620373590368	132.155702359592	513.246503124605	134.154393307721	33.4602046079275
37	314.698507531533	204.110606968357	481.529422425453	673.129958192209	173.347775283379
38	351.49395317022	174.639289663846	489.770244482191	660.917792137563	187.380016959553
39	558.38691697195	380.223122367669	643.714589382645	397.049954521124	133.073895157045
40	451.954751369717	334.866452231374	579.055624341797	409.843782451054	136.333092846443
41	309.291606363457	214.858920080069	541.476565726448	644.788209617736	106.958003686556
42	465.000850884686	320.171384962088	495.453954499478	330.947525982756	230.925566222281
43	346.535768918258	163.940047126532	478.091721026386	221.758722701671	70.3025510827432
44	354.182442655041	167.914844083536	474.822560870367	216.020992222915	175.393557625293
45	225.039896849785	244.25097649768	346.042718732677	293.153136524444	207.747700607773
46	322.221964420528	184.942006406163	483.728565970026	778.028372571484	136.463741793341
47	568.876134682558	291.257558798588	569.724714234904	798.443527680879	196.150526388449
48	535.311038922156	387.441360613435	611.953525903972	371.736407054565	213.174839338373
49	341.684489901283	127.816803519626	521.501465087823	738.263750573496	147.664166482315
50	510.976377904289	396.430103570296	653.789772338094	352.113863847443	209.440523527805
51	331.73569476971	145.143168272488	563.827999674805	766.753132421157	131.425898729899
52	247.637875320228	184.771645064159	447.214766543385	247.256341126248	199.319384827951
53	506.911369722757	422.371832924697	592.940529079171	381.71501574775	147.527346413313
54	508.564516752871	396.644158768501	587.483608857067	362.076765237946	22.1382670260663
55	114.903480320198	282.607290573221	411.481805889824	307.431978650465	180.398649857921
56	330.4185174522	141.378671729328	497.053135279809	765.376905650522	197.726397537985
57	349.934761624014	155.124121554754	445.980825680394	734.356309000806	164.358621909348
58	522.819902546991	437.273451899664	587.614284297801	365.886580312405	250.488147360175
59	410.54742235354	462.754683216932	592.338510649454	392.656929075869	234.364878652512
60	520.76626863024	375.009537675246	571.452256168941	411.784650114903	78.6366984726973
61	584.357155409484	276.745806690174	562.672999274706	774.96936467437	89.1133625189377
62	346.912156677055	171.038290153391	583.261635812733	256.164691505545	157.066445178632
63	285.859338935947	231.187288597804	451.00865988569	385.665874419306	137.091882507948
64	199.501648579798	128.532507172679	520.34461348557	765.065718551938	180.339431717293
