# Supplementary material for: Hierarchical Modeling for Rare Event Detection and Cell Subset Alignment across Flow Cytometry Samples
Source: PLoS Comput Biol. 2013 Jul 11;9(7):e1003130. doi: 10.1371/journal.pcbi.1003130 (PMC3708855; doi:10.1371/journal.pcbi.1003130)
Supplement: Software S1 — contains a Makefile, source code and scripts to generate the figures shown in the manuscript. (ZIP) [file pcbi.1003130.s003.zip › Software S1/data/flowclust/CD3CD45_0.250000_5_xs.txt.64.labels]

	x
1	13
2	0
3	13
4	0
5	61
6	0
7	63
8	25
9	0
10	20
11	0
12	38
13	39
14	20
15	29
16	26
17	39
18	26
19	61
20	0
21	51
22	25
23	0
24	49
25	60
26	20
27	51
28	5
29	0
30	61
31	0
32	46
33	0
34	20
35	4
36	46
37	2
38	20
39	0
40	27
41	0
42	0
43	42
44	0
45	0
46	2
47	56
48	1
49	61
50	0
51	5
52	13
53	13
54	15
55	50
56	48
57	0
58	0
59	20
60	20
61	35
62	51
63	0
64	35
65	21
66	1
67	50
68	20
69	13
70	5
71	0
72	18
73	20
74	7
75	0
76	0
77	51
78	0
79	64
80	0
81	20
82	42
83	5
84	28
85	48
86	18
87	51
88	23
89	0
90	17
91	8
92	21
93	0
94	42
95	0
96	0
97	0
98	21
99	45
100	64
101	17
102	19
103	15
104	0
105	0
106	23
107	51
108	20
109	27
110	23
111	0
112	4
113	0
114	7
115	5
116	0
117	49
118	62
119	2
120	35
121	0
122	0
123	20
124	39
125	51
126	0
127	39
128	0
129	0
130	49
131	36
132	49
133	51
134	34
135	0
136	27
137	0
138	64
139	1
140	42
141	3
142	46
143	19
144	1
145	0
146	39
147	19
148	42
149	48
150	13
151	9
152	61
153	0
154	39
155	0
156	21
157	23
158	64
159	0
160	0
161	0
162	2
163	35
164	0
165	0
166	0
167	51
168	0
169	0
170	58
171	61
172	14
173	0
174	42
175	50
176	51
177	61
178	0
179	9
180	13
181	39
182	4
183	61
184	61
185	0
186	5
187	0
188	8
189	20
190	10
191	0
192	61
193	24
194	0
195	15
196	0
197	0
198	0
199	42
200	0
201	0
202	8
203	46
204	64
205	4
206	0
207	0
208	51
209	20
210	20
211	0
212	0
213	14
214	2
215	20
216	21
217	48
218	0
219	20
220	7
221	20
222	0
223	0
224	0
225	19
226	0
227	49
228	20
229	0
230	0
231	23
232	7
233	0
234	50
235	61
236	39
237	44
238	39
239	0
240	19
241	20
242	6
243	19
244	7
245	0
246	17
247	17
248	0
249	0
250	0
251	64
252	0
253	39
254	0
255	64
256	44
257	23
258	4
259	20
260	0
261	44
262	0
263	51
264	0
265	4
266	0
267	47
268	50
269	50
270	0
271	0
272	0
273	35
274	5
275	0
276	26
277	39
278	0
279	0
280	20
281	9
282	0
283	0
284	20
285	29
286	0
287	5
288	5
289	61
290	52
291	61
292	0
293	0
294	7
295	13
296	61
297	8
298	64
299	0
300	12
301	0
302	8
303	26
304	13
305	64
306	23
307	63
308	0
309	19
310	2
311	0
312	0
313	0
314	20
315	0
316	61
317	50
318	4
319	41
320	0
321	4
322	15
323	39
324	39
325	0
326	39
327	2
328	46
329	39
330	0
331	0
332	20
333	0
334	0
335	23
336	44
337	0
338	0
339	58
340	30
341	4
342	0
343	0
344	64
345	0
346	45
347	0
348	61
349	0
350	20
351	61
352	0
353	0
354	0
355	0
356	30
357	0
358	64
359	0
360	58
361	0
362	0
363	14
364	42
365	0
366	6
367	39
368	0
369	0
370	0
371	28
372	0
373	20
374	0
375	0
376	0
377	48
378	48
379	22
380	20
381	51
382	20
383	14
384	0
385	0
386	16
387	0
388	0
389	4
390	49
391	0
392	48
393	21
394	20
395	26
396	2
397	10
398	50
399	58
400	17
401	52
402	1
403	0
404	0
405	38
406	0
407	0
408	8
409	44
410	0
411	22
412	47
413	0
414	54
415	0
416	20
417	51
418	0
419	0
420	10
421	61
422	40
423	0
424	42
425	64
426	2
427	1
428	0
429	42
430	50
431	51
432	4
433	6
434	0
435	61
436	0
437	0
438	39
439	0
440	20
441	0
442	52
443	0
444	0
445	0
446	39
447	13
448	39
449	20
450	20
451	0
452	4
453	0
454	29
455	44
456	0
457	0
458	0
459	0
460	26
461	58
462	0
463	47
464	0
465	58
466	0
467	63
468	13
469	0
470	51
471	27
472	10
473	55
474	0
475	0
476	42
477	45
478	0
479	0
480	4
481	0
482	19
483	30
484	9
485	0
486	19
487	34
488	0
489	63
490	7
491	0
492	7
493	0
494	26
495	1
496	58
497	0
498	20
499	1
500	61
501	20
502	2
503	0
504	51
505	0
506	4
507	4
508	23
509	12
510	22
511	0
512	20
513	20
514	5
515	8
516	13
517	0
518	0
519	0
520	0
521	35
522	2
523	50
524	19
525	26
526	20
527	0
528	39
529	4
530	0
531	0
532	0
533	4
534	4
535	0
536	20
537	42
538	1
539	0
540	48
541	13
542	58
543	0
544	51
545	48
546	60
547	20
548	0
549	28
550	42
551	0
552	0
553	35
554	27
555	17
556	50
557	7
558	0
559	0
560	0
561	2
562	0
563	0
564	0
565	0
566	17
567	0
568	0
569	0
570	58
571	64
572	14
573	0
574	0
575	0
576	2
577	0
578	58
579	45
580	39
581	52
582	42
583	61
584	0
585	39
586	52
587	20
588	20
589	61
590	39
591	0
592	0
593	0
594	47
595	8
596	50
597	20
598	20
599	9
600	1
601	0
602	17
603	0
604	20
605	0
606	0
607	0
608	0
609	23
610	0
611	1
612	0
613	0
614	0
615	0
616	45
617	20
618	51
619	51
620	0
621	25
622	61
623	0
624	0
625	20
626	0
627	0
628	1
629	51
630	0
631	23
632	0
633	0
634	49
635	0
636	16
637	0
638	51
639	0
640	0
641	0
642	0
643	0
644	0
645	4
646	13
647	0
648	64
649	0
650	41
651	1
652	4
653	23
654	8
655	20
656	20
657	19
658	0
659	48
660	0
661	14
662	0
663	0
664	51
665	10
666	25
667	0
668	4
669	0
670	48
671	9
672	7
673	52
674	0
675	1
676	30
677	0
678	36
679	2
680	61
681	0
682	4
683	19
684	42
685	51
686	23
687	4
688	61
689	39
690	0
691	0
692	55
693	20
694	0
695	0
696	20
697	58
698	0
699	51
700	0
701	0
702	0
703	39
704	0
705	20
706	0
707	0
708	27
709	51
710	18
711	0
712	4
713	19
714	0
715	58
716	61
717	63
718	0
719	46
720	0
721	47
722	6
723	35
724	0
725	61
726	58
727	23
728	0
729	35
730	0
731	1
732	4
733	0
734	4
735	0
736	0
737	0
738	17
739	0
740	23
741	47
742	0
743	0
744	1
745	10
746	23
747	19
748	4
749	0
750	18
751	14
752	4
753	0
754	0
755	19
756	20
757	0
758	0
759	61
760	41
761	64
762	58
763	64
764	0
765	61
766	44
767	20
768	0
769	27
770	20
771	0
772	61
773	64
774	20
775	61
776	0
777	34
778	1
779	1
780	19
781	10
782	64
783	18
784	18
785	8
786	7
787	0
788	0
789	0
790	5
791	1
792	26
793	64
794	27
795	0
796	2
797	39
798	0
799	35
800	52
801	61
802	35
803	10
804	0
805	0
806	0
807	35
808	1
809	10
810	14
811	0
812	63
813	19
814	61
815	0
816	36
817	0
818	0
819	0
820	17
821	50
822	0
823	0
824	0
825	23
826	54
827	4
828	0
829	55
830	10
831	51
832	18
833	0
834	38
835	52
836	13
837	20
838	64
839	0
840	20
841	42
842	0
843	14
844	18
845	0
846	7
847	30
848	50
849	10
850	39
851	14
852	4
853	51
854	41
855	0
856	42
857	48
858	2
859	0
860	19
861	0
862	24
863	0
864	21
865	5
866	46
867	9
868	10
869	64
870	64
871	58
872	42
873	0
874	50
875	23
876	51
877	14
878	55
879	0
880	41
881	61
882	29
883	0
884	58
885	6
886	20
887	63
888	61
889	0
890	4
891	29
892	9
893	0
894	44
895	0
896	36
897	1
898	50
899	27
900	19
901	0
902	0
903	26
904	0
905	0
906	0
907	0
908	63
909	13
910	48
911	17
912	4
913	23
914	63
915	0
916	1
917	64
918	20
919	13
920	0
921	46
922	0
923	0
924	61
925	17
926	20
927	0
928	27
929	0
930	13
931	51
932	3
933	0
934	0
935	0
936	0
937	0
938	20
939	20
940	2
941	0
942	2
943	35
944	39
945	0
946	8
947	8
948	18
949	50
950	0
951	0
952	8
953	50
954	64
955	0
956	0
957	61
958	20
959	1
960	0
961	61
962	0
963	4
964	0
965	0
966	0
967	4
968	20
969	30
970	0
971	0
972	39
973	0
974	6
975	4
976	0
977	4
978	50
979	7
980	44
981	0
982	0
983	0
984	48
985	7
986	0
987	51
988	0
989	0
990	26
991	0
992	28
993	63
994	58
995	20
996	64
997	13
998	24
999	28
1000	61
1001	35
1002	64
1003	39
1004	45
1005	0
1006	48
1007	28
1008	18
1009	13
1010	0
1011	0
1012	51
1013	0
1014	20
1015	51
1016	48
1017	64
1018	0
1019	61
1020	17
1021	8
1022	1
1023	48
1024	63
1025	0
1026	35
1027	13
1028	0
1029	2
1030	0
1031	0
1032	1
1033	51
1034	1
1035	8
1036	61
1037	58
1038	0
1039	19
1040	42
1041	0
1042	11
1043	23
1044	21
1045	61
1046	0
1047	61
1048	19
1049	4
1050	3
1051	4
1052	46
1053	5
1054	0
1055	0
1056	2
1057	20
1058	29
1059	23
1060	0
1061	0
1062	0
1063	18
1064	1
1065	0
1066	0
1067	46
1068	50
1069	0
1070	23
1071	0
1072	42
1073	64
1074	34
1075	0
1076	6
1077	0
1078	0
1079	20
1080	2
1081	36
1082	0
1083	4
1084	47
1085	29
1086	0
1087	45
1088	0
1089	20
1090	20
1091	0
1092	19
1093	50
1094	8
1095	46
1096	35
1097	52
1098	1
1099	10
1100	64
1101	51
1102	0
1103	2
1104	0
1105	0
1106	13
1107	48
1108	24
1109	18
1110	0
1111	20
1112	0
1113	51
1114	9
1115	0
1116	0
1117	26
1118	4
1119	0
1120	7
1121	39
1122	0
1123	29
1124	28
1125	14
1126	13
1127	11
1128	0
1129	0
1130	0
1131	0
1132	0
1133	23
1134	61
1135	0
1136	64
1137	13
1138	51
1139	26
1140	0
1141	0
1142	39
1143	39
1144	2
1145	0
1146	61
1147	0
1148	0
1149	20
1150	28
1151	20
1152	0
1153	2
1154	0
1155	9
1156	56
1157	0
1158	61
1159	20
1160	64
1161	18
1162	9
1163	21
1164	0
1165	4
1166	28
1167	0
1168	0
1169	20
1170	64
1171	8
1172	30
1173	4
1174	0
1175	8
1176	23
1177	0
1178	3
1179	0
1180	56
1181	0
1182	0
1183	1
1184	51
1185	26
1186	48
1187	20
1188	20
1189	9
1190	0
1191	39
1192	0
1193	8
1194	44
1195	6
1196	61
1197	41
1198	29
1199	51
1200	5
1201	46
1202	39
1203	64
1204	0
1205	45
1206	13
1207	0
1208	2
1209	0
1210	20
1211	0
1212	0
1213	19
1214	27
1215	30
1216	8
1217	2
1218	34
1219	0
1220	48
1221	0
1222	20
1223	10
1224	20
1225	17
1226	20
1227	0
1228	64
1229	0
1230	9
1231	17
1232	20
1233	0
1234	61
1235	61
1236	0
1237	19
1238	0
1239	0
1240	0
1241	35
1242	48
1243	50
1244	0
1245	4
1246	0
1247	21
1248	53
1249	0
1250	50
1251	8
1252	0
1253	19
1254	0
1255	0
1256	0
1257	1
1258	0
1259	61
1260	9
1261	0
1262	48
1263	0
1264	46
1265	0
1266	0
1267	0
1268	45
1269	61
1270	41
1271	61
1272	62
1273	20
1274	10
1275	64
1276	0
1277	20
1278	8
1279	0
1280	61
1281	0
1282	0
1283	10
1284	58
1285	0
1286	0
1287	50
1288	0
1289	0
1290	51
1291	27
1292	0
1293	20
1294	0
1295	63
1296	0
1297	25
1298	0
1299	0
1300	0
1301	0
1302	2
1303	17
1304	9
1305	0
1306	51
1307	0
1308	0
1309	20
1310	8
1311	19
1312	17
1313	0
1314	9
1315	4
1316	39
1317	20
1318	0
1319	4
1320	51
1321	64
1322	23
1323	23
1324	14
1325	13
1326	0
1327	61
1328	17
1329	36
1330	0
1331	64
1332	63
1333	64
1334	0
1335	0
1336	61
1337	23
1338	3
1339	14
1340	14
1341	0
1342	19
1343	0
1344	19
1345	0
1346	50
1347	0
1348	0
1349	0
1350	64
1351	0
1352	19
1353	64
1354	6
1355	56
1356	64
1357	20
1358	14
1359	0
1360	0
1361	0
1362	61
1363	19
1364	0
1365	13
1366	26
1367	20
1368	7
1369	0
1370	26
1371	30
1372	10
1373	35
1374	20
1375	0
1376	62
1377	4
1378	60
1379	7
1380	0
1381	46
1382	39
1383	20
1384	64
1385	0
1386	25
1387	0
1388	23
1389	0
1390	61
1391	27
1392	25
1393	23
1394	44
1395	7
1396	4
1397	0
1398	19
1399	1
1400	54
1401	46
1402	0
1403	58
1404	39
1405	4
1406	0
1407	64
1408	0
1409	39
1410	0
1411	0
1412	35
1413	48
1414	9
1415	10
1416	13
1417	61
1418	20
1419	0
1420	44
1421	20
1422	0
1423	8
1424	17
1425	20
1426	17
1427	0
1428	20
1429	0
1430	61
1431	0
1432	0
1433	63
1434	64
1435	44
1436	49
1437	0
1438	61
1439	45
1440	9
1441	0
1442	63
1443	61
1444	1
1445	4
1446	39
1447	0
1448	0
1449	0
1450	0
1451	4
1452	1
1453	13
1454	2
1455	61
1456	61
1457	64
1458	30
1459	26
1460	0
1461	0
1462	0
1463	19
1464	52
1465	35
1466	0
1467	51
1468	21
1469	51
1470	45
1471	4
1472	28
1473	19
1474	19
1475	19
1476	20
1477	23
1478	23
1479	44
1480	4
1481	0
1482	0
1483	0
1484	0
1485	0
1486	0
1487	17
1488	0
1489	0
1490	29
1491	0
1492	57
1493	0
1494	17
1495	1
1496	17
1497	5
1498	40
1499	27
1500	0
1501	17
1502	4
1503	0
1504	39
1505	20
1506	13
1507	13
1508	0
1509	19
1510	0
1511	50
1512	5
1513	10
1514	23
1515	34
1516	0
1517	0
1518	0
1519	10
1520	1
1521	64
1522	0
1523	48
1524	8
1525	0
1526	20
1527	0
1528	0
1529	64
1530	20
1531	0
1532	4
1533	0
1534	0
1535	0
1536	13
1537	0
1538	0
1539	0
1540	0
1541	24
1542	17
1543	25
1544	0
1545	4
1546	9
1547	0
1548	4
1549	4
1550	0
1551	20
1552	4
1553	2
1554	36
1555	0
1556	39
1557	58
1558	51
1559	7
1560	4
1561	47
1562	17
1563	36
1564	20
1565	28
1566	0
1567	45
1568	0
1569	0
1570	45
1571	14
1572	0
1573	20
1574	26
1575	60
1576	0
1577	0
1578	0
1579	61
1580	28
1581	4
1582	30
1583	14
1584	4
1585	4
1586	61
1587	23
1588	48
1589	39
1590	20
1591	20
1592	0
1593	42
1594	34
1595	7
1596	0
1597	0
1598	0
1599	4
1600	0
1601	20
1602	61
1603	46
1604	0
1605	50
1606	0
1607	39
1608	20
1609	0
1610	44
1611	0
1612	49
1613	56
1614	0
1615	4
1616	9
1617	19
1618	0
1619	49
1620	46
1621	8
1622	0
1623	64
1624	0
1625	19
1626	0
1627	20
1628	20
1629	0
1630	19
1631	0
1632	10
1633	17
1634	49
1635	61
1636	17
1637	48
1638	55
1639	0
1640	0
1641	10
1642	30
1643	25
1644	26
1645	0
1646	0
1647	0
1648	0
1649	0
1650	33
1651	20
1652	30
1653	0
1654	18
1655	14
1656	0
1657	41
1658	61
1659	23
1660	9
1661	35
1662	7
1663	13
1664	0
1665	0
1666	2
1667	26
1668	0
1669	51
1670	10
1671	19
1672	51
1673	0
1674	8
1675	0
1676	0
1677	0
1678	24
1679	23
1680	19
1681	61
1682	0
1683	58
1684	20
1685	15
1686	0
1687	30
1688	0
1689	20
1690	61
1691	61
1692	0
1693	0
1694	25
1695	63
1696	38
1697	36
1698	61
1699	0
1700	8
1701	19
1702	15
1703	0
1704	35
1705	21
1706	20
1707	0
1708	20
1709	45
1710	18
1711	63
1712	2
1713	13
1714	46
1715	35
1716	46
1717	46
1718	46
1719	0
1720	39
1721	0
1722	48
1723	20
1724	64
1725	0
1726	0
1727	39
1728	0
1729	0
1730	47
1731	4
1732	48
1733	61
1734	39
1735	36
1736	0
1737	56
1738	7
1739	0
1740	0
1741	2
1742	39
1743	0
1744	0
1745	0
1746	39
1747	0
1748	0
1749	0
1750	7
1751	17
1752	0
1753	51
1754	58
1755	0
1756	0
1757	51
1758	0
1759	0
1760	60
1761	0
1762	61
1763	20
1764	4
1765	0
1766	63
1767	49
1768	35
1769	8
1770	48
1771	58
1772	10
1773	20
1774	20
1775	20
1776	46
1777	4
1778	7
1779	0
1780	0
1781	39
1782	0
1783	30
1784	1
1785	39
1786	0
1787	49
1788	0
1789	23
1790	0
1791	13
1792	0
1793	46
1794	0
1795	0
1796	29
1797	0
1798	4
1799	30
1800	20
1801	61
1802	10
1803	0
1804	0
1805	41
1806	4
1807	48
1808	0
1809	0
1810	4
1811	0
1812	28
1813	50
1814	0
1815	4
1816	0
1817	51
1818	61
1819	9
1820	0
1821	2
1822	20
1823	46
1824	8
1825	18
1826	20
1827	61
1828	20
1829	50
1830	1
1831	14
1832	29
1833	0
1834	63
1835	45
1836	0
1837	0
1838	0
1839	26
1840	58
1841	26
1842	0
1843	41
1844	2
1845	3
1846	2
1847	20
1848	0
1849	0
1850	8
1851	47
1852	61
1853	33
1854	23
1855	64
1856	17
1857	29
1858	10
1859	0
1860	23
1861	0
1862	20
1863	4
1864	61
1865	13
1866	0
1867	63
1868	64
1869	25
1870	0
1871	2
1872	0
1873	9
1874	5
1875	8
1876	14
1877	0
1878	2
1879	4
1880	13
1881	0
1882	25
1883	39
1884	51
1885	46
1886	0
1887	39
1888	35
1889	20
1890	20
1891	35
1892	63
1893	0
1894	20
1895	4
1896	39
1897	24
1898	51
1899	23
1900	61
1901	4
1902	19
1903	2
1904	17
1905	4
1906	0
1907	5
1908	0
1909	30
1910	7
1911	18
1912	19
1913	20
1914	0
1915	42
1916	6
1917	64
1918	28
1919	20
1920	1
1921	64
1922	0
1923	42
1924	54
1925	20
1926	44
1927	20
1928	8
1929	20
1930	36
1931	44
1932	19
1933	23
1934	26
1935	4
1936	61
1937	49
1938	0
1939	19
1940	51
1941	20
1942	21
1943	0
1944	48
1945	51
1946	51
1947	0
1948	17
1949	20
1950	64
1951	1
1952	48
1953	20
1954	0
1955	23
1956	0
1957	20
1958	0
1959	0
1960	8
1961	0
1962	1
1963	26
1964	0
1965	14
1966	4
1967	1
1968	4
1969	4
1970	2
1971	20
1972	18
1973	14
1974	20
1975	0
1976	46
1977	39
1978	48
1979	61
1980	46
1981	45
1982	4
1983	8
1984	64
1985	17
1986	0
1987	51
1988	23
1989	20
1990	0
1991	6
1992	39
1993	51
1994	0
1995	13
1996	61
1997	8
1998	0
1999	61
[truncated: 48,001 more rows]
