# Supplementary material for: Hierarchical Modeling for Rare Event Detection and Cell Subset Alignment across Flow Cytometry Samples
Source: PLoS Comput Biol. 2013 Jul 11;9(7):e1003130. doi: 10.1371/journal.pcbi.1003130 (PMC3708855; doi:10.1371/journal.pcbi.1003130)
Supplement: Software S1 — contains a Makefile, source code and scripts to generate the figures shown in the manuscript. (ZIP) [file pcbi.1003130.s003.zip › Software S1/data/flowclust/CD3CD45_0.250000_5_xs.txt.64.mus]

	V1	V2	V3	V4	V5
1	333.153301088245	125.627746401755	451.137031585558	734.621402669629	104.078930040938
2	345.079007867968	181.674588428948	523.513505346948	713.774206825942	119.336469742834
3	173.773664405789	144.191091539629	310.464974224056	221.821036582265	173.401610226864
4	542.265411457601	385.412324067505	592.349091395244	386.212619195107	252.838829299786
5	539.289065005781	380.166661238382	598.33066254826	337.022970424307	195.537215535834
6	359.587299361164	183.361694432048	555.488403249565	256.738396565725	145.882284289932
7	205.587869740863	266.840401182933	464.962860535872	318.211424873503	139.797255833981
8	554.886035822257	372.944823077429	634.497919458388	411.591750449702	213.315551168036
9	363.667983788758	206.65389686072	462.904185333813	721.278232520177	126.755591111489
10	337.523391829356	155.104515216126	449.11261999139	715.618950504547	147.954057940377
11	368.951454925958	201.233501087806	439.896655961456	626.416825315054	134.564513177043
12	542.923152249265	413.729197144867	572.988173858491	308.617366266453	65.4300762130794
13	340.156506865341	189.336076164508	541.908111677909	735.163856718082	59.0430867493115
14	505.386958480539	424.526315205036	595.934265041737	331.236635808521	128.41522263017
15	508.518212013314	297.625955050455	565.643702174042	335.189629537199	182.224660299258
16	512.550160468831	333.711011456997	534.485124217008	346.768741367749	208.490400559571
17	339.179011490023	165.057309556122	461.289760725697	723.907644087154	33.3599664548064
18	525.348272209072	377.898416847116	607.815256505036	385.441822761087	32.5528710621315
19	340.650799955927	174.256942477837	536.451053272146	763.925547494164	181.129489204964
20	326.418462701452	121.214075549314	472.921344370238	792.106756920369	148.588261434951
21	339.374061607536	223.129577694709	480.967838360223	679.753306564542	116.964660303633
22	553.261453344581	419.442371479217	597.386343443752	391.589725066315	172.995075976694
23	327.756220537853	115.072548017216	448.069137394287	714.160886260221	178.027929379224
24	321.116966970005	130.934634563345	505.176324458644	49.0409399624292	125.303776437801
25	377.407171643837	182.034004909999	477.992169808878	206.754871342053	53.2261289732028
26	318.411889691253	132.251028105693	507.873068095334	197.549026768452	60.8693990941951
27	355.659861476218	178.252489542155	489.199106027219	167.654014598304	209.576373023236
28	562.667984443223	316.702886519309	535.318308606115	405.142826993972	174.248930050808
29	362.847529963596	185.647311637111	435.125280136354	119.73284158906	161.241364788887
30	380.955688406658	211.802038572474	531.642190126768	782.837064261369	152.279374091172
31	572.628897252492	283.320783988775	580.082459099595	765.457257719959	77.4704249348042
32	325.668713496275	103.307169138615	416.530008521038	647.36757131032	145.279055578651
33	410.70621145425	229.510556760263	469.998587514046	256.434312012339	122.850907961035
34	332.177524479749	199.359242719041	450.6566585244	670.863167212763	61.02307146275
35	354.951897294128	208.28650862549	508.273449670967	719.009280269492	212.696136573142
36	379.40164388684	330.178295013351	436.435478270431	265.653927349076	191.782422837756
37	416.830780780819	214.513823372355	491.823779209464	656.777359913459	166.51544777051
38	339.192439698066	173.838515271098	471.370252929742	101.455058009644	23.2738671777953
39	326.760721706777	123.780432848533	488.519181932405	783.949737122661	38.863372349248
40	516.412732163141	309.184863546564	594.938545726426	645.738627618365	594.453083524555
41	665.679256553642	489.92530165576	635.6882348981	759.021643773318	203.274830183074
42	506.550193864913	447.028971284632	574.855162255119	364.704506932239	206.085242023063
43	526.768177480448	440.291169543664	588.994932378029	274.147927444959	155.734549478521
44	110.504943723334	279.130105022649	406.405342698649	294.041171965173	209.010109232452
45	472.736160782813	421.828757131238	622.664977427009	406.042811354278	207.030963576687
46	346.686445616019	150.827242977479	474.880708384872	711.087076164381	204.505855087468
47	545.0362651198	430.581402070961	587.50760537096	319.195287489712	246.635485673223
48	364.263574371402	170.853364853076	489.457232680637	158.890821345598	125.991127483341
49	345.917312429876	139.586299836287	459.65389483882	674.535433157761	58.2878138390471
50	345.61103407472	172.18515728925	458.608728182595	215.633909277053	155.164605868922
51	522.550086666395	402.598632997698	610.698692623249	386.232535109627	136.910301796424
52	343.923828257579	184.644938977566	445.490464384141	210.93962211107	39.6915397626404
53	524.900667705391	329.264644349647	443.896134648875	456.39592058791	49.8552643266394
54	506.546343575233	345.713556639632	526.92346729954	394.987271131011	123.715644325012
55	557.731263419909	492.972983895796	598.939459661766	394.791167515962	240.777406803555
56	546.399495177898	365.778207927704	562.466286619603	350.259779695131	134.403059811933
57	568.544396138837	391.986696099928	595.831873325018	472.914074502224	43.0203192342856
58	330.96096123318	190.909088719115	468.16629534856	681.065050710818	180.183614193607
59	339.41672033078	248.750772925041	486.020316377204	522.619837331539	206.16633412633
60	297.572843875983	530.910402159916	483.114000141955	320.431635947515	244.426027602585
61	328.159790090021	132.222442797947	524.881031237755	755.013929379849	150.278119155297
62	516.945663711916	336.73871919471	550.117157953967	349.456363338815	17.9485530123115
63	167.623432345703	160.177403204072	440.611878493288	708.19706242428	176.837680713356
64	313.749180386594	123.805815225263	497.948554177624	177.378828425159	160.915178570953
