# Supplementary material for: Hierarchical Modeling for Rare Event Detection and Cell Subset Alignment across Flow Cytometry Samples
Source: PLoS Comput Biol. 2013 Jul 11;9(7):e1003130. doi: 10.1371/journal.pcbi.1003130 (PMC3708855; doi:10.1371/journal.pcbi.1003130)
Supplement: Software S1 — contains a Makefile, source code and scripts to generate the figures shown in the manuscript. (ZIP) [file pcbi.1003130.s003.zip › Software S1/data/flowclust48/CD3CD45_0.000000_0_xs.txt.64.labels]

	x
1	0
2	42
3	0
4	0
5	0
6	0
7	17
8	0
9	3
10	14
11	0
12	0
13	22
14	0
15	37
16	0
17	39
18	0
19	47
20	30
21	34
22	6
23	0
24	42
25	0
26	0
27	21
28	37
29	0
30	0
31	39
32	1
33	48
34	18
35	39
36	0
37	46
38	17
39	11
40	30
41	42
42	26
43	2
44	3
45	3
46	3
47	0
48	0
49	42
50	25
51	34
52	21
53	12
54	0
55	0
56	12
57	20
58	48
59	0
60	0
61	25
62	0
63	39
64	12
65	0
66	39
67	34
68	0
69	30
70	0
71	42
72	0
73	42
74	0
75	18
76	0
77	0
78	3
79	48
80	21
81	0
82	9
83	42
84	43
85	0
86	34
87	15
88	12
89	0
90	39
91	0
92	42
93	39
94	3
95	0
96	19
97	0
98	0
99	0
100	17
101	0
102	0
103	43
104	41
105	0
106	48
107	32
108	4
109	34
110	0
111	5
112	47
113	34
114	0
115	0
116	0
117	0
118	0
119	25
120	0
121	0
122	21
123	0
124	7
125	0
126	12
127	41
128	0
129	0
130	32
131	0
132	7
133	14
134	12
135	32
136	0
137	39
138	0
139	33
140	0
141	48
142	0
143	25
144	0
145	0
146	0
147	37
148	5
149	0
150	39
151	39
152	48
153	0
154	40
155	12
156	25
157	0
158	20
159	37
160	30
161	18
162	30
163	0
164	12
165	12
166	0
167	0
168	12
169	28
170	42
171	34
172	46
173	21
174	0
175	23
176	0
177	34
178	0
179	14
180	0
181	12
182	14
183	43
184	29
185	3
186	33
187	0
188	42
189	40
190	14
191	1
192	0
193	21
194	48
195	47
196	0
197	0
198	0
199	48
200	34
201	48
202	12
203	0
204	0
205	0
206	0
207	0
208	0
209	0
210	0
211	42
212	0
213	37
214	47
215	6
216	0
217	20
218	21
219	48
220	0
221	36
222	32
223	36
224	0
225	0
226	12
227	27
228	0
229	12
230	5
231	0
232	12
233	0
234	0
235	39
236	48
237	48
238	43
239	3
240	15
241	43
242	14
243	0
244	12
245	5
246	0
247	7
248	0
249	0
250	12
251	11
252	0
253	25
254	0
255	21
256	0
257	12
258	0
259	1
260	0
261	34
262	43
263	0
264	0
265	0
266	20
267	0
268	43
269	0
270	0
271	0
272	32
273	0
274	25
275	0
276	0
277	12
278	39
279	0
280	12
281	23
282	48
283	12
284	0
285	26
286	18
287	0
288	39
289	12
290	40
291	12
292	42
293	0
294	48
295	0
296	0
297	0
298	0
299	4
300	0
301	19
302	0
303	30
304	21
305	0
306	12
307	39
308	21
309	42
310	0
311	0
312	0
313	1
314	14
315	34
316	25
317	0
318	42
319	39
320	0
321	0
322	21
323	26
324	48
325	0
326	42
327	42
328	0
329	0
330	42
331	3
332	0
333	12
334	18
335	11
336	48
337	48
338	12
339	0
340	0
341	25
342	0
343	42
344	7
345	48
346	0
347	5
348	34
349	42
350	21
351	39
352	3
353	1
354	46
355	48
356	46
357	34
358	0
359	14
360	42
361	21
362	42
363	48
364	0
365	0
366	23
367	0
368	0
369	0
370	0
371	0
372	0
373	0
374	0
375	37
376	41
377	0
378	26
379	21
380	29
381	33
382	0
383	0
384	48
385	46
386	0
387	25
388	26
389	0
390	12
391	39
392	48
393	0
394	3
395	0
396	28
397	25
398	46
399	5
400	48
401	4
402	0
403	21
404	18
405	33
406	13
407	48
408	0
409	0
410	0
411	0
412	48
413	32
414	0
415	0
416	30
417	0
418	43
419	48
420	1
421	0
422	48
423	25
424	47
425	0
426	0
427	48
428	0
429	0
430	29
431	39
432	0
433	28
434	37
435	0
436	21
437	0
438	3
439	14
440	15
441	15
442	0
443	0
444	48
445	0
446	28
447	39
448	12
449	0
450	0
451	48
452	14
453	0
454	23
455	20
456	0
457	48
458	43
459	39
460	42
461	0
462	43
463	33
464	18
465	43
466	43
467	0
468	0
469	0
470	21
471	25
472	12
473	25
474	37
475	14
476	5
477	3
478	13
479	0
480	0
481	1
482	31
483	5
484	48
485	48
486	14
487	0
488	5
489	37
490	20
491	42
492	36
493	0
494	30
495	12
496	42
497	0
498	30
499	30
500	48
501	11
502	14
503	46
504	48
505	42
506	42
507	42
508	48
509	0
510	12
511	0
512	13
513	12
514	0
515	17
516	3
517	18
518	14
519	0
520	17
521	0
522	33
523	0
524	25
525	12
526	43
527	26
528	48
529	40
530	0
531	33
532	7
533	21
534	3
535	11
536	48
537	23
538	0
539	43
540	0
541	0
542	0
543	0
544	0
545	34
546	21
547	48
548	0
549	0
550	42
551	0
552	1
553	48
554	4
555	0
556	43
557	21
558	29
559	47
560	28
561	0
562	0
563	0
564	43
565	14
566	43
567	25
568	34
569	39
570	0
571	17
572	20
573	0
574	29
575	26
576	0
577	3
578	8
579	0
580	37
581	48
582	48
583	2
584	0
585	0
586	48
587	14
588	21
589	25
590	14
591	39
592	0
593	0
594	0
595	0
596	39
597	0
598	42
599	0
600	14
601	42
602	41
603	28
604	47
605	33
606	0
607	0
608	0
609	0
610	0
611	42
612	21
613	0
614	35
615	0
616	11
617	48
618	0
619	12
620	12
621	21
622	14
623	0
624	37
625	39
626	39
627	42
628	9
629	5
630	0
631	0
632	26
633	0
634	34
635	0
636	2
637	48
638	0
639	32
640	0
641	47
642	0
643	9
644	30
645	32
646	9
647	0
648	42
649	0
650	34
651	32
652	12
653	0
654	13
655	0
656	33
657	47
658	6
659	14
660	41
661	1
662	3
663	3
664	42
665	37
666	17
667	21
668	0
669	48
670	0
671	14
672	0
673	34
674	20
675	0
676	48
677	43
678	0
679	12
680	39
681	2
682	0
683	12
684	28
685	0
686	42
687	0
688	30
689	0
690	3
691	48
692	46
693	0
694	0
695	47
696	9
697	43
698	0
699	0
700	18
701	43
702	5
703	0
704	12
705	0
706	3
707	6
708	39
709	0
710	1
711	25
712	0
713	46
714	0
715	21
716	0
717	42
718	0
719	0
720	0
721	25
722	0
723	3
724	14
725	39
726	26
727	39
728	28
729	23
730	46
731	14
732	43
733	46
734	33
735	21
736	46
737	43
738	3
739	35
740	9
741	1
742	0
743	1
744	1
745	32
746	14
747	17
748	43
749	48
750	0
751	20
752	48
753	0
754	48
755	0
756	0
757	0
758	31
759	0
760	48
761	39
762	14
763	43
764	0
765	35
766	0
767	28
768	42
769	20
770	34
771	48
772	28
773	0
774	0
775	12
776	14
777	0
778	3
779	0
780	0
781	32
782	48
783	0
784	46
785	37
786	0
787	0
788	37
789	18
790	26
791	0
792	0
793	34
794	0
795	0
796	13
797	12
798	19
799	1
800	0
801	0
802	30
803	0
804	38
805	0
806	37
807	42
808	0
809	0
810	48
811	20
812	0
813	0
814	37
815	39
816	34
817	12
818	43
819	12
820	3
821	33
822	23
823	8
824	21
825	43
826	0
827	43
828	0
829	1
830	0
831	42
832	21
833	42
834	0
835	0
836	48
837	0
838	21
839	48
840	40
841	0
842	3
843	20
844	42
845	0
846	0
847	14
848	44
849	14
850	0
851	0
852	43
853	0
854	11
855	46
856	0
857	0
858	1
859	37
860	0
861	5
862	42
863	36
864	0
865	12
866	39
867	48
868	21
869	48
870	0
871	0
872	37
873	0
874	21
875	11
876	48
877	43
878	12
879	39
880	0
881	18
882	14
883	34
884	48
885	0
886	46
887	41
888	1
889	0
890	44
891	3
892	39
893	1
894	12
895	47
896	46
897	5
898	12
899	33
900	48
901	21
902	42
903	12
904	39
905	1
906	0
907	33
908	26
909	48
910	0
911	48
912	17
913	0
914	43
915	39
916	3
917	0
918	0
919	44
920	14
921	19
922	37
923	0
924	46
925	23
926	36
927	20
928	5
929	34
930	39
931	39
932	20
933	15
934	48
935	35
936	0
937	0
938	47
939	0
940	0
941	42
942	48
943	37
944	30
945	23
946	3
947	39
948	0
949	39
950	9
951	0
952	0
953	39
954	0
955	48
956	48
957	42
958	0
959	43
960	48
961	26
962	19
963	21
964	42
965	3
966	0
967	34
968	35
969	47
970	12
971	14
972	14
973	48
974	21
975	42
976	37
977	47
978	47
979	28
980	42
981	0
982	0
983	0
984	0
985	18
986	12
987	15
988	34
989	33
990	0
991	12
992	22
993	28
994	42
995	0
996	48
997	8
998	12
999	0
1000	0
1001	3
1002	36
1003	43
1004	12
1005	15
1006	12
1007	0
1008	33
1009	17
1010	43
1011	37
1012	43
1013	15
1014	17
1015	48
1016	36
1017	46
1018	47
1019	39
1020	8
1021	42
1022	0
1023	46
1024	0
1025	39
1026	3
1027	41
1028	5
1029	33
1030	11
1031	1
1032	10
1033	0
1034	12
1035	42
1036	0
1037	1
1038	0
1039	0
1040	30
1041	42
1042	14
1043	0
1044	0
1045	48
1046	43
1047	5
1048	35
1049	46
1050	26
1051	43
1052	12
1053	21
1054	30
1055	21
1056	48
1057	0
1058	0
1059	0
1060	28
1061	0
1062	0
1063	46
1064	14
1065	25
1066	46
1067	0
1068	17
1069	15
1070	25
1071	9
1072	14
1073	25
1074	12
1075	0
1076	44
1077	0
1078	0
1079	39
1080	0
1081	0
1082	12
1083	42
1084	21
1085	19
1086	0
1087	39
1088	46
1089	13
1090	46
1091	21
1092	48
1093	0
1094	15
1095	12
1096	34
1097	18
1098	18
1099	0
1100	39
1101	3
1102	42
1103	41
1104	20
1105	18
1106	0
1107	0
1108	12
1109	48
1110	41
1111	42
1112	9
1113	39
1114	39
1115	7
1116	34
1117	0
1118	0
1119	14
1120	0
1121	43
1122	25
1123	0
1124	14
1125	0
1126	42
1127	5
1128	42
1129	0
1130	14
1131	0
1132	30
1133	5
1134	48
1135	20
1136	48
1137	12
1138	37
1139	8
1140	0
1141	0
1142	0
1143	0
1144	48
1145	0
1146	12
1147	0
1148	47
1149	21
1150	9
1151	15
1152	43
1153	0
1154	48
1155	14
1156	0
1157	14
1158	0
1159	42
1160	0
1161	5
1162	14
1163	36
1164	12
1165	37
1166	0
1167	0
1168	17
1169	0
1170	48
1171	18
1172	42
1173	0
1174	0
1175	42
1176	25
1177	0
1178	0
1179	48
1180	0
1181	20
1182	36
1183	5
1184	0
1185	0
1186	32
1187	0
1188	48
1189	0
1190	30
1191	48
1192	0
1193	0
1194	0
1195	12
1196	12
1197	32
1198	24
1199	39
1200	43
1201	20
1202	42
1203	29
1204	48
1205	34
1206	0
1207	12
1208	28
1209	8
1210	42
1211	33
1212	12
1213	42
1214	25
1215	12
1216	39
1217	41
1218	0
1219	42
1220	0
1221	14
1222	0
1223	25
1224	0
1225	14
1226	0
1227	0
1228	18
1229	0
1230	43
1231	37
1232	0
1233	0
1234	0
1235	42
1236	0
1237	0
1238	25
1239	0
1240	34
1241	0
1242	0
1243	37
1244	39
1245	0
1246	15
1247	0
1248	10
1249	28
1250	13
1251	0
1252	21
1253	33
1254	0
1255	48
1256	46
1257	0
1258	0
1259	14
1260	0
1261	39
1262	42
1263	28
1264	37
1265	1
1266	48
1267	0
1268	28
1269	3
1270	25
1271	0
1272	21
1273	14
1274	0
1275	42
1276	48
1277	34
1278	0
1279	5
1280	29
1281	14
1282	1
1283	43
1284	15
1285	30
1286	0
1287	37
1288	46
1289	0
1290	25
1291	0
1292	42
1293	0
1294	0
1295	3
1296	0
1297	12
1298	12
1299	42
1300	46
1301	0
1302	12
1303	42
1304	21
1305	0
1306	39
1307	0
1308	0
1309	39
1310	6
1311	42
1312	6
1313	12
1314	21
1315	48
1316	47
1317	28
1318	26
1319	20
1320	3
1321	0
1322	39
1323	21
1324	0
1325	0
1326	5
1327	4
1328	25
1329	33
1330	21
1331	39
1332	1
1333	12
1334	5
1335	5
1336	30
1337	0
1338	1
1339	37
1340	30
1341	0
1342	32
1343	21
1344	42
1345	44
1346	15
1347	14
1348	6
1349	0
1350	0
1351	0
1352	46
1353	26
1354	21
1355	34
1356	3
1357	25
1358	21
1359	26
1360	46
1361	37
1362	48
1363	0
1364	0
1365	30
1366	0
1367	0
1368	12
1369	48
1370	35
1371	0
1372	5
1373	13
1374	42
1375	42
1376	0
1377	0
1378	12
1379	5
1380	12
1381	42
1382	0
1383	7
1384	12
1385	12
1386	42
1387	21
1388	5
1389	5
1390	0
1391	48
1392	0
1393	5
1394	0
1395	19
1396	20
1397	0
1398	12
1399	21
1400	48
1401	0
1402	0
1403	13
1404	12
1405	28
1406	12
1407	0
1408	0
1409	42
1410	0
1411	25
1412	29
1413	43
1414	42
1415	0
1416	48
1417	26
1418	0
1419	46
1420	34
1421	0
1422	0
1423	48
1424	14
1425	0
1426	33
1427	0
1428	42
1429	47
1430	0
1431	0
1432	0
1433	21
1434	37
1435	0
1436	0
1437	0
1438	0
1439	25
1440	14
1441	5
1442	20
1443	0
1444	0
1445	48
1446	30
1447	42
1448	28
1449	5
1450	37
1451	34
1452	21
1453	46
1454	14
1455	0
1456	25
1457	0
1458	48
1459	18
1460	37
1461	3
1462	14
1463	12
1464	35
1465	0
1466	0
1467	0
1468	0
1469	14
1470	34
1471	0
1472	21
1473	0
1474	0
1475	9
1476	42
1477	0
1478	12
1479	43
1480	41
1481	0
1482	0
1483	0
1484	21
1485	0
1486	25
1487	0
1488	3
1489	48
1490	0
1491	48
1492	39
1493	0
1494	47
1495	43
1496	0
1497	5
1498	1
1499	1
1500	25
1501	0
1502	36
1503	25
1504	37
1505	3
1506	14
1507	25
1508	36
1509	26
1510	41
1511	30
1512	0
1513	12
1514	3
1515	0
1516	0
1517	46
1518	24
1519	3
1520	48
1521	34
1522	43
1523	30
1524	36
1525	34
1526	48
1527	43
1528	21
1529	48
1530	0
1531	43
1532	43
1533	39
1534	48
1535	0
1536	0
1537	0
1538	30
1539	0
1540	31
1541	0
1542	26
1543	1
1544	0
1545	0
1546	48
1547	20
1548	34
1549	23
1550	37
1551	34
1552	0
1553	3
1554	14
1555	34
1556	0
1557	0
1558	48
1559	0
1560	46
1561	0
1562	25
1563	46
1564	37
1565	42
1566	3
1567	39
1568	8
1569	0
1570	43
1571	28
1572	48
1573	15
1574	0
1575	46
1576	12
1577	48
1578	42
1579	0
1580	0
1581	33
1582	15
1583	48
1584	3
1585	1
1586	30
1587	33
1588	5
1589	5
1590	21
1591	0
1592	48
1593	26
1594	36
1595	3
1596	30
1597	0
1598	0
1599	42
1600	12
1601	12
1602	48
1603	25
1604	14
1605	44
1606	47
1607	34
1608	0
1609	43
1610	17
1611	47
1612	0
1613	0
1614	21
1615	46
1616	44
1617	28
1618	42
1619	12
1620	0
1621	0
1622	0
1623	0
1624	19
1625	5
1626	0
1627	0
1628	0
1629	12
1630	32
1631	14
1632	0
1633	0
1634	43
1635	23
1636	1
1637	46
1638	3
1639	0
1640	40
1641	0
1642	5
1643	0
1644	3
1645	42
1646	43
1647	33
1648	34
1649	12
1650	48
1651	25
1652	18
1653	18
1654	34
1655	13
1656	47
1657	47
1658	39
1659	3
1660	5
1661	0
1662	0
1663	45
1664	10
1665	0
1666	14
1667	0
1668	43
1669	21
1670	7
1671	5
1672	0
1673	48
1674	44
1675	46
1676	48
1677	29
1678	5
1679	43
1680	5
1681	0
1682	0
1683	48
1684	1
1685	48
1686	0
1687	48
1688	19
1689	42
1690	5
1691	0
1692	30
1693	12
1694	0
1695	12
1696	3
1697	13
1698	0
1699	5
1700	43
1701	12
1702	36
1703	3
1704	0
1705	0
1706	0
1707	21
1708	43
1709	15
1710	1
1711	1
1712	7
1713	48
1714	45
1715	33
1716	0
1717	0
1718	0
1719	0
1720	43
1721	36
1722	13
1723	43
1724	12
1725	42
1726	48
1727	15
1728	43
1729	21
1730	0
1731	0
1732	0
1733	25
1734	15
1735	39
1736	42
1737	3
1738	30
1739	5
1740	0
1741	0
1742	48
1743	0
1744	0
1745	0
1746	0
1747	32
1748	14
1749	0
1750	21
1751	42
1752	12
1753	25
1754	37
1755	48
1756	0
1757	0
1758	0
1759	8
1760	42
1761	19
1762	43
1763	14
1764	42
1765	0
1766	28
1767	0
1768	42
1769	0
1770	11
1771	0
1772	44
1773	17
1774	0
1775	13
1776	34
1777	46
1778	0
1779	39
1780	0
1781	0
1782	7
1783	12
1784	8
1785	0
1786	12
1787	0
1788	47
1789	26
1790	1
1791	19
1792	42
1793	48
1794	25
1795	0
1796	48
1797	42
1798	42
1799	21
1800	21
1801	14
1802	42
1803	39
1804	14
1805	12
1806	29
1807	0
1808	17
1809	25
1810	0
1811	0
1812	40
1813	0
1814	47
1815	0
1816	34
1817	32
1818	0
1819	0
1820	46
1821	47
1822	12
1823	14
1824	12
1825	13
1826	0
1827	0
1828	0
1829	23
1830	25
1831	0
1832	12
1833	7
1834	14
1835	47
1836	2
1837	0
1838	0
1839	0
1840	0
1841	0
1842	14
1843	43
1844	47
1845	32
1846	21
1847	48
1848	0
1849	48
1850	0
1851	1
1852	0
1853	3
1854	7
1855	25
1856	0
1857	34
1858	5
1859	39
1860	34
1861	12
1862	3
1863	10
1864	25
1865	48
1866	12
1867	25
1868	28
1869	12
1870	43
1871	48
1872	26
1873	14
1874	34
1875	25
1876	42
1877	42
1878	12
1879	46
1880	0
1881	44
1882	37
1883	48
1884	48
1885	43
1886	0
1887	0
1888	25
1889	43
1890	0
1891	0
1892	5
1893	0
1894	0
1895	0
1896	42
1897	21
1898	36
1899	23
1900	0
1901	0
1902	21
1903	0
1904	48
1905	0
1906	4
1907	0
1908	13
1909	12
1910	5
1911	3
1912	47
1913	14
1914	25
1915	12
1916	0
1917	37
1918	0
1919	28
1920	48
1921	14
1922	5
1923	37
1924	0
1925	12
1926	0
1927	0
1928	30
1929	0
1930	0
1931	48
1932	21
1933	0
1934	3
1935	0
1936	33
1937	47
1938	39
1939	0
1940	0
1941	3
1942	1
1943	0
1944	26
1945	0
1946	1
1947	48
1948	37
1949	39
1950	0
1951	20
1952	48
1953	0
1954	45
1955	48
1956	34
1957	48
1958	48
1959	14
1960	1
1961	19
1962	48
1963	6
1964	42
1965	28
1966	0
1967	0
1968	0
1969	7
1970	12
1971	0
1972	21
1973	36
1974	12
1975	23
1976	3
1977	0
1978	34
1979	25
1980	23
1981	0
1982	39
1983	0
1984	45
1985	0
1986	0
1987	0
1988	42
1989	12
1990	33
1991	34
1992	12
1993	48
1994	3
1995	34
1996	42
1997	3
1998	48
1999	5
[truncated: 48,001 more rows]
