# Supplementary material for: Hierarchical Modeling for Rare Event Detection and Cell Subset Alignment across Flow Cytometry Samples
Source: PLoS Comput Biol. 2013 Jul 11;9(7):e1003130. doi: 10.1371/journal.pcbi.1003130 (PMC3708855; doi:10.1371/journal.pcbi.1003130)
Supplement: Software S1 — contains a Makefile, source code and scripts to generate the figures shown in the manuscript. (ZIP) [file pcbi.1003130.s003.zip › Software S1/data/flowclust48/CD3CD45_0.000000_0_xs.txt.64.mus]

	V1	V2	V3	V4	V5
1	376.05255425684	192.943814724572	491.306698947624	734.443433976866	149.065643793303
2	359.607670967819	203.812521023188	483.30556340984	696.518460955163	68.7524995604878
3	355.484768187026	180.727787081613	548.948204053956	772.865531825903	167.37779057065
4	520.115071613775	491.29522604101	623.15225971152	312.237544808232	199.835557358487
5	491.688199992584	428.216071482035	615.656715282079	377.224814801825	226.580432164805
6	323.626422035741	184.350150955818	482.046201808895	170.430329363344	197.36421819877
7	404.872939771178	431.785476866314	492.067497079982	292.951026662857	230.111178145911
8	242.297619985781	250.559397918102	437.244814752978	294.449816937037	102.005018537242
9	581.858059428632	356.66199397615	662.166314857183	354.012992534385	261.926064975951
10	576.21864426305	307.142414503112	598.899086504029	831.213078662998	180.357516675905
11	345.441675878512	163.168579536115	491.025160903649	220.309937892042	56.8027215332831
12	327.767780075006	119.060834848543	499.304289400959	811.555646611359	98.0222586865178
13	541.784056287638	416.789442505421	626.340044502423	309.812499569621	154.096490255647
14	336.338005054595	127.140699462813	456.477870321247	750.204864958667	123.953376606265
15	364.190311953333	193.13841607161	512.015961751267	191.70106155704	101.485611447382
16	445.21871252286	443.526987171157	604.355290470938	780.634162655345	204.683778921963
17	492.361844018353	476.975074396589	573.302368527023	337.350350418616	205.864966436351
18	111.098678434484	284.970343879094	425.608464930448	312.158421991538	176.837525821621
19	252.555946207587	215.102851288888	220.20610552072	233.628785160043	140.540743681719
20	370.351253899504	180.845192616744	468.777220377447	100.016112152763	133.584962611683
21	359.918276952659	170.168978786646	489.888022016574	208.099835952798	169.645293861085
22	367.493769459461	268.518642813356	476.653007041102	253.976852109622	161.804244883212
23	190.35041168075	138.365771925634	485.03572347252	761.664100947502	177.07493581969
24	546.469007925262	289.056569348303	581.077096516567	810.250193393023	73.6314320675643
25	343.437428167929	145.128832799431	517.672991372719	735.649034099293	196.355217152915
26	180.53766837577	146.453126031305	445.741457932664	261.127128983084	147.664502089837
27	655.698844877951	497.052181576636	653.766883286542	773.304125645949	135.09233020458
28	572.28393501604	356.927275643446	624.042494167113	354.925608995106	126.996024126296
29	354.025172518627	163.229545040843	486.536566600393	161.981145354577	16.0044618087909
30	321.549886602378	132.702048468669	495.074365198396	119.157975299363	173.489001660762
31	596.339510333863	288.049958522018	554.245075325717	762.917597664883	188.97978405205
32	500.630924164481	396.13259963622	601.85742752718	358.295642823479	37.5859309051247
33	314.416020206149	128.019424792165	540.070356945598	167.846700811717	106.651895932073
34	354.385439215224	181.478627601405	525.320821157333	732.719072746949	101.725805577582
35	556.481131823547	282.812461503582	493.475241847977	328.84024648705	139.729325523489
36	350.491417028935	189.914740995305	478.349582461237	758.714667125853	192.360387206864
37	531.967568765637	356.977133398744	586.287778538734	365.722853446724	176.949115520063
38	521.272476149006	468.836217082814	604.456981159002	371.362790385504	133.222611791811
39	344.177904985052	147.466786156192	513.658837005812	762.174064142194	20.8855712536094
40	361.80541683483	172.518144652116	462.804420727479	691.878695658962	193.590208824425
41	163.115645623137	152.08628668283	461.631789600341	696.910551723285	96.4565170795597
42	338.79945093327	136.646239982693	532.505277545165	766.261271256098	116.31359616499
43	520.067618678201	383.601331460493	653.237126510839	366.912629588396	231.388319176228
44	253.823988833297	424.805328954308	586.60404576679	428.039259811851	221.906353039524
45	740.218222363548	505.324218103074	654.470653947402	767.084881075833	228.3155305968
46	534.297237316902	381.091098169713	605.080278002351	324.905342650387	249.570332569923
47	481.769416545448	402.164341852101	630.190271460423	356.109226357716	139.650392038573
48	330.83633093815	129.565113181833	486.606488197035	799.85049844165	173.130648552651
