# Supplementary material for: Hierarchical Modeling for Rare Event Detection and Cell Subset Alignment across Flow Cytometry Samples
Source: PLoS Comput Biol. 2013 Jul 11;9(7):e1003130. doi: 10.1371/journal.pcbi.1003130 (PMC3708855; doi:10.1371/journal.pcbi.1003130)
Supplement: Software S1 — contains a Makefile, source code and scripts to generate the figures shown in the manuscript. (ZIP) [file pcbi.1003130.s003.zip › Software S1/data/flowclust48/CD3CD45_0.015625_1_xs.txt.64.labels]

	x
1	0
2	25
3	30
4	0
5	23
6	0
7	10
8	22
9	0
10	32
11	10
12	32
13	43
14	5
15	31
16	5
17	22
18	47
19	32
20	0
21	22
22	32
23	40
24	10
25	10
26	9
27	0
28	0
29	22
30	0
31	18
32	0
33	23
34	22
35	0
36	5
37	44
38	22
39	10
40	44
41	22
42	22
43	0
44	2
45	44
46	0
47	22
48	3
49	19
50	0
51	0
52	0
53	31
54	16
55	0
56	32
57	11
58	0
59	45
60	0
61	0
62	30
63	7
64	32
65	0
66	9
67	31
68	41
69	10
70	22
71	0
72	0
73	0
74	32
75	0
76	0
77	5
78	32
79	0
80	0
81	32
82	0
83	12
84	0
85	0
86	10
87	22
88	0
89	22
90	19
91	24
92	22
93	40
94	0
95	11
96	9
97	0
98	30
99	0
100	30
101	0
102	8
103	0
104	11
105	7
106	22
107	0
108	22
109	41
110	43
111	0
112	22
113	5
114	12
115	0
116	0
117	0
118	0
119	22
120	9
121	20
122	30
123	39
124	7
125	32
126	0
127	22
128	2
129	0
130	0
131	22
132	22
133	29
134	0
135	41
136	0
137	22
138	32
139	0
140	0
141	0
142	10
143	5
144	47
145	0
146	22
147	7
148	15
149	22
150	0
151	5
152	0
153	32
154	7
155	32
156	0
157	9
158	7
159	41
160	15
161	0
162	30
163	31
164	41
165	22
166	37
167	0
168	22
169	5
170	30
171	31
172	0
173	0
174	7
175	30
176	37
177	22
178	28
179	0
180	12
181	30
182	12
183	0
184	0
185	22
186	28
187	0
188	0
189	0
190	0
191	0
192	32
193	0
194	7
195	41
196	0
197	16
198	10
199	10
200	0
201	45
202	0
203	0
204	0
205	0
206	0
207	26
208	12
209	7
210	7
211	0
212	43
213	0
214	15
215	0
216	16
217	12
218	0
219	25
220	22
221	12
222	41
223	0
224	10
225	36
226	22
227	5
228	41
229	2
230	0
231	0
232	22
233	0
234	0
235	12
236	2
237	0
238	41
239	0
240	40
241	0
242	4
243	10
244	0
245	30
246	22
247	0
248	0
249	22
250	5
251	7
252	41
253	0
254	44
255	22
256	0
257	34
258	22
259	33
260	0
261	30
262	0
263	22
264	22
265	10
266	24
267	11
268	0
269	20
270	28
271	41
272	7
273	0
274	7
275	44
276	7
277	11
278	9
279	33
280	44
281	0
282	0
283	8
284	0
285	0
286	26
287	0
288	41
289	0
290	42
291	0
292	0
293	0
294	23
295	10
296	30
297	0
298	34
299	0
300	0
301	0
302	22
303	29
304	35
305	10
306	19
307	44
308	11
309	10
310	32
311	41
312	31
313	5
314	0
315	0
316	5
317	0
318	9
319	7
320	41
321	25
322	0
323	0
324	0
325	10
326	22
327	0
328	0
329	0
330	10
331	29
332	22
333	32
334	0
335	16
336	0
337	39
338	0
339	43
340	32
341	27
342	48
343	0
344	9
345	11
346	0
347	32
348	10
349	31
350	32
351	41
352	0
353	5
354	44
355	32
356	0
357	22
358	11
359	5
360	0
361	47
362	21
363	30
364	0
365	5
366	0
367	0
368	0
369	22
370	41
371	9
372	22
373	30
374	47
375	32
376	28
377	32
378	0
379	32
380	18
381	22
382	0
383	0
384	0
385	4
386	22
387	28
388	0
389	35
390	20
391	41
392	41
393	0
394	0
395	7
396	0
397	0
398	0
399	0
400	0
401	47
402	0
403	41
404	7
405	0
406	15
407	0
408	40
409	0
410	35
411	10
412	22
413	28
414	22
415	19
416	0
417	0
418	41
419	0
420	22
421	17
422	0
423	10
424	41
425	28
426	0
427	0
428	0
429	0
430	18
431	0
432	0
433	0
434	14
435	0
436	0
437	12
438	41
439	30
440	0
441	22
442	22
443	37
444	11
445	0
446	10
447	12
448	22
449	0
450	0
451	10
452	32
453	15
454	5
455	8
456	30
457	27
458	35
459	30
460	23
461	10
462	0
463	40
464	10
465	10
466	41
467	22
468	18
469	10
470	9
471	0
472	0
473	0
474	7
475	7
476	0
477	0
478	0
479	11
480	30
481	3
482	32
483	30
484	30
485	31
486	32
487	0
488	44
489	44
490	0
491	0
492	35
493	12
494	40
495	12
496	0
497	0
498	0
499	37
500	44
501	44
502	0
503	0
504	0
505	10
506	0
507	32
508	10
509	41
510	0
511	24
512	12
513	31
514	0
515	9
516	32
517	32
518	2
519	43
520	30
521	0
522	41
523	0
524	10
525	0
526	22
527	0
528	22
529	0
530	0
531	1
532	44
533	10
534	0
535	5
536	0
537	0
538	40
539	10
540	0
541	22
542	31
543	0
544	0
545	0
546	22
547	41
548	44
549	0
550	22
551	10
552	0
553	22
554	0
555	15
556	44
557	0
558	30
559	10
560	10
561	0
562	44
563	10
564	9
565	0
566	7
567	44
568	30
569	7
570	2
571	25
572	22
573	21
574	5
575	0
576	32
577	12
578	11
579	32
580	14
581	31
582	0
583	47
584	30
585	10
586	0
587	5
588	22
589	0
590	32
591	41
592	0
593	0
594	34
595	4
596	44
597	0
598	41
599	19
600	0
601	0
602	3
603	0
604	32
605	47
606	2
607	19
608	16
609	32
610	0
611	34
612	7
613	41
614	0
615	31
616	30
617	29
618	0
619	12
620	5
621	30
622	5
623	0
624	22
625	30
626	9
627	0
628	10
629	0
630	30
631	0
632	5
633	0
634	22
635	40
636	43
637	22
638	0
639	0
640	0
641	37
642	48
643	27
644	0
645	12
646	41
647	20
648	9
649	0
650	0
651	8
652	0
653	23
654	30
655	27
656	40
657	0
658	5
659	0
660	0
661	30
662	0
663	0
664	32
665	7
666	0
667	12
668	12
669	7
670	0
671	44
672	47
673	22
674	10
675	32
676	33
677	28
678	22
679	32
680	31
681	11
682	15
683	30
684	22
685	0
686	0
687	11
688	0
689	41
690	42
691	7
692	7
693	0
694	0
695	24
696	22
697	0
698	47
699	10
700	30
701	41
702	0
703	28
704	0
705	44
706	0
707	8
708	30
709	41
710	32
711	0
712	7
713	0
714	22
715	13
716	17
717	22
718	22
719	22
720	0
721	37
722	8
723	10
724	0
725	5
726	20
727	0
728	31
729	0
730	0
731	9
732	10
733	5
734	22
735	7
736	23
737	41
738	24
739	44
740	11
741	0
742	8
743	12
744	15
745	22
746	22
747	9
748	30
749	0
750	22
751	22
752	0
753	9
754	18
755	30
756	22
757	22
758	7
759	0
760	32
761	0
762	12
763	44
764	0
765	0
766	30
767	10
768	0
769	7
770	10
771	36
772	0
773	24
774	15
775	5
776	10
777	12
778	0
779	22
780	0
781	10
782	45
783	44
784	0
785	41
786	5
787	15
788	32
789	9
790	0
791	32
792	23
793	22
794	12
795	21
796	31
797	0
798	11
799	22
800	11
801	0
802	22
803	24
804	41
805	40
806	32
807	31
808	30
809	41
810	13
811	22
812	5
813	12
814	39
815	0
816	1
817	13
818	28
819	7
820	0
821	31
822	14
823	0
824	10
825	0
826	30
827	22
828	7
829	0
830	34
831	0
832	22
833	37
834	31
835	22
836	21
837	32
838	15
839	40
840	41
841	22
842	43
843	0
844	10
845	0
846	31
847	9
848	0
849	14
850	5
851	0
852	10
853	39
854	0
855	12
856	0
857	0
858	22
859	12
860	29
861	0
862	0
863	11
864	0
865	0
866	22
867	7
868	10
869	12
870	41
871	8
872	30
873	40
874	41
875	10
876	40
877	22
878	0
879	41
880	22
881	22
882	22
883	39
884	37
885	32
886	0
887	30
888	41
889	3
890	20
891	0
892	41
893	15
894	44
895	0
896	41
897	0
898	5
899	22
900	0
901	10
902	12
903	10
904	12
905	0
906	0
907	30
908	0
909	41
910	9
911	23
912	24
913	0
914	41
915	22
916	31
917	0
918	41
919	44
920	0
921	30
922	31
923	7
924	22
925	0
926	9
927	10
928	12
929	9
930	41
931	26
932	16
933	0
934	22
935	41
936	46
937	11
938	30
939	17
940	44
941	31
942	2
943	12
944	0
945	8
946	45
947	31
948	10
949	0
950	24
951	20
952	8
953	41
954	0
955	9
956	14
957	5
958	0
959	0
960	31
961	0
962	0
963	24
964	7
965	10
966	0
967	0
968	12
969	10
970	22
971	7
972	0
973	0
974	30
975	48
976	12
977	9
978	10
979	4
980	35
981	12
982	9
983	30
984	14
985	9
986	32
987	0
988	22
989	32
990	0
991	16
992	0
993	13
994	0
995	32
996	0
997	44
998	0
999	0
1000	48
1001	22
1002	0
1003	22
1004	30
1005	5
1006	2
1007	8
1008	29
1009	30
1010	11
1011	41
1012	0
1013	22
1014	0
1015	0
1016	22
1017	0
1018	34
1019	0
1020	30
1021	22
1022	30
1023	30
1024	0
1025	0
1026	17
1027	0
1028	9
1029	0
1030	32
1031	0
1032	10
1033	47
1034	22
1035	12
1036	0
1037	0
1038	12
1039	0
1040	47
1041	32
1042	1
1043	0
1044	22
1045	39
1046	30
1047	0
1048	0
1049	13
1050	29
1051	8
1052	15
1053	34
1054	0
1055	22
1056	41
1057	0
1058	9
1059	8
1060	0
1061	30
1062	0
1063	30
1064	31
1065	22
1066	47
1067	35
1068	7
1069	0
1070	46
1071	32
1072	22
1073	10
1074	9
1075	0
1076	41
1077	22
1078	41
1079	29
1080	44
1081	48
1082	12
1083	0
1084	22
1085	22
1086	0
1087	5
1088	10
1089	9
1090	27
1091	0
1092	12
1093	0
1094	14
1095	0
1096	30
1097	7
1098	0
1099	8
1100	0
1101	8
1102	30
1103	0
1104	4
1105	0
1106	0
1107	30
1108	0
1109	0
1110	12
1111	7
1112	2
1113	0
1114	0
1115	12
1116	0
1117	0
1118	22
1119	10
1120	0
1121	44
1122	30
1123	31
1124	0
1125	0
1126	0
1127	24
1128	0
1129	41
1130	1
1131	11
1132	37
1133	30
1134	31
1135	9
1136	5
1137	0
1138	12
1139	12
1140	9
1141	30
1142	0
1143	22
1144	14
1145	22
1146	24
1147	0
1148	32
1149	10
1150	30
1151	9
1152	0
1153	12
1154	5
1155	0
1156	44
1157	35
1158	5
1159	22
1160	41
1161	0
1162	24
1163	10
1164	0
1165	23
1166	0
1167	0
1168	18
1169	9
1170	0
1171	30
1172	0
1173	0
1174	24
1175	30
1176	0
1177	0
1178	22
1179	0
1180	0
1181	0
1182	48
1183	30
1184	5
1185	11
1186	0
1187	7
1188	30
1189	5
1190	43
1191	44
1192	10
1193	26
1194	24
1195	10
1196	12
1197	22
1198	12
1199	0
1200	7
1201	11
1202	0
1203	22
1204	37
1205	30
1206	0
1207	9
1208	11
1209	11
1210	28
1211	31
1212	0
1213	12
1214	10
1215	31
1216	7
1217	41
1218	8
1219	8
1220	0
1221	10
1222	5
1223	32
1224	19
1225	0
1226	17
1227	30
1228	48
1229	11
1230	10
1231	34
1232	10
1233	0
1234	15
1235	2
1236	32
1237	25
1238	0
1239	10
1240	41
1241	10
1242	0
1243	15
1244	5
1245	32
1246	16
1247	41
1248	28
1249	0
1250	32
1251	7
1252	43
1253	14
1254	32
1255	23
1256	22
1257	11
1258	22
1259	0
1260	44
1261	20
1262	10
1263	41
1264	32
1265	24
1266	22
1267	22
1268	30
1269	0
1270	20
1271	10
1272	5
1273	24
1274	10
1275	8
1276	0
1277	12
1278	19
1279	3
1280	22
1281	22
1282	7
1283	3
1284	5
1285	0
1286	16
1287	9
1288	44
1289	41
1290	5
1291	35
1292	28
1293	16
1294	0
1295	0
1296	30
1297	3
1298	47
1299	39
1300	12
1301	22
1302	31
1303	44
1304	0
1305	37
1306	25
1307	12
1308	34
1309	14
1310	25
1311	17
1312	0
1313	24
1314	0
1315	0
1316	41
1317	0
1318	22
1319	12
1320	40
1321	10
1322	0
1323	12
1324	0
1325	7
1326	0
1327	23
1328	15
1329	0
1330	0
1331	32
1332	0
1333	0
1334	0
1335	0
1336	0
1337	18
1338	0
1339	41
1340	22
1341	0
1342	12
1343	10
1344	40
1345	0
1346	7
1347	24
1348	30
1349	43
1350	24
1351	23
1352	0
1353	41
1354	3
1355	0
1356	35
1357	45
1358	41
1359	0
1360	0
1361	22
1362	47
1363	0
1364	22
1365	44
1366	9
1367	41
1368	22
1369	32
1370	11
1371	0
1372	32
1373	7
1374	12
1375	2
1376	1
1377	41
1378	31
1379	24
1380	35
1381	0
1382	0
1383	0
1384	0
1385	41
1386	41
1387	22
1388	0
1389	9
1390	25
1391	14
1392	0
1393	35
1394	0
1395	11
1396	30
1397	0
1398	0
1399	30
1400	0
1401	0
1402	22
1403	22
1404	0
1405	9
1406	0
1407	10
1408	22
1409	0
1410	22
1411	22
1412	2
1413	0
1414	41
1415	22
1416	0
1417	32
1418	31
1419	2
1420	22
1421	30
1422	30
1423	19
1424	22
1425	41
1426	5
1427	24
1428	0
1429	0
1430	16
1431	25
1432	0
1433	12
1434	10
1435	27
1436	21
1437	0
1438	0
1439	43
1440	0
1441	0
1442	2
1443	23
1444	22
1445	32
1446	32
1447	41
1448	0
1449	31
1450	0
1451	11
1452	30
1453	10
1454	0
1455	0
1456	12
1457	0
1458	31
1459	22
1460	0
1461	5
1462	32
1463	30
1464	44
1465	8
1466	10
1467	2
1468	23
1469	39
1470	0
1471	39
1472	40
1473	37
1474	5
1475	37
1476	32
1477	35
1478	32
1479	16
1480	8
1481	28
1482	10
1483	10
1484	23
1485	2
1486	0
1487	32
1488	0
1489	32
1490	22
1491	0
1492	22
1493	0
1494	0
1495	31
1496	0
1497	30
1498	44
1499	30
1500	22
1501	12
1502	41
1503	0
1504	41
1505	0
1506	22
1507	30
1508	8
1509	0
1510	0
1511	22
1512	30
1513	22
1514	41
1515	11
1516	22
1517	0
1518	0
1519	0
1520	0
1521	0
1522	2
1523	32
1524	0
1525	0
1526	32
1527	12
1528	20
1529	30
1530	0
1531	14
1532	15
1533	30
1534	0
1535	32
1536	0
1537	22
1538	30
1539	0
1540	7
1541	25
1542	5
1543	34
1544	22
1545	0
1546	32
1547	0
1548	23
1549	11
1550	0
1551	37
1552	32
1553	10
1554	41
1555	5
1556	0
1557	0
1558	0
1559	32
1560	0
1561	41
1562	22
1563	22
1564	22
1565	41
1566	32
1567	0
1568	17
1569	0
1570	41
1571	44
1572	22
1573	10
1574	0
1575	45
1576	10
1577	30
1578	0
1579	0
1580	32
1581	0
1582	5
1583	4
1584	46
1585	0
1586	32
1587	44
1588	41
1589	7
1590	0
1591	35
1592	22
1593	0
1594	22
1595	9
1596	45
1597	0
1598	0
1599	28
1600	14
1601	0
1602	10
1603	0
1604	22
1605	0
1606	39
1607	9
1608	30
1609	0
1610	0
1611	42
1612	30
1613	39
1614	0
1615	0
1616	27
1617	0
1618	22
1619	43
1620	10
1621	30
1622	30
1623	0
1624	30
1625	47
1626	43
1627	0
1628	12
1629	45
1630	10
1631	16
1632	44
1633	39
1634	0
1635	29
1636	32
1637	44
1638	41
1639	16
1640	34
1641	22
1642	44
1643	2
1644	41
1645	41
1646	0
1647	44
1648	37
1649	0
1650	22
1651	0
1652	5
1653	32
1654	0
1655	30
1656	41
1657	13
1658	0
1659	16
1660	40
1661	9
1662	11
1663	7
1664	10
1665	22
1666	7
1667	5
1668	0
1669	30
1670	41
1671	37
1672	30
1673	22
1674	24
1675	23
1676	0
1677	3
1678	2
1679	31
1680	32
1681	1
1682	30
1683	30
1684	7
1685	43
1686	30
1687	31
1688	32
1689	0
1690	24
1691	31
1692	0
1693	0
1694	22
1695	9
1696	32
1697	22
1698	41
1699	0
1700	25
1701	32
1702	28
1703	32
1704	12
1705	0
1706	0
1707	11
1708	22
1709	0
1710	0
1711	23
1712	0
1713	0
1714	0
1715	10
1716	22
1717	23
1718	30
1719	41
1720	9
1721	5
1722	25
1723	44
1724	39
1725	0
1726	0
1727	0
1728	16
1729	0
1730	23
1731	0
1732	0
1733	41
1734	22
1735	8
1736	32
1737	21
1738	40
1739	32
1740	0
1741	5
1742	0
1743	10
1744	41
1745	0
1746	41
1747	0
1748	22
1749	0
1750	44
1751	16
1752	3
1753	28
1754	7
1755	0
1756	28
1757	12
1758	27
1759	0
1760	41
1761	32
1762	0
1763	13
1764	0
1765	10
1766	0
1767	12
1768	0
1769	32
1770	0
1771	0
1772	16
1773	22
1774	16
1775	0
1776	0
1777	15
1778	44
1779	0
1780	5
1781	0
1782	40
1783	22
1784	11
1785	0
1786	0
1787	16
1788	0
1789	0
1790	25
1791	10
1792	8
1793	41
1794	29
1795	30
1796	41
1797	0
1798	12
1799	5
1800	0
1801	6
1802	22
1803	22
1804	0
1805	0
1806	32
1807	36
1808	37
1809	35
1810	26
1811	27
1812	40
1813	22
1814	44
1815	7
1816	16
1817	30
1818	0
1819	0
1820	17
1821	0
1822	0
1823	29
1824	22
1825	0
1826	16
1827	41
1828	0
1829	0
1830	0
1831	7
1832	41
1833	22
1834	22
1835	27
1836	22
1837	0
1838	5
1839	24
1840	22
1841	22
1842	32
1843	47
1844	0
1845	0
1846	40
1847	22
1848	0
1849	23
1850	30
1851	0
1852	48
1853	0
1854	24
1855	22
1856	0
1857	3
1858	12
1859	0
1860	41
1861	47
1862	10
1863	32
1864	0
1865	7
1866	5
1867	21
1868	7
1869	22
1870	0
1871	0
1872	16
1873	37
1874	28
1875	14
1876	0
1877	10
1878	25
1879	8
1880	12
1881	22
1882	0
1883	32
1884	0
1885	30
1886	22
1887	14
1888	0
1889	0
1890	0
1891	32
1892	0
1893	30
1894	24
1895	0
1896	34
1897	20
1898	41
1899	8
1900	30
1901	0
1902	22
1903	22
1904	16
1905	10
1906	0
1907	30
1908	5
1909	10
1910	0
1911	8
1912	9
1913	0
1914	35
1915	9
1916	39
1917	45
1918	32
1919	0
1920	41
1921	8
1922	22
1923	0
1924	0
1925	45
1926	25
1927	0
1928	41
1929	22
1930	0
1931	29
1932	41
1933	0
1934	20
1935	9
1936	0
1937	22
1938	0
1939	10
1940	47
1941	12
1942	0
1943	24
1944	32
1945	0
1946	0
1947	0
1948	0
1949	10
1950	41
1951	5
1952	45
1953	0
1954	12
1955	30
1956	0
1957	23
1958	0
1959	32
1960	22
1961	10
1962	12
1963	18
1964	41
1965	0
1966	41
1967	2
1968	22
1969	0
1970	32
1971	22
1972	44
1973	0
1974	5
1975	41
1976	0
1977	9
1978	44
1979	5
1980	43
1981	0
1982	7
1983	30
1984	0
1985	0
1986	45
1987	32
1988	22
1989	43
1990	2
1991	11
1992	0
1993	0
1994	30
1995	10
1996	41
1997	9
1998	0
1999	32
[truncated: 48,001 more rows]
