# Supplementary material for: Hierarchical Modeling for Rare Event Detection and Cell Subset Alignment across Flow Cytometry Samples
Source: PLoS Comput Biol. 2013 Jul 11;9(7):e1003130. doi: 10.1371/journal.pcbi.1003130 (PMC3708855; doi:10.1371/journal.pcbi.1003130)
Supplement: Software S1 — contains a Makefile, source code and scripts to generate the figures shown in the manuscript. (ZIP) [file pcbi.1003130.s003.zip › Software S1/data/flowclust48/CD3CD45_0.015625_1_xs.txt.64.mus]

	V1	V2	V3	V4	V5
1	653.112168025621	513.70912631358	650.126302300559	734.521600296406	250.026427690124
2	359.085077597144	185.419263443644	493.975847929468	233.938482429015	111.926045466331
3	195.112538670645	146.938489313214	465.815622062236	735.109993099155	172.355823167902
4	220.101981456237	136.24994425804	431.058882533128	665.805997002884	141.361449915434
5	341.608511568656	172.026147183082	537.264493039289	706.073579318316	114.679047018245
6	326.079606424328	196.133654457594	478.401472237418	609.083354030978	209.803833931812
7	347.46010605666	203.257799450583	510.933916254274	709.779883766968	177.03629851763
8	540.25420001114	357.551658606881	633.410597443838	365.472438158598	226.371229882018
9	353.963823013288	182.129759246317	471.900894309908	675.62333836509	117.075571483939
10	334.186797702002	138.797289812186	497.284387308579	727.906930349571	23.8972868979967
11	332.76977965962	148.983054442105	549.649832880753	219.846148189788	177.160064344386
12	311.927245330712	129.314377653657	499.546380713222	192.211271744198	104.986743734661
13	331.868417200238	164.367493197624	542.579976476546	735.481938353394	161.881411356556
14	336.093599401184	188.854062960977	508.698151593201	732.597180010596	47.2650426151167
15	349.993261302305	200.473121724171	504.50344676485	643.883725448659	182.592804297023
16	528.379686055763	409.576474483584	618.367365978313	378.804675560522	46.4613556079362
17	492.744722080763	322.659584090446	561.407876711409	384.895390535471	186.37934423363
18	701.259236041715	498.903635025318	662.182387400197	754.071123135526	159.843952559656
19	547.859034789372	316.496634088489	507.924854141519	396.407960004247	171.369728721433
20	331.268510484737	171.600022836928	489.549263208812	761.732497343827	144.107898128879
21	358.219651514335	183.002169323629	455.448784707852	80.6458015789015	148.317778451688
22	328.032191348396	119.352554477656	480.965896623489	772.779939539982	135.757612506545
23	545.823773416302	394.270727794723	588.643924989661	372.368409095934	255.633999036292
24	529.838543255575	450.276418173574	605.299124073513	344.75339621548	178.348691912313
25	357.694392721204	167.53789250925	510.555538677541	99.2870109946463	147.468354967995
26	587.72994346739	316.784722375059	566.575761105095	701.899391561206	165.93825246166
27	365.130851049219	401.5960880668	539.593237652984	329.784095332582	236.88467677884
28	127.287561100463	271.545225498876	381.481088854244	286.05403087032	187.709877943745
29	387.2490455109	444.396991996147	519.296118306856	297.47359555211	157.981252559911
30	524.310371712294	408.734514267079	629.07439110876	399.672350208719	212.474737498228
31	354.689941683201	170.378200734416	457.510244387652	190.896257747351	157.880009234265
32	328.0013626459	136.023310769279	498.93614919296	714.810826829647	194.990070862196
33	111.098588889749	162.551123511265	420.421472032978	680.558317237725	135.874306859659
34	346.733150613143	166.065267145171	464.788210826988	161.063028472052	29.4687974291524
35	392.538150180659	292.778124366986	463.705417916629	269.010841838328	180.461065931587
36	359.336112834894	422.61234890509	557.719849751932	760.817044491001	156.835129594262
37	560.96480729079	432.730430991161	635.910963412776	358.379111330624	238.620078169093
38	385.127576488653	223.487309085983	499.582186637661	488.594075071541	65.8523990614248
39	325.572359509891	154.987784710017	478.227212957675	133.61651612969	201.822271394965
40	183.220705060768	150.337630934837	426.047794631557	269.252959550378	167.825559258117
41	328.732974781386	120.912712360102	494.410016113118	706.601244516242	121.718248371877
42	367.63720140263	188.582264729875	520.357081141021	115.299530372571	63.8961680622141
43	546.918985507136	351.505412774615	579.576829486687	373.815250187345	97.3204740239441
44	536.183861522465	389.291971793728	639.165862957843	377.395014775897	133.944658718161
45	237.391305364031	250.991079108166	425.46116345839	276.774666763087	58.9771865956747
46	552.859878903653	280.931061428248	577.263888214463	795.415507783259	142.903524802967
47	307.102926540948	119.639181446364	521.6816523163	113.18768764178	109.888180685741
48	345.810132690665	185.274601867877	540.480502401403	780.153714715663	151.949321873752
