# Supplementary material for: Hierarchical Modeling for Rare Event Detection and Cell Subset Alignment across Flow Cytometry Samples
Source: PLoS Comput Biol. 2013 Jul 11;9(7):e1003130. doi: 10.1371/journal.pcbi.1003130 (PMC3708855; doi:10.1371/journal.pcbi.1003130)
Supplement: Software S1 — contains a Makefile, source code and scripts to generate the figures shown in the manuscript. (ZIP) [file pcbi.1003130.s003.zip › Software S1/data/flowclust48/CD3CD45_0.031250_2_xs.txt.64.labels]

	x
1	24
2	4
3	8
4	0
5	25
6	41
7	11
8	0
9	41
10	0
11	0
12	0
13	24
14	45
15	24
16	20
17	47
18	0
19	24
20	25
21	2
22	29
23	0
24	4
25	0
26	0
27	0
28	22
29	0
30	0
31	25
32	0
33	0
34	25
35	25
36	0
37	0
38	47
39	29
40	12
41	22
42	27
43	0
44	24
45	25
46	0
47	13
48	0
49	41
50	11
51	0
52	20
53	0
54	0
55	39
56	44
57	0
58	25
59	0
60	4
61	38
62	0
63	24
64	47
65	0
66	39
67	44
68	0
69	0
70	0
71	24
72	45
73	20
74	41
75	8
76	0
77	0
78	29
79	0
80	45
81	44
82	25
83	8
84	42
85	24
86	11
87	0
88	27
89	24
90	29
91	0
92	0
93	16
94	25
95	17
96	29
97	0
98	46
99	41
100	7
101	8
102	0
103	2
104	24
105	0
106	38
107	41
108	38
109	32
110	16
111	24
112	47
113	25
114	10
115	47
116	0
117	0
118	42
119	8
120	2
121	2
122	22
123	0
124	24
125	0
126	0
127	8
128	32
129	34
130	0
131	9
132	0
133	24
134	2
135	24
136	13
137	0
138	25
139	0
140	0
141	43
142	0
143	0
144	11
145	0
146	0
147	0
148	0
149	0
150	0
151	0
152	38
153	10
154	0
155	0
156	0
157	3
158	41
159	11
160	0
161	0
162	38
163	0
164	0
165	40
166	31
167	38
168	0
169	0
170	24
171	45
172	16
173	0
174	0
175	38
176	0
177	8
178	31
179	10
180	27
181	23
182	45
183	32
184	39
185	38
186	10
187	44
188	6
189	0
190	47
191	13
192	44
193	38
194	47
195	25
196	44
197	0
198	31
199	0
200	0
201	44
202	1
203	19
204	0
205	0
206	24
207	34
208	0
209	0
210	38
211	8
212	0
213	44
214	0
215	22
216	24
217	2
218	0
219	8
220	0
221	41
222	38
223	9
224	10
225	22
226	25
227	8
228	0
229	19
230	2
231	11
232	38
233	8
234	10
235	0
236	25
237	35
238	44
239	0
240	29
241	8
242	29
243	1
244	34
245	24
246	2
247	0
248	1
249	0
250	23
251	13
252	25
253	24
254	16
255	10
256	25
257	24
258	45
259	2
260	2
261	0
262	0
263	41
264	0
265	0
266	24
267	44
268	27
269	0
270	17
271	0
272	29
273	0
274	0
275	2
276	10
277	0
278	0
279	0
280	0
281	12
282	8
283	0
284	0
285	0
286	0
287	20
288	0
289	38
290	24
291	0
292	34
293	0
294	16
295	0
296	24
297	24
298	25
299	0
300	0
301	2
302	0
303	47
304	34
305	0
306	1
307	44
308	32
309	0
310	0
311	22
312	0
313	39
314	0
315	0
316	38
317	24
318	27
319	25
320	12
321	0
322	31
323	16
324	22
325	6
326	39
327	19
328	0
329	16
330	41
331	38
332	0
333	10
334	0
335	6
336	26
337	0
338	0
339	7
340	8
341	27
342	38
343	0
344	0
345	0
346	39
347	0
348	34
349	30
350	2
351	19
352	40
353	0
354	0
355	34
356	34
357	0
358	0
359	0
360	11
361	9
362	9
363	0
364	0
365	38
366	31
367	0
368	0
369	12
370	17
371	11
372	10
373	18
374	22
375	24
376	31
377	0
378	0
379	27
380	0
381	0
382	9
383	0
384	25
385	24
386	23
387	0
388	0
389	0
390	25
391	0
392	2
393	13
394	0
395	0
396	45
397	41
398	25
399	38
400	42
401	4
402	25
403	44
404	7
405	24
406	39
407	0
408	31
409	25
410	41
411	24
412	0
413	25
414	1
415	34
416	41
417	0
418	41
419	10
420	17
421	0
422	6
423	39
424	31
425	25
426	0
427	24
428	17
429	41
430	44
431	24
432	27
433	0
434	0
435	40
436	16
437	45
438	25
439	23
440	8
441	0
442	22
443	0
444	8
445	0
446	11
447	0
448	47
449	13
450	0
451	0
452	2
453	43
454	0
455	1
456	4
457	0
458	0
459	0
460	44
461	47
462	0
463	0
464	38
465	0
466	2
467	16
468	0
469	42
470	29
471	0
472	0
473	39
474	45
475	1
476	0
477	38
478	0
479	0
480	8
481	38
482	0
483	0
484	19
485	22
486	41
487	25
488	45
489	0
490	21
491	17
492	2
493	0
494	44
495	19
496	24
497	0
498	0
499	38
500	0
501	38
502	24
503	42
504	0
505	47
506	24
507	0
508	24
509	0
510	24
511	25
512	16
513	24
514	9
515	28
516	2
517	0
518	38
519	25
520	8
521	48
522	25
523	34
524	0
525	45
526	1
527	0
528	8
529	0
530	34
531	38
532	0
533	44
534	16
535	28
536	0
537	24
538	44
539	25
540	19
541	2
542	41
543	41
544	0
545	0
546	2
547	0
548	17
549	0
550	16
551	44
552	41
553	0
554	0
555	11
556	16
557	47
558	6
559	44
560	25
561	0
562	45
563	42
564	0
565	38
566	25
567	0
568	0
569	41
570	0
571	13
572	0
573	11
574	27
575	47
576	43
577	8
578	0
579	10
580	0
581	0
582	0
583	25
584	41
585	0
586	31
587	0
588	43
589	45
590	24
591	44
592	0
593	38
594	38
595	25
596	44
597	45
598	6
599	8
600	25
601	45
602	10
603	2
604	24
605	11
606	20
607	0
608	2
609	10
610	1
611	44
612	13
613	0
614	0
615	0
616	39
617	0
618	13
619	21
620	0
621	0
622	24
623	19
624	38
625	19
626	0
627	24
628	0
629	8
630	0
631	47
632	8
633	24
634	38
635	0
636	9
637	17
638	0
639	39
640	31
641	13
642	28
643	25
644	25
645	11
646	0
647	0
648	8
649	22
650	0
651	9
652	47
653	45
654	30
655	44
656	0
657	44
658	0
659	30
660	47
661	25
662	29
663	38
664	44
665	2
666	47
667	0
668	0
669	0
670	25
671	0
672	24
673	47
674	0
675	0
676	10
677	0
678	26
679	0
680	10
681	0
682	0
683	0
684	0
685	38
686	13
687	25
688	42
689	24
690	19
691	0
692	0
693	39
694	25
695	44
696	0
697	11
698	15
699	34
700	16
701	22
702	44
703	41
704	0
705	38
706	0
707	0
708	0
709	2
710	38
711	0
712	17
713	38
714	34
715	23
716	0
717	38
718	44
719	0
720	25
721	0
722	41
723	0
724	0
725	0
726	38
727	38
728	29
729	0
730	0
731	27
732	25
733	0
734	0
735	0
736	25
737	38
738	0
739	0
740	37
741	25
742	0
743	8
744	24
745	10
746	32
747	24
748	12
749	0
750	47
751	34
752	0
753	25
754	19
755	25
756	30
757	16
758	30
759	0
760	0
761	38
762	0
763	0
764	0
765	0
766	8
767	0
768	41
769	2
770	0
771	16
772	27
773	0
774	0
775	20
776	0
777	0
778	0
779	25
780	0
781	25
782	47
783	0
784	0
785	0
786	27
787	16
788	44
789	25
790	25
791	13
792	13
793	0
794	0
795	8
796	44
797	24
798	0
799	8
800	6
801	0
802	22
803	0
804	0
805	44
806	38
807	9
808	41
809	0
810	38
811	23
812	0
813	0
814	0
815	8
816	45
817	25
818	0
819	45
820	48
821	9
822	25
823	0
824	44
825	0
826	10
827	47
828	0
829	0
830	9
831	12
832	24
833	2
834	44
835	44
836	0
837	38
838	6
839	0
840	29
841	22
842	0
843	44
844	0
845	0
846	0
847	0
848	0
849	39
850	17
851	0
852	24
853	43
854	0
855	8
856	0
857	24
858	11
859	0
860	32
861	25
862	1
863	0
864	0
865	0
866	0
867	21
868	38
869	45
870	0
871	0
872	8
873	0
874	48
875	1
876	31
877	0
878	44
879	0
880	0
881	24
882	44
883	44
884	2
885	0
886	0
887	42
888	0
889	12
890	0
891	17
892	0
893	34
894	24
895	47
896	16
897	25
898	44
899	0
900	0
901	0
902	25
903	38
904	34
905	0
906	2
907	10
908	44
909	0
910	0
911	28
912	34
913	22
914	30
915	22
916	12
917	0
918	23
919	24
920	0
921	42
922	31
923	0
924	0
925	44
926	2
927	2
928	0
929	2
930	15
931	25
932	3
933	0
934	0
935	0
936	45
937	15
938	0
939	31
940	41
941	0
942	38
943	27
944	38
945	8
946	29
947	8
948	43
949	36
950	5
951	0
952	13
953	8
954	47
955	41
956	0
957	25
958	25
959	45
960	31
961	47
962	44
963	38
964	25
965	0
966	0
967	47
968	9
969	25
970	38
971	29
972	41
973	24
974	41
975	0
976	47
977	0
978	34
979	0
980	0
981	31
982	41
983	0
984	41
985	0
986	38
987	2
988	45
989	0
990	0
991	24
992	44
993	41
994	44
995	2
996	2
997	0
998	44
999	38
1000	43
1001	42
1002	8
1003	29
1004	2
1005	38
1006	31
1007	2
1008	25
1009	0
1010	23
1011	45
1012	48
1013	19
1014	24
1015	2
1016	7
1017	44
1018	17
1019	25
1020	2
1021	32
1022	0
1023	9
1024	0
1025	48
1026	16
1027	38
1028	0
1029	2
1030	0
1031	24
1032	0
1033	26
1034	0
1035	24
1036	25
1037	41
1038	22
1039	24
1040	44
1041	32
1042	12
1043	45
1044	0
1045	0
1046	0
1047	0
1048	0
1049	44
1050	0
1051	20
1052	44
1053	0
1054	24
1055	38
1056	38
1057	0
1058	0
1059	16
1060	6
1061	16
1062	38
1063	0
1064	16
1065	24
1066	25
1067	45
1068	16
1069	8
1070	0
1071	6
1072	22
1073	19
1074	28
1075	0
1076	44
1077	41
1078	2
1079	47
1080	42
1081	45
1082	34
1083	12
1084	32
1085	22
1086	42
1087	24
1088	39
1089	31
1090	0
1091	0
1092	0
1093	27
1094	0
1095	0
1096	9
1097	13
1098	23
1099	0
1100	0
1101	47
1102	47
1103	9
1104	30
1105	0
1106	22
1107	12
1108	11
1109	27
1110	0
1111	0
1112	1
1113	24
1114	41
1115	0
1116	0
1117	16
1118	8
1119	17
1120	38
1121	0
1122	0
1123	22
1124	44
1125	44
1126	16
1127	35
1128	41
1129	0
1130	0
1131	25
1132	0
1133	24
1134	43
1135	22
1136	44
1137	44
1138	30
1139	0
1140	41
1141	5
1142	21
1143	13
1144	24
1145	40
1146	2
1147	24
1148	44
1149	38
1150	25
1151	0
1152	31
1153	29
1154	0
1155	36
1156	22
1157	13
1158	8
1159	2
1160	0
1161	8
1162	44
1163	0
1164	15
1165	2
1166	0
1167	16
1168	0
1169	24
1170	26
1171	0
1172	0
1173	0
1174	25
1175	0
1176	25
1177	16
1178	25
1179	9
1180	0
1181	0
1182	45
1183	0
1184	23
1185	0
1186	38
1187	8
1188	0
1189	25
1190	0
1191	0
1192	25
1193	44
1194	0
1195	12
1196	0
1197	44
1198	0
1199	41
1200	24
1201	45
1202	11
1203	0
1204	41
1205	0
1206	1
1207	38
1208	44
1209	2
1210	0
1211	45
1212	0
1213	23
1214	24
1215	42
1216	24
1217	2
1218	0
1219	19
1220	25
1221	0
1222	0
1223	47
1224	0
1225	29
1226	31
1227	13
1228	31
1229	6
1230	9
1231	45
1232	0
1233	45
1234	41
1235	47
1236	0
1237	28
1238	25
1239	44
1240	45
1241	41
1242	0
1243	41
1244	19
1245	45
1246	13
1247	0
1248	48
1249	17
1250	25
1251	0
1252	45
1253	1
1254	25
1255	8
1256	25
1257	41
1258	29
1259	0
1260	0
1261	0
1262	13
1263	0
1264	0
1265	0
1266	0
1267	0
1268	25
1269	0
1270	38
1271	19
1272	27
1273	10
1274	0
1275	8
1276	8
1277	24
1278	0
1279	0
1280	11
1281	41
1282	6
1283	47
1284	0
1285	9
1286	16
1287	0
1288	0
1289	0
1290	0
1291	47
1292	0
1293	25
1294	27
1295	17
1296	34
1297	0
1298	10
1299	29
1300	44
1301	25
1302	19
1303	44
1304	0
1305	11
1306	16
1307	45
1308	29
1309	0
1310	2
1311	0
1312	16
1313	0
1314	0
1315	25
1316	38
1317	0
1318	29
1319	23
1320	42
1321	24
1322	0
1323	8
1324	13
1325	47
1326	0
1327	24
1328	16
1329	38
1330	24
1331	22
1332	8
1333	41
1334	0
1335	24
1336	0
1337	24
1338	11
1339	0
1340	39
1341	16
1342	44
1343	15
1344	0
1345	11
1346	22
1347	18
1348	33
1349	13
1350	25
1351	29
1352	45
1353	8
1354	41
1355	44
1356	48
1357	11
1358	45
1359	17
1360	0
1361	0
1362	0
1363	8
1364	25
1365	30
1366	0
1367	25
1368	19
1369	6
1370	19
1371	0
1372	29
1373	14
1374	21
1375	2
1376	0
1377	41
1378	25
1379	34
1380	44
1381	39
1382	24
1383	31
1384	0
1385	38
1386	25
1387	22
1388	41
1389	23
1390	25
1391	0
1392	19
1393	11
1394	44
1395	19
1396	0
1397	0
1398	0
1399	34
1400	44
1401	20
1402	0
1403	9
1404	16
1405	44
1406	25
1407	0
1408	30
1409	6
1410	17
1411	25
1412	0
1413	0
1414	24
1415	47
1416	0
1417	23
1418	2
1419	12
1420	0
1421	44
1422	0
1423	41
1424	0
1425	23
1426	12
1427	45
1428	22
1429	41
1430	4
1431	29
1432	43
1433	29
1434	27
1435	0
1436	26
1437	44
1438	10
1439	45
1440	40
1441	0
1442	38
1443	15
1444	24
1445	32
1446	10
1447	38
1448	0
1449	47
1450	2
1451	11
1452	2
1453	44
1454	15
1455	8
1456	0
1457	32
1458	42
1459	0
1460	24
1461	26
1462	15
1463	0
1464	9
1465	0
1466	45
1467	22
1468	0
1469	24
1470	44
1471	0
1472	0
1473	0
1474	41
1475	29
1476	0
1477	0
1478	25
1479	1
1480	29
1481	44
1482	0
1483	43
1484	44
1485	0
1486	0
1487	0
1488	0
1489	0
1490	0
1491	0
1492	0
1493	38
1494	47
1495	48
1496	47
1497	41
1498	32
1499	9
1500	25
1501	45
1502	24
1503	0
1504	44
1505	29
1506	0
1507	0
1508	25
1509	41
1510	25
1511	20
1512	24
1513	0
1514	25
1515	0
1516	12
1517	22
1518	38
1519	23
1520	0
1521	0
1522	0
1523	41
1524	17
1525	0
1526	24
1527	2
1528	41
1529	44
1530	40
1531	0
1532	0
1533	31
1534	25
1535	24
1536	0
1537	15
1538	34
1539	41
1540	7
1541	24
1542	16
1543	0
1544	24
1545	0
1546	0
1547	24
1548	0
1549	44
1550	0
1551	25
1552	0
1553	8
1554	0
1555	25
1556	10
1557	0
1558	0
1559	45
1560	44
1561	41
1562	26
1563	0
1564	13
1565	25
1566	2
1567	8
1568	25
1569	41
1570	0
1571	0
1572	0
1573	0
1574	19
1575	41
1576	22
1577	0
1578	24
1579	44
1580	9
1581	30
1582	2
1583	16
1584	24
1585	0
1586	16
1587	16
1588	28
1589	9
1590	22
1591	45
1592	9
1593	34
1594	0
1595	0
1596	17
1597	0
1598	8
1599	9
1600	29
1601	10
1602	0
1603	41
1604	2
1605	0
1606	2
1607	15
1608	2
1609	6
1610	12
1611	10
1612	17
1613	16
1614	12
1615	25
1616	0
1617	44
1618	39
1619	0
1620	0
1621	0
1622	0
1623	38
1624	44
1625	0
1626	0
1627	44
1628	2
1629	10
1630	0
1631	24
1632	10
1633	38
1634	0
1635	17
1636	0
1637	0
1638	22
1639	5
1640	0
1641	1
1642	41
1643	41
1644	10
1645	0
1646	2
1647	0
1648	44
1649	0
1650	38
1651	2
1652	0
1653	9
1654	0
1655	0
1656	11
1657	4
1658	38
1659	38
1660	0
1661	12
1662	41
1663	19
1664	41
1665	0
1666	17
1667	0
1668	0
1669	0
1670	28
1671	25
1672	0
1673	12
1674	0
1675	0
1676	44
1677	25
1678	25
1679	1
1680	19
1681	15
1682	29
1683	0
1684	0
1685	0
1686	0
1687	24
1688	29
1689	0
1690	16
1691	41
1692	0
1693	16
1694	0
1695	10
1696	25
1697	21
1698	0
1699	30
1700	32
1701	0
1702	19
1703	25
1704	39
1705	0
1706	42
1707	39
1708	0
1709	0
1710	0
1711	8
1712	8
1713	2
1714	0
1715	11
1716	38
1717	0
1718	25
1719	8
1720	41
1721	24
1722	19
1723	38
1724	42
1725	0
1726	28
1727	0
1728	34
1729	31
1730	0
1731	0
1732	38
1733	38
1734	23
1735	31
1736	0
1737	24
1738	44
1739	0
1740	19
1741	8
1742	25
1743	0
1744	0
1745	0
1746	25
1747	0
1748	0
1749	2
1750	0
1751	24
1752	39
1753	2
1754	0
1755	31
1756	0
1757	0
1758	0
1759	41
1760	0
1761	0
1762	25
1763	45
1764	25
1765	2
1766	0
1767	45
1768	1
1769	24
1770	0
1771	25
1772	24
1773	16
1774	44
1775	23
1776	16
1777	38
1778	0
1779	47
1780	0
1781	0
1782	0
1783	47
1784	25
1785	41
1786	0
1787	0
1788	39
1789	45
1790	38
1791	44
1792	32
1793	45
1794	22
1795	25
1796	45
1797	22
1798	0
1799	17
1800	1
1801	45
1802	8
1803	13
1804	42
1805	2
1806	0
1807	0
1808	8
1809	0
1810	22
1811	0
1812	44
1813	0
1814	38
1815	0
1816	25
1817	24
1818	41
1819	1
1820	25
1821	44
1822	44
1823	24
1824	39
1825	0
1826	44
1827	44
1828	10
1829	13
1830	9
1831	25
1832	11
1833	31
1834	24
1835	11
1836	31
1837	0
1838	0
1839	16
1840	41
1841	2
1842	8
1843	48
1844	36
1845	45
1846	39
1847	0
1848	35
1849	0
1850	44
1851	2
1852	43
1853	16
1854	0
1855	41
1856	44
1857	44
1858	2
1859	24
1860	0
1861	25
1862	0
1863	27
1864	8
1865	0
1866	44
1867	47
1868	0
1869	13
1870	0
1871	0
1872	41
1873	17
1874	25
1875	0
1876	17
1877	38
1878	29
1879	0
1880	0
1881	44
1882	24
1883	0
1884	1
1885	29
1886	41
1887	38
1888	24
1889	0
1890	8
1891	32
1892	10
1893	1
1894	32
1895	38
1896	44
1897	3
1898	17
1899	8
1900	2
1901	0
1902	1
1903	38
1904	0
1905	0
1906	25
1907	30
1908	0
1909	0
1910	25
1911	21
1912	38
1913	25
1914	0
1915	20
1916	47
1917	12
1918	24
1919	0
1920	41
1921	0
1922	24
1923	30
1924	25
1925	9
1926	0
1927	19
1928	41
1929	31
1930	10
1931	9
1932	0
1933	0
1934	25
1935	0
1936	0
1937	22
1938	0
1939	34
1940	19
1941	19
1942	45
1943	0
1944	0
1945	2
1946	41
1947	0
1948	0
1949	24
1950	24
1951	48
1952	0
1953	1
1954	2
1955	41
1956	0
1957	19
1958	9
1959	13
1960	8
1961	27
1962	45
1963	44
1964	0
1965	12
1966	0
1967	0
1968	26
1969	2
1970	38
1971	8
1972	0
1973	31
1974	0
1975	0
1976	0
1977	42
1978	0
1979	24
1980	25
1981	13
1982	0
1983	0
1984	38
1985	19
1986	1
1987	16
1988	42
1989	38
1990	48
1991	38
1992	19
1993	24
1994	0
1995	47
1996	0
1997	0
1998	0
1999	12
[truncated: 48,001 more rows]
