# Supplementary material for: Hierarchical Modeling for Rare Event Detection and Cell Subset Alignment across Flow Cytometry Samples
Source: PLoS Comput Biol. 2013 Jul 11;9(7):e1003130. doi: 10.1371/journal.pcbi.1003130 (PMC3708855; doi:10.1371/journal.pcbi.1003130)
Supplement: Software S1 — contains a Makefile, source code and scripts to generate the figures shown in the manuscript. (ZIP) [file pcbi.1003130.s003.zip › Software S1/data/flowclust48/CD3CD45_0.031250_2_xs.txt.64.mus]

	V1	V2	V3	V4	V5
1	351.584600241177	168.22637001677	491.758224604445	205.876768992879	29.6140286575436
2	322.961910021204	116.261667221179	482.976265554427	759.228875482686	51.5960501676029
3	661.299394211257	484.473373007293	644.263411860457	765.39587246782	141.574200074626
4	117.826836728167	142.752586839573	423.856069213487	659.141832481206	175.633985450331
5	575.469966397033	282.779913425221	577.185406165708	774.588157251568	153.615879088403
6	533.372600227433	304.29568097532	547.227964937384	415.449637298808	116.940366565944
7	354.93029083882	210.961076783637	473.394398947467	109.402880340326	75.8961149855947
8	314.70897531846	134.749321837216	512.944186434117	209.015279965965	152.144207497139
9	565.091326547857	372.684831266282	631.075582425983	396.055143853888	136.51072565466
10	483.430448033387	479.166284370844	580.408945885756	355.354691130434	217.613827043877
11	123.775733637635	298.180578946644	414.163394793056	306.94391266971	187.996242070838
12	352.108782136386	198.8166120168	495.961456071725	705.164450224292	58.002560469987
13	223.417028569827	198.533397259663	384.683418723841	259.703123538305	151.383204158598
14	575.481501110135	346.173444573485	594.872343269579	802.630637116486	83.835268750178
15	374.156233444408	197.155789980276	577.418458957386	249.28341031727	121.796494674234
16	320.812009687636	171.131100815362	533.683781436588	700.15695533606	158.911125037977
17	347.147566377209	163.285824114566	489.771989972842	700.621443558433	100.84578701157
18	204.885398403927	134.995585531293	495.903368024607	750.090488143278	201.907792838187
19	341.436946527371	206.991832947968	540.757965387689	701.432879518484	194.302286794622
20	338.643097445492	164.167714047929	524.983792631171	101.196294132353	176.941091087493
21	716.669866220263	504.600989640992	658.669408901531	734.629778973247	229.54903851327
22	336.723590277671	170.560712954316	491.988607498413	739.497315562694	168.814649345811
23	531.212672624395	409.147293481535	636.179652708447	393.134328022952	37.4515551840251
24	331.028466661311	136.8186813426	530.556781263045	732.4134032247	142.587330031276
25	326.389251508722	120.755725844876	483.81379835585	775.795708734441	148.045005292798
26	350.297729382252	169.731748451779	463.454067933418	124.521681932943	171.829895188347
27	356.548260200441	168.677561170374	463.582458738063	195.465714548919	117.886760525241
28	196.75731420026	152.609243302491	440.127445801376	708.795604302238	161.442882916995
29	344.281764715026	189.979355611271	538.701333795038	681.527869014042	101.850439479334
30	506.160745911928	329.018279427025	514.65134138205	351.538821508729	181.906400193192
31	344.370502127027	165.35333230607	488.7258363634	687.128156217894	212.977569033157
32	345.057299777594	212.70112959961	479.29293983415	657.674965927566	155.090793037375
33	539.642862676001	596.59298382727	613.590167970092	749.112306033451	231.972308733748
34	499.851870329264	447.594197480115	636.034262489974	360.802452497725	234.950878674473
35	190.417887997448	112.973044907434	449.981788738821	664.906057280857	117.648418753071
36	305.332743607295	222.541943559525	479.287440282757	618.988969130385	86.335133827572
37	395.400025871043	202.291309230747	530.124123606878	656.064345034236	117.152304236505
38	517.991686276959	419.502499646736	633.078356725973	398.887184224426	159.408919485694
39	360.063644847333	189.622423525767	475.943090436739	231.6842348012	165.022643815485
40	500.228901072514	375.840648855859	565.551453450233	353.221108519083	30.9742754297412
41	327.592796897605	121.213977141259	478.199735291625	705.871840125249	163.93560957481
42	532.206727043261	371.635616189236	613.012391648945	334.841567824521	182.288064439476
43	526.149474557746	403.667479567388	582.231859777219	372.16672816515	144.631412399646
44	541.70955003104	395.658882692032	619.066594544658	397.625247342435	241.582186270686
45	331.759131584255	146.716472554991	507.782507987733	713.888092882007	20.7987003823156
46	219.295343211863	260.479824518919	503.539640515667	768.0563579948	192.917586548402
47	307.393726118109	125.635794005533	518.10048132438	130.939363488785	96.0982599136508
48	357.465762168656	203.385266313557	544.847338360696	780.492247931513	150.166287603073
