# Supplementary material for: Hierarchical Modeling for Rare Event Detection and Cell Subset Alignment across Flow Cytometry Samples
Source: PLoS Comput Biol. 2013 Jul 11;9(7):e1003130. doi: 10.1371/journal.pcbi.1003130 (PMC3708855; doi:10.1371/journal.pcbi.1003130)
Supplement: Software S1 — contains a Makefile, source code and scripts to generate the figures shown in the manuscript. (ZIP) [file pcbi.1003130.s003.zip › Software S1/data/flowclust48/CD3CD45_0.062500_3_xs.txt.64.labels]

	x
1	32
2	6
3	41
4	7
5	5
6	0
7	13
8	0
9	41
10	0
11	37
12	41
13	22
14	0
15	7
16	21
17	0
18	43
19	17
20	11
21	33
22	41
23	21
24	0
25	26
26	0
27	0
28	47
29	22
30	0
31	46
32	21
33	1
34	16
35	4
36	0
37	32
38	43
39	4
40	0
41	22
42	43
43	29
44	0
45	0
46	7
47	32
48	0
49	17
50	0
51	22
52	0
53	0
54	0
55	0
56	0
57	4
58	36
59	33
60	6
61	0
62	0
63	0
64	7
65	0
66	9
67	32
68	26
69	41
70	2
71	0
72	32
73	22
74	1
75	0
76	0
77	0
78	22
79	1
80	3
81	36
82	33
83	32
84	7
85	0
86	45
87	21
88	14
89	29
90	0
91	33
92	33
93	5
94	4
95	7
96	3
97	37
98	11
99	7
100	37
101	11
102	40
103	14
104	0
105	0
106	0
107	0
108	34
109	0
110	13
111	5
112	22
113	7
114	15
115	41
116	21
117	45
118	33
119	0
120	5
121	30
122	41
123	21
124	8
125	37
126	0
127	14
128	12
129	0
130	7
131	4
132	5
133	12
134	0
135	33
136	16
137	42
138	7
139	0
140	9
141	0
142	0
143	4
144	26
145	22
146	48
147	40
148	6
149	0
150	39
151	0
152	41
153	4
154	41
155	0
156	14
157	0
158	45
159	33
160	28
161	3
162	0
163	13
164	0
165	0
166	0
167	14
168	22
169	12
170	0
171	8
172	17
173	0
174	0
175	34
176	33
177	21
178	0
179	0
180	13
181	0
182	0
183	5
184	0
185	18
186	0
187	0
188	28
189	26
190	7
191	16
192	33
193	4
194	41
195	16
196	43
197	13
198	37
199	3
200	41
201	47
202	16
203	47
204	4
205	27
206	0
207	14
208	27
209	33
210	0
211	33
212	0
213	13
214	10
215	0
216	4
217	0
218	36
219	0
220	0
221	41
222	4
223	33
224	0
225	7
226	13
227	0
228	47
229	40
230	47
231	2
232	26
233	16
234	26
235	24
236	11
237	0
238	26
239	4
240	2
241	8
242	0
243	30
244	14
245	27
246	1
247	0
248	39
249	0
250	47
251	9
252	0
253	5
254	0
255	11
256	9
257	0
258	0
259	34
260	33
261	28
262	0
263	0
264	30
265	0
266	20
267	0
268	5
269	0
270	33
271	11
272	1
273	8
274	26
275	0
276	0
277	37
278	0
279	37
280	11
281	29
282	30
283	0
284	0
285	32
286	5
287	8
288	0
289	48
290	41
291	48
292	0
293	31
294	27
295	17
296	42
297	0
298	0
299	0
300	29
301	0
302	32
303	33
304	0
305	0
306	12
307	48
308	16
309	0
310	17
311	3
312	5
313	12
314	45
315	15
316	21
317	8
318	0
319	7
320	14
321	0
322	0
323	7
324	15
325	32
326	28
327	32
328	43
329	37
330	0
331	0
332	3
333	0
334	8
335	15
336	0
337	0
338	8
339	42
340	42
341	0
342	29
343	0
344	0
345	0
346	0
347	0
348	0
349	0
350	0
351	37
352	0
353	0
354	6
355	43
356	26
357	37
358	40
359	0
360	21
361	0
362	16
363	33
364	22
365	48
366	5
367	37
368	4
369	0
370	0
371	11
372	3
373	0
374	5
375	13
376	4
377	12
378	7
379	48
380	41
381	0
382	16
383	9
384	33
385	0
386	0
387	18
388	0
389	5
390	0
391	41
392	3
393	0
394	0
395	11
396	48
397	0
398	41
399	33
400	43
401	28
402	33
403	16
404	0
405	37
406	0
407	12
408	0
409	42
410	32
411	16
412	14
413	0
414	27
415	26
416	7
417	14
418	48
419	0
420	41
421	7
422	10
423	4
424	32
425	37
426	45
427	9
428	0
429	0
430	2
431	0
432	0
433	32
434	0
435	7
436	16
437	3
438	41
439	13
440	0
441	35
442	26
443	0
444	9
445	12
446	33
447	12
448	2
449	42
450	0
451	16
452	0
453	4
454	27
455	5
456	17
457	26
458	31
459	0
460	7
461	28
462	34
463	7
464	5
465	45
466	42
467	0
468	0
469	37
470	19
471	27
472	15
473	45
474	3
475	7
476	48
477	43
478	42
479	0
480	33
481	0
482	9
483	0
484	0
485	14
486	33
487	0
488	48
489	16
490	0
491	11
492	16
493	37
494	0
495	32
496	24
497	1
498	4
499	32
500	37
501	0
502	14
503	32
504	22
505	47
506	0
507	33
508	0
509	47
510	16
511	0
512	33
513	14
514	0
515	48
516	0
517	0
518	33
519	10
520	0
521	47
522	9
523	32
524	0
525	37
526	22
527	37
528	26
529	0
530	0
531	0
532	43
533	16
534	7
535	0
536	0
537	8
538	45
539	0
540	34
541	17
542	0
543	0
544	0
545	0
546	42
547	15
548	0
549	45
550	39
551	9
552	26
553	43
554	41
555	44
556	26
557	0
558	4
559	1
560	3
561	33
562	7
563	21
564	0
565	7
566	4
567	37
568	0
569	36
570	0
571	0
572	13
573	32
574	2
575	13
576	0
577	26
578	0
579	9
580	22
581	5
582	45
583	0
584	0
585	5
586	0
587	32
588	45
589	26
590	7
591	5
592	0
593	41
594	2
595	0
596	0
597	0
598	37
599	0
600	12
601	12
602	11
603	37
604	3
605	0
606	10
607	0
608	47
609	28
610	0
611	42
612	0
613	0
614	21
615	43
616	0
617	4
618	0
619	43
620	0
621	0
622	0
623	0
624	7
625	3
626	0
627	0
628	0
629	0
630	1
631	1
632	13
633	0
634	48
635	32
636	4
637	47
638	0
639	44
640	15
641	37
642	0
643	6
644	26
645	0
646	0
647	33
648	11
649	48
650	0
651	39
652	15
653	4
654	41
655	18
656	0
657	39
658	0
659	0
660	0
661	14
662	7
663	6
664	7
665	15
666	21
667	0
668	15
669	0
670	0
671	32
672	14
673	37
674	37
675	0
676	26
677	0
678	42
679	41
680	33
681	35
682	34
683	33
684	0
685	0
686	27
687	41
688	0
689	0
690	7
691	0
692	0
693	0
694	0
695	7
696	6
697	47
698	0
699	3
700	0
701	43
702	0
703	11
704	0
705	33
706	32
707	33
708	33
709	0
710	17
711	0
712	37
713	0
714	32
715	0
716	14
717	32
718	33
719	41
720	33
721	0
722	41
723	37
724	15
725	37
726	8
727	43
728	32
729	17
730	47
731	0
732	15
733	0
734	0
735	37
736	0
737	13
738	7
739	7
740	0
741	14
742	0
743	0
744	9
745	48
746	48
747	45
748	20
749	0
750	0
751	0
752	0
753	0
754	4
755	48
756	48
757	14
758	8
759	0
760	10
761	0
762	0
763	0
764	0
765	0
766	21
767	8
768	0
769	17
770	13
771	26
772	0
773	0
774	11
775	0
776	0
777	3
778	11
779	0
780	4
781	0
782	13
783	48
784	46
785	32
786	0
787	0
788	29
789	0
790	15
791	33
792	0
793	43
794	35
795	41
796	3
797	0
798	12
799	9
800	0
801	43
802	33
803	0
804	12
805	37
806	35
807	1
808	0
809	48
810	3
811	5
812	0
813	2
814	36
815	2
816	5
817	0
818	4
819	0
820	0
821	32
822	0
823	0
824	0
825	3
826	33
827	6
828	0
829	0
830	7
831	16
832	33
833	9
834	41
835	0
836	0
837	33
838	29
839	0
840	0
841	33
842	27
843	48
844	35
845	26
846	0
847	22
848	48
849	0
850	3
851	21
852	0
853	22
854	42
855	22
856	0
857	5
858	37
859	12
860	1
861	21
862	42
863	0
864	0
865	12
866	0
867	7
868	33
869	2
870	21
871	17
872	1
873	11
874	43
875	7
876	12
877	0
878	0
879	41
880	7
881	0
882	38
883	32
884	12
885	26
886	22
887	26
888	17
889	0
890	0
891	10
892	0
893	0
894	33
895	26
896	48
897	0
898	0
899	41
900	1
901	33
902	21
903	0
904	1
905	16
906	33
907	43
908	0
909	4
910	13
911	4
912	3
913	0
914	12
915	41
916	9
917	12
918	16
919	33
920	27
921	0
922	0
923	0
924	12
925	0
926	0
927	0
928	0
929	34
930	0
931	37
932	24
933	36
934	20
935	41
936	0
937	26
938	5
939	0
940	0
941	0
942	1
943	32
944	32
945	6
946	7
947	17
948	22
949	29
950	33
951	6
952	0
953	0
954	0
955	11
956	0
957	43
958	37
959	21
960	12
961	28
962	11
963	0
964	21
965	42
966	4
967	3
968	7
969	8
970	1
971	42
972	0
973	35
974	0
975	0
976	4
977	43
978	33
979	11
980	0
981	14
982	0
983	20
984	7
985	15
986	37
987	8
988	16
989	41
990	1
991	32
992	41
993	7
994	12
995	14
996	29
997	0
998	0
999	5
1000	40
1001	8
1002	22
1003	37
1004	5
1005	0
1006	3
1007	0
1008	35
1009	0
1010	0
1011	4
1012	48
1013	6
1014	41
1015	0
1016	0
1017	33
1018	27
1019	0
1020	30
1021	26
1022	11
1023	21
1024	41
1025	7
1026	39
1027	0
1028	32
1029	0
1030	3
1031	0
1032	15
1033	21
1034	0
1035	33
1036	1
1037	37
1038	0
1039	12
1040	7
1041	35
1042	21
1043	43
1044	0
1045	0
1046	42
1047	4
1048	33
1049	37
1050	16
1051	37
1052	43
1053	12
1054	47
1055	0
1056	16
1057	10
1058	0
1059	11
1060	15
1061	20
1062	0
1063	0
1064	0
1065	0
1066	13
1067	4
1068	29
1069	7
1070	32
1071	42
1072	22
1073	1
1074	0
1075	0
1076	47
1077	33
1078	7
1079	0
1080	13
1081	5
1082	0
1083	0
1084	8
1085	26
1086	9
1087	9
1088	37
1089	43
1090	0
1091	0
1092	8
1093	32
1094	43
1095	11
1096	42
1097	0
1098	0
1099	15
1100	5
1101	4
1102	37
1103	0
1104	7
1105	33
1106	5
1107	5
1108	35
1109	8
1110	0
1111	0
1112	0
1113	48
1114	7
1115	41
1116	0
1117	13
1118	7
1119	7
1120	21
1121	41
1122	33
1123	21
1124	10
1125	0
1126	37
1127	32
1128	0
1129	45
1130	33
1131	4
1132	0
1133	42
1134	5
1135	0
1136	15
1137	7
1138	0
1139	0
1140	7
1141	17
1142	43
1143	22
1144	41
1145	4
1146	5
1147	0
1148	0
1149	12
1150	4
1151	44
1152	36
1153	0
1154	0
1155	41
1156	7
1157	41
1158	0
1159	4
1160	15
1161	0
1162	7
1163	0
1164	0
1165	36
1166	1
1167	0
1168	21
1169	35
1170	1
1171	41
1172	43
1173	20
1174	0
1175	33
1176	0
1177	33
1178	0
1179	0
1180	6
1181	0
1182	37
1183	0
1184	7
1185	32
1186	0
1187	5
1188	0
1189	37
1190	26
1191	33
1192	0
1193	32
1194	5
1195	11
1196	4
1197	0
1198	6
1199	7
1200	0
1201	0
1202	4
1203	6
1204	0
1205	22
1206	37
1207	33
1208	41
1209	0
1210	37
1211	15
1212	0
1213	0
1214	0
1215	14
1216	7
1217	12
1218	22
1219	13
1220	43
1221	47
1222	9
1223	0
1224	0
1225	33
1226	12
1227	32
1228	0
1229	16
1230	0
1231	7
1232	26
1233	3
1234	22
1235	0
1236	13
1237	14
1238	33
1239	7
1240	7
1241	6
1242	21
1243	42
1244	0
1245	0
1246	14
1247	34
1248	45
1249	16
1250	0
1251	0
1252	22
1253	1
1254	0
1255	33
1256	7
1257	5
1258	43
1259	32
1260	15
1261	0
1262	8
1263	21
1264	33
1265	0
1266	7
1267	0
1268	14
1269	0
1270	0
1271	17
1272	2
1273	0
1274	7
1275	0
1276	0
1277	7
1278	12
1279	5
1280	14
1281	0
1282	4
1283	4
1284	0
1285	0
1286	11
1287	15
1288	28
1289	47
1290	7
1291	29
1292	48
1293	0
1294	12
1295	0
1296	22
1297	0
1298	15
1299	41
1300	7
1301	26
1302	14
1303	42
1304	0
1305	0
1306	41
1307	0
1308	14
1309	21
1310	4
1311	29
1312	0
1313	33
1314	0
1315	37
1316	43
1317	0
1318	4
1319	12
1320	0
1321	4
1322	5
1323	11
1324	5
1325	0
1326	0
1327	0
1328	0
1329	0
1330	6
1331	43
1332	28
1333	26
1334	32
1335	37
1336	0
1337	11
1338	5
1339	0
1340	0
1341	23
1342	21
1343	12
1344	0
1345	0
1346	0
1347	0
1348	0
1349	0
1350	33
1351	43
1352	0
1353	43
1354	1
1355	47
1356	0
1357	24
1358	15
1359	14
1360	33
1361	0
1362	6
1363	37
1364	4
1365	0
1366	37
1367	42
1368	0
1369	29
1370	7
1371	17
1372	0
1373	16
1374	0
1375	1
1376	0
1377	0
1378	0
1379	5
1380	36
1381	41
1382	5
1383	33
1384	0
1385	46
1386	0
1387	0
1388	34
1389	33
1390	26
1391	48
1392	5
1393	3
1394	7
1395	11
1396	0
1397	4
1398	0
1399	4
1400	33
1401	0
1402	27
1403	0
1404	28
1405	37
1406	33
1407	41
1408	0
1409	0
1410	33
1411	0
1412	0
1413	0
1414	33
1415	4
1416	0
1417	26
1418	8
1419	0
1420	7
1421	0
1422	42
1423	41
1424	0
1425	48
1426	28
1427	16
1428	33
1429	12
1430	0
1431	4
1432	11
1433	0
1434	22
1435	37
1436	7
1437	29
1438	41
1439	31
1440	12
1441	15
1442	21
1443	0
1444	24
1445	0
1446	6
1447	0
1448	7
1449	32
1450	43
1451	34
1452	21
1453	0
1454	19
1455	0
1456	0
1457	7
1458	17
1459	0
1460	0
1461	5
1462	20
1463	21
1464	47
1465	8
1466	13
1467	47
1468	0
1469	48
1470	0
1471	39
1472	14
1473	16
1474	12
1475	26
1476	3
1477	0
1478	11
1479	0
1480	14
1481	1
1482	22
1483	43
1484	11
1485	48
1486	0
1487	7
1488	1
1489	9
1490	0
1491	29
1492	0
1493	0
1494	47
1495	43
1496	0
1497	45
1498	37
1499	0
1500	0
1501	0
1502	48
1503	7
1504	0
1505	11
1506	9
1507	8
1508	0
1509	11
1510	14
1511	26
1512	30
1513	4
1514	0
1515	0
1516	0
1517	7
1518	0
1519	7
1520	33
1521	33
1522	1
1523	5
1524	21
1525	0
1526	0
1527	48
1528	37
1529	26
1530	43
1531	0
1532	21
1533	0
1534	32
1535	0
1536	6
1537	4
1538	0
1539	32
1540	29
1541	0
1542	22
1543	48
1544	7
1545	0
1546	0
1547	41
1548	9
1549	30
1550	35
1551	11
1552	0
1553	16
1554	0
1555	26
1556	0
1557	0
1558	26
1559	0
1560	30
1561	32
1562	41
1563	33
1564	33
1565	0
1566	4
1567	0
1568	43
1569	0
1570	18
1571	5
1572	43
1573	5
1574	26
1575	0
1576	0
1577	0
1578	7
1579	1
1580	13
1581	22
1582	0
1583	0
1584	5
1585	0
1586	13
1587	5
1588	47
1589	4
1590	9
1591	7
1592	0
1593	0
1594	0
1595	32
1596	22
1597	5
1598	14
1599	11
1600	0
1601	0
1602	1
1603	0
1604	26
1605	41
1606	0
1607	6
1608	0
1609	0
1610	8
1611	19
1612	0
1613	17
1614	21
1615	0
1616	0
1617	32
1618	32
1619	22
1620	0
1621	0
1622	16
1623	33
1624	6
1625	0
1626	42
1627	0
1628	12
1629	11
1630	47
1631	0
1632	44
1633	21
1634	0
1635	0
1636	12
1637	9
1638	41
1639	0
1640	22
1641	0
1642	0
1643	37
1644	9
1645	9
1646	4
1647	43
1648	0
1649	12
1650	0
1651	10
1652	13
1653	11
1654	0
1655	16
1656	32
1657	26
1658	7
1659	48
1660	22
1661	0
1662	29
1663	35
1664	16
1665	12
1666	0
1667	0
1668	39
1669	33
1670	13
1671	14
1672	8
1673	0
1674	7
1675	0
1676	0
1677	41
1678	0
1679	37
1680	9
1681	4
1682	0
1683	48
1684	26
1685	17
1686	3
1687	22
1688	37
1689	0
1690	4
1691	26
1692	37
1693	9
1694	0
1695	13
1696	9
1697	47
1698	26
1699	26
1700	0
1701	0
1702	48
1703	14
1704	0
1705	0
1706	33
1707	5
1708	28
1709	0
1710	37
1711	26
1712	7
1713	0
1714	0
1715	0
1716	9
1717	13
1718	33
1719	7
1720	41
1721	21
1722	21
1723	8
1724	0
1725	12
1726	12
1727	26
1728	0
1729	0
1730	12
1731	6
1732	0
1733	42
1734	12
1735	8
1736	1
1737	12
1738	0
1739	29
1740	0
1741	48
1742	32
1743	15
1744	41
1745	45
1746	48
1747	44
1748	0
1749	43
1750	5
1751	22
1752	3
1753	0
1754	12
1755	26
1756	0
1757	43
1758	11
1759	11
1760	0
1761	28
1762	33
1763	0
1764	42
1765	11
1766	48
1767	17
1768	0
1769	8
1770	12
1771	4
1772	33
1773	0
1774	12
1775	0
1776	0
1777	22
1778	11
1779	0
1780	45
1781	37
1782	5
1783	21
1784	14
1785	0
1786	37
1787	13
1788	33
1789	33
1790	7
1791	22
1792	13
1793	0
1794	0
1795	33
1796	0
1797	0
1798	8
1799	5
1800	0
1801	15
1802	0
1803	0
1804	0
1805	0
1806	0
1807	21
1808	4
1809	9
1810	0
1811	26
1812	5
1813	0
1814	4
1815	0
1816	14
1817	37
1818	33
1819	43
1820	0
1821	21
1822	26
1823	1
1824	5
1825	0
1826	33
1827	0
1828	12
1829	48
1830	5
1831	13
1832	7
1833	0
1834	26
1835	0
1836	0
1837	43
1838	0
1839	12
1840	48
1841	12
1842	43
1843	37
1844	4
1845	0
1846	14
1847	0
1848	21
1849	0
1850	1
1851	32
1852	17
1853	21
1854	0
1855	43
1856	27
1857	33
1858	45
1859	12
1860	0
1861	43
1862	17
1863	32
1864	0
1865	43
1866	0
1867	0
1868	7
1869	7
1870	0
1871	7
1872	3
1873	1
1874	38
1875	21
1876	48
1877	0
1878	33
1879	12
1880	33
1881	4
1882	48
1883	48
1884	0
1885	5
1886	17
1887	8
1888	7
1889	0
1890	6
1891	32
1892	12
1893	12
1894	0
1895	35
1896	16
1897	33
1898	4
1899	48
1900	4
1901	34
1902	5
1903	33
1904	7
1905	29
1906	45
1907	0
1908	0
1909	41
1910	0
1911	4
1912	16
1913	33
1914	0
1915	20
1916	21
1917	0
1918	10
1919	0
1920	45
1921	17
1922	26
1923	0
1924	13
1925	15
1926	21
1927	4
1928	4
1929	43
1930	0
1931	33
1932	33
1933	12
1934	22
1935	24
1936	11
1937	0
1938	39
1939	32
1940	0
1941	0
1942	0
1943	39
1944	32
1945	18
1946	33
1947	13
1948	36
1949	0
1950	0
1951	26
1952	0
1953	0
1954	34
1955	42
1956	0
1957	13
1958	41
1959	27
1960	42
1961	31
1962	4
1963	22
1964	35
1965	4
1966	0
1967	0
1968	0
1969	7
1970	6
1971	43
1972	8
1973	11
1974	0
1975	6
1976	33
1977	6
1978	0
1979	42
1980	32
1981	0
1982	3
1983	11
1984	0
1985	7
1986	33
1987	15
1988	8
1989	43
1990	4
1991	0
1992	6
1993	0
1994	20
1995	16
1996	37
1997	45
1998	12
1999	43
[truncated: 48,001 more rows]
