# Supplementary material for: Hierarchical Modeling for Rare Event Detection and Cell Subset Alignment across Flow Cytometry Samples
Source: PLoS Comput Biol. 2013 Jul 11;9(7):e1003130. doi: 10.1371/journal.pcbi.1003130 (PMC3708855; doi:10.1371/journal.pcbi.1003130)
Supplement: Software S1 — contains a Makefile, source code and scripts to generate the figures shown in the manuscript. (ZIP) [file pcbi.1003130.s003.zip › Software S1/data/flowclust48/CD3CD45_0.062500_3_xs.txt.64.mus]

	V1	V2	V3	V4	V5
1	353.48238731164	163.252006340473	429.126864497683	659.465323674137	152.983083324233
2	458.773055263292	315.853929011849	552.492082018324	297.060633770088	115.652521780669
3	365.925978024422	179.564748702194	462.801423967249	217.777865606175	197.748182065552
4	525.765426848933	396.23122664132	600.470531845728	402.351031352706	161.559089860236
5	315.362900304251	130.963947068651	489.80503677706	199.546408336447	149.364186582857
6	332.236894706261	145.058411061893	474.045891013961	698.872677489631	197.660149733802
7	328.140662625772	117.931771057983	467.883414057096	789.527101803688	143.011895281299
8	539.497363813069	427.075948225185	576.396367962602	395.335372209314	262.662782180389
9	343.726634558166	164.651406633428	467.169687818116	185.570934811827	26.8814207875588
10	505.611642916171	433.356802710782	587.467439011234	335.342787193064	184.256345909737
11	352.517510007465	190.414550433729	455.134338801168	687.302103796051	71.3779588244009
12	336.398381965989	201.313441159402	480.835714218171	681.019471318633	156.780474279071
13	353.952848437661	166.935609506447	441.398928337475	113.701905836112	157.585677185193
14	361.814166941535	180.999591292546	463.672319434025	199.805223968444	103.919156838942
15	122.487511018042	287.171012008005	406.013168800157	295.206703840266	190.36631245522
16	525.442204153935	404.087843471828	577.925204482749	376.34470422744	45.0223997539447
17	341.662114840913	178.418536001159	484.996863864242	700.713137286978	16.0806171695701
18	739.273218865772	543.283287859776	622.273550785374	741.389217995695	105.440341815294
19	522.656723857121	419.106324536539	591.934915685399	788.602376650106	169.389327804202
20	568.188627698643	268.202668294521	549.765907177048	788.626736920619	146.568264863099
21	333.252528398756	142.665074965744	512.226489259268	753.876104293471	166.936188789747
22	473.128953538287	459.743569333947	541.623665254221	328.046571459353	219.826720753261
23	474.250235406902	332.828381680042	432.935716939449	348.43468232594	154.869879223853
24	713.778613334406	505.315963643689	633.353621945236	751.016940749692	226.257428671471
25	314.327379239069	182.960226169939	426.91532061891	642.166144921727	19.5968931967004
26	357.284571987843	171.507325695893	468.990359059526	724.808282084902	128.208068624206
27	190.753821031832	129.649191596784	455.85367082609	728.322021659358	139.842938505286
28	528.908365269985	388.561968434091	566.734329219776	324.548259697589	150.602540207357
29	350.061046705152	178.440051480149	457.381938459172	707.869305652754	228.088110962185
30	366.498038446046	208.151421881161	489.680467732557	131.583335863808	164.523798399402
31	324.853631826943	171.715967457637	436.721573958563	682.154786005454	148.511784875117
32	333.597541707087	123.0645111964	458.845825596677	768.119408956247	39.3097821963375
33	332.433017292534	118.375384948247	434.88521512036	735.86068428885	156.496233014853
34	360.31530515568	179.670396753818	431.292570788104	201.764072415992	150.88624085162
35	536.833756469675	459.666455996973	552.190012052668	374.841965256352	176.742474704633
36	286.040223378875	202.664383044268	160.161056016925	190.260399845164	144.100778932454
37	557.264329119841	373.15559516157	606.365108463403	391.996376532353	231.828487493366
38	512.636330303555	327.212093024021	536.593651615993	371.140473255976	125.120773042319
39	553.296384229734	304.70868812501	472.375588079079	402.908591656428	146.020061783239
40	148.360178208927	177.099485774561	408.932658723911	695.304832286559	180.218277122684
41	339.58431355632	168.447053549463	560.79922087002	745.54993702242	116.417368871622
42	546.545354300719	395.197942149601	557.549178389448	338.146545728028	238.962736811643
43	325.096942973041	119.484860898343	449.293253130236	682.985363455829	91.8840491699675
44	478.323504651324	414.44306858078	564.554602967274	434.23784658236	220.404400942938
45	217.515607740305	207.923619295509	413.417788030974	284.376735519843	151.87561536558
46	392.25086655717	223.063693181596	448.503081353309	679.626435133706	185.328655649233
47	582.342619247599	401.384460468869	576.771753016861	373.985423436944	157.284251059023
48	314.034337085881	124.15508099777	483.2509019278	100.520431283687	114.506313001601
