# Supplementary material for: Hierarchical Modeling for Rare Event Detection and Cell Subset Alignment across Flow Cytometry Samples
Source: PLoS Comput Biol. 2013 Jul 11;9(7):e1003130. doi: 10.1371/journal.pcbi.1003130 (PMC3708855; doi:10.1371/journal.pcbi.1003130)
Supplement: Software S1 — contains a Makefile, source code and scripts to generate the figures shown in the manuscript. (ZIP) [file pcbi.1003130.s003.zip › Software S1/data/flowclust48/CD3CD45_0.125000_4_xs.txt.64.labels]

	x
1	13
2	0
3	25
4	0
5	5
6	36
7	9
8	0
9	13
10	36
11	32
12	42
13	19
14	29
15	18
16	32
17	2
18	4
19	0
20	46
21	0
22	0
23	29
24	25
25	25
26	0
27	29
28	0
29	47
30	0
31	32
32	32
33	23
34	43
35	36
36	8
37	0
38	34
39	0
40	25
41	43
42	47
43	48
44	47
45	16
46	27
47	47
48	0
49	47
50	47
51	34
52	30
53	0
54	0
55	26
56	29
57	0
58	10
59	40
60	0
61	32
62	14
63	0
64	32
65	35
66	46
67	0
68	0
69	7
70	23
71	13
72	13
73	29
74	33
75	37
76	0
77	0
78	29
79	19
80	9
81	0
82	23
83	8
84	42
85	32
86	0
87	0
88	0
89	47
90	29
91	40
92	36
93	11
94	25
95	37
96	47
97	1
98	18
99	43
100	0
101	0
102	25
103	0
104	46
105	0
106	8
107	0
108	27
109	47
110	39
111	0
112	0
113	29
114	29
115	0
116	10
117	8
118	46
119	0
120	25
121	0
122	0
123	29
124	0
125	46
126	0
127	36
128	28
129	3
130	0
131	47
132	11
133	0
134	12
135	29
136	19
137	0
138	0
139	0
140	34
141	0
142	44
143	9
144	0
145	0
146	18
147	0
148	29
149	0
150	24
151	13
152	39
153	15
154	36
155	13
156	8
157	0
158	44
159	29
160	25
161	7
162	29
163	25
164	0
165	29
166	25
167	18
168	0
169	9
170	32
171	28
172	30
173	29
174	0
175	48
176	5
177	0
178	0
179	28
180	29
181	0
182	25
183	18
184	0
185	0
186	0
187	0
188	0
189	34
190	19
191	28
192	9
193	42
194	28
195	0
196	16
197	40
198	32
199	0
200	4
201	0
202	35
203	13
204	0
205	29
206	20
207	10
208	26
209	0
210	25
211	46
212	21
213	0
214	9
215	28
216	11
217	19
218	0
219	29
220	0
221	25
222	0
223	12
224	0
225	0
226	9
227	0
228	29
229	8
230	33
231	0
232	5
233	47
234	0
235	0
236	0
237	25
238	25
239	19
240	0
241	29
242	29
243	0
244	2
245	0
246	0
247	5
248	29
249	44
250	0
251	19
252	0
253	0
254	29
255	34
256	0
257	16
258	0
259	0
260	18
261	0
262	0
263	15
264	0
265	13
266	19
267	11
268	0
269	14
270	0
271	0
272	0
273	48
274	12
275	25
276	0
277	25
278	22
279	0
280	44
281	42
282	0
283	13
284	0
285	35
286	32
287	8
288	4
289	0
290	47
291	18
292	34
293	0
294	0
295	34
296	13
297	0
298	0
299	2
300	0
301	0
302	0
303	0
304	44
305	0
306	21
307	0
308	25
309	0
310	0
311	34
312	42
313	0
314	0
315	29
316	2
317	1
318	8
319	0
320	25
321	39
322	48
323	0
324	26
325	0
326	0
327	32
328	40
329	47
330	0
331	23
332	0
333	29
334	18
335	3
336	0
337	0
338	5
339	44
340	32
341	44
342	32
343	23
344	30
345	48
346	47
347	21
348	0
349	42
350	29
351	0
352	0
353	0
354	23
355	35
356	0
357	28
358	42
359	0
360	13
361	0
362	34
363	9
364	48
365	34
366	34
367	0
368	29
369	0
370	19
371	0
372	0
373	31
374	48
375	36
376	0
377	32
378	29
379	25
380	23
381	42
382	0
383	13
384	9
385	29
386	25
387	19
388	5
389	19
390	32
391	0
392	0
393	23
394	47
395	4
396	0
397	34
398	10
399	0
400	0
401	47
402	42
403	36
404	0
405	0
406	25
407	25
408	9
409	11
410	25
411	0
412	19
413	25
414	7
415	0
416	29
417	0
418	48
419	0
420	28
421	36
422	25
423	18
424	27
425	22
426	47
427	42
428	0
429	28
430	0
431	0
432	0
433	15
434	32
435	25
436	32
437	47
438	18
439	7
440	0
441	42
442	34
443	0
444	30
445	29
446	32
447	2
448	4
449	0
450	8
451	29
452	0
453	25
454	11
455	33
456	32
457	32
458	0
459	22
460	0
461	4
462	23
463	27
464	46
465	0
466	9
467	29
468	19
469	8
470	29
471	35
472	0
473	29
474	0
475	0
476	13
477	0
478	1
479	29
480	11
481	0
482	0
483	0
484	30
485	29
486	30
487	43
488	0
489	35
490	0
491	0
492	36
493	19
494	46
495	0
496	2
497	18
498	0
499	0
500	0
501	0
502	2
503	32
504	5
505	45
506	36
507	0
508	0
509	34
510	34
511	0
512	44
513	10
514	0
515	32
516	0
517	18
518	0
519	42
520	25
521	46
522	23
523	19
524	0
525	0
526	29
527	2
528	13
529	1
530	32
531	18
532	0
533	29
534	0
535	0
536	1
537	0
538	0
539	20
540	48
541	29
542	43
543	1
544	40
545	2
546	0
547	28
548	48
549	25
550	32
551	29
552	20
553	32
554	34
555	16
556	0
557	0
558	47
559	0
560	0
561	44
562	0
563	34
564	34
565	18
566	34
567	0
568	0
569	0
570	48
571	0
572	28
573	30
574	15
575	25
576	32
577	25
578	0
579	41
580	42
581	29
582	15
583	32
584	7
585	35
586	47
587	0
588	21
589	0
590	0
591	28
592	19
593	32
594	0
595	29
596	34
597	23
598	9
599	0
600	0
601	32
602	28
603	13
604	0
605	34
606	32
607	29
608	25
609	25
610	30
611	25
612	29
613	0
614	33
615	17
616	19
617	0
618	25
619	10
620	34
621	28
622	41
623	0
624	0
625	0
626	19
627	48
628	0
629	0
630	23
631	36
632	11
633	0
634	29
635	36
636	15
637	29
638	6
639	19
640	7
641	14
642	13
643	19
644	34
645	0
646	0
647	0
648	7
649	25
650	33
651	25
652	2
653	18
654	25
655	32
656	0
657	42
658	13
659	0
660	0
661	16
662	0
663	33
664	23
665	48
666	32
667	29
668	32
669	0
670	25
671	0
672	0
673	0
674	18
675	29
676	0
677	32
678	30
679	34
680	0
681	25
682	42
683	29
684	29
685	2
686	34
687	34
688	19
689	32
690	35
691	32
692	11
693	0
694	0
695	14
696	47
697	26
698	27
699	32
700	0
701	0
702	40
703	0
704	7
705	0
706	0
707	0
708	40
709	32
710	34
711	11
712	9
713	18
714	0
715	0
716	13
717	7
718	0
719	9
720	40
721	0
722	0
723	23
724	47
725	14
726	0
727	0
728	0
729	28
730	3
731	11
732	48
733	0
734	19
735	29
736	44
737	17
738	29
739	0
740	0
741	0
742	0
743	25
744	13
745	48
746	0
747	29
748	21
749	10
750	47
751	0
752	0
753	18
754	46
755	6
756	7
757	32
758	0
759	26
760	14
761	29
762	0
763	0
764	28
765	46
766	0
767	9
768	0
769	35
770	48
771	11
772	47
773	26
774	29
775	0
776	34
777	0
778	0
779	11
780	27
781	30
782	8
783	0
784	25
785	0
786	16
787	15
788	2
789	13
790	10
791	33
792	19
793	25
794	3
795	6
796	0
797	34
798	0
799	29
800	46
801	18
802	0
803	13
804	30
805	23
806	0
807	33
808	29
809	1
810	0
811	0
812	34
813	0
814	0
815	22
816	0
817	13
818	0
819	0
820	22
821	0
822	28
823	0
824	25
825	19
826	0
827	23
828	0
829	2
830	0
831	25
832	13
833	21
834	42
835	26
836	8
837	47
838	25
839	35
840	19
841	33
842	16
843	25
844	0
845	0
846	46
847	16
848	26
849	19
850	32
851	30
852	46
853	0
854	47
855	0
856	0
857	42
858	0
859	19
860	19
861	29
862	0
863	0
864	48
865	0
866	19
867	22
868	18
869	16
870	2
871	8
872	25
873	11
874	35
875	0
876	40
877	0
878	11
879	25
880	16
881	0
882	29
883	25
884	0
885	32
886	0
887	29
888	13
889	18
890	34
891	32
892	18
893	0
894	6
895	29
896	5
897	42
898	0
899	9
900	19
901	0
902	12
903	0
904	0
905	37
906	40
907	28
908	11
909	0
910	42
911	29
912	29
913	13
914	28
915	0
916	25
917	0
918	0
919	29
920	0
921	13
922	18
923	34
924	5
925	0
926	32
927	44
928	0
929	0
930	0
931	35
932	45
933	16
934	0
935	0
936	3
937	32
938	32
939	0
940	5
941	0
942	0
943	0
944	19
945	37
946	0
947	12
948	35
949	48
950	19
951	0
952	0
953	40
954	0
955	32
956	0
957	32
958	0
959	48
960	0
961	0
962	10
963	26
964	29
965	34
966	15
967	48
968	19
969	8
970	0
971	0
972	32
973	32
974	29
975	21
976	42
977	42
978	0
979	13
980	0
981	32
982	9
983	29
984	19
985	0
986	3
987	47
988	0
989	32
990	14
991	6
992	47
993	34
994	43
995	4
996	18
997	32
998	7
999	43
1000	14
1001	22
1002	0
1003	0
1004	19
1005	0
1006	40
1007	0
1008	23
1009	34
1010	47
1011	0
1012	0
1013	0
1014	25
1015	3
1016	43
1017	18
1018	22
1019	28
1020	29
1021	0
1022	23
1023	47
1024	11
1025	32
1026	38
1027	0
1028	36
1029	0
1030	2
1031	42
1032	23
1033	0
1034	22
1035	25
1036	30
1037	0
1038	0
1039	26
1040	28
1041	0
1042	47
1043	25
1044	19
1045	0
1046	13
1047	32
1048	10
1049	0
1050	3
1051	42
1052	0
1053	8
1054	0
1055	39
1056	0
1057	2
1058	0
1059	0
1060	0
1061	23
1062	25
1063	4
1064	0
1065	0
1066	30
1067	0
1068	20
1069	0
1070	0
1071	0
1072	0
1073	18
1074	0
1075	34
1076	29
1077	0
1078	46
1079	29
1080	25
1081	44
1082	26
1083	32
1084	18
1085	46
1086	42
1087	7
1088	0
1089	0
1090	29
1091	2
1092	28
1093	32
1094	29
1095	0
1096	9
1097	13
1098	25
1099	0
1100	25
1101	0
1102	0
1103	34
1104	34
1105	0
1106	39
1107	32
1108	47
1109	32
1110	0
1111	29
1112	35
1113	0
1114	10
1115	0
1116	30
1117	0
1118	48
1119	21
1120	15
1121	19
1122	35
1123	19
1124	0
1125	29
1126	39
1127	29
1128	18
1129	21
1130	36
1131	34
1132	32
1133	13
1134	32
1135	0
1136	0
1137	31
1138	0
1139	34
1140	7
1141	36
1142	0
1143	13
1144	0
1145	19
1146	0
1147	0
1148	0
1149	0
1150	13
1151	12
1152	28
1153	0
1154	0
1155	19
1156	0
1157	29
1158	22
1159	12
1160	0
1161	4
1162	0
1163	11
1164	19
1165	0
1166	0
1167	0
1168	0
1169	19
1170	41
1171	0
1172	5
1173	31
1174	48
1175	0
1176	32
1177	0
1178	8
1179	0
1180	0
1181	19
1182	0
1183	47
1184	0
1185	34
1186	29
1187	1
1188	19
1189	29
1190	25
1191	0
1192	29
1193	0
1194	34
1195	26
1196	42
1197	0
1198	0
1199	0
1200	28
1201	0
1202	13
1203	0
1204	30
1205	0
1206	44
1207	29
1208	0
1209	48
1210	47
1211	0
1212	5
1213	32
1214	18
1215	31
1216	0
1217	12
1218	36
1219	9
1220	42
1221	0
1222	28
1223	12
1224	12
1225	0
1226	19
1227	0
1228	0
1229	0
1230	29
1231	6
1232	19
1233	0
1234	0
1235	47
1236	0
1237	40
1238	35
1239	36
1240	12
1241	0
1242	32
1243	6
1244	23
1245	0
1246	11
1247	12
1248	0
1249	28
1250	2
1251	0
1252	34
1253	0
1254	19
1255	22
1256	29
1257	25
1258	48
1259	0
1260	29
1261	28
1262	47
1263	13
1264	25
1265	46
1266	0
1267	0
1268	46
1269	19
1270	0
1271	19
1272	13
1273	8
1274	19
1275	0
1276	14
1277	10
1278	47
1279	25
1280	0
1281	0
1282	0
1283	28
1284	2
1285	0
1286	8
1287	25
1288	0
1289	29
1290	29
1291	14
1292	36
1293	9
1294	2
1295	32
1296	0
1297	13
1298	28
1299	0
1300	0
1301	29
1302	47
1303	32
1304	28
1305	8
1306	0
1307	0
1308	0
1309	32
1310	0
1311	0
1312	0
1313	0
1314	25
1315	29
1316	26
1317	18
1318	25
1319	0
1320	19
1321	29
1322	5
1323	6
1324	13
1325	48
1326	13
1327	0
1328	0
1329	0
1330	47
1331	0
1332	11
1333	28
1334	13
1335	4
1336	35
1337	0
1338	15
1339	0
1340	0
1341	25
1342	18
1343	34
1344	28
1345	34
1346	29
1347	0
1348	16
1349	33
1350	0
1351	29
1352	9
1353	21
1354	0
1355	9
1356	47
1357	36
1358	5
1359	0
1360	31
1361	0
1362	23
1363	22
1364	5
1365	34
1366	16
1367	0
1368	10
1369	11
1370	29
1371	5
1372	0
1373	14
1374	0
1375	44
1376	0
1377	0
1378	11
1379	29
1380	47
1381	0
1382	39
1383	18
1384	36
1385	0
1386	5
1387	15
1388	29
1389	44
1390	48
1391	23
1392	0
1393	21
1394	28
1395	0
1396	0
1397	21
1398	0
1399	19
1400	0
1401	15
1402	39
1403	44
1404	46
1405	0
1406	5
1407	34
1408	0
1409	28
1410	25
1411	32
1412	39
1413	0
1414	0
1415	31
1416	44
1417	0
1418	0
1419	6
1420	19
1421	34
1422	25
1423	25
1424	29
1425	28
1426	34
1427	29
1428	0
1429	23
1430	41
1431	0
1432	40
1433	9
1434	5
1435	0
1436	47
1437	0
1438	16
1439	0
1440	25
1441	10
1442	29
1443	0
1444	20
1445	43
1446	26
1447	36
1448	0
1449	34
1450	5
1451	19
1452	0
1453	1
1454	32
1455	15
1456	13
1457	0
1458	32
1459	0
1460	0
1461	29
1462	15
1463	29
1464	32
1465	34
1466	29
1467	13
1468	25
1469	37
1470	5
1471	29
1472	13
1473	0
1474	10
1475	48
1476	48
1477	29
1478	0
1479	0
1480	42
1481	0
1482	21
1483	9
1484	0
1485	19
1486	13
1487	0
1488	46
1489	25
1490	13
1491	0
1492	29
1493	47
1494	32
1495	34
1496	8
1497	0
1498	48
1499	33
1500	27
1501	0
1502	47
1503	25
1504	9
1505	28
1506	16
1507	0
1508	48
1509	28
1510	44
1511	0
1512	47
1513	19
1514	12
1515	0
1516	2
1517	10
1518	0
1519	0
1520	16
1521	36
1522	10
1523	0
1524	43
1525	36
1526	48
1527	20
1528	16
1529	47
1530	18
1531	22
1532	44
1533	0
1534	26
1535	0
1536	25
1537	40
1538	18
1539	34
1540	8
1541	28
1542	6
1543	32
1544	32
1545	11
1546	0
1547	0
1548	29
1549	26
1550	29
1551	0
1552	11
1553	0
1554	40
1555	18
1556	0
1557	46
1558	23
1559	7
1560	48
1561	0
1562	36
1563	6
1564	25
1565	29
1566	8
1567	40
1568	6
1569	46
1570	1
1571	35
1572	10
1573	35
1574	0
1575	34
1576	44
1577	25
1578	48
1579	16
1580	10
1581	23
1582	0
1583	0
1584	21
1585	10
1586	0
1587	29
1588	32
1589	23
1590	0
1591	29
1592	47
1593	5
1594	0
1595	11
1596	0
1597	9
1598	29
1599	13
1600	25
1601	14
1602	0
1603	28
1604	19
1605	0
1606	35
1607	28
1608	9
1609	37
1610	23
1611	8
1612	35
1613	46
1614	6
1615	48
1616	14
1617	13
1618	11
1619	0
1620	29
1621	16
1622	16
1623	5
1624	48
1625	6
1626	0
1627	32
1628	36
1629	20
1630	48
1631	9
1632	19
1633	47
1634	19
1635	6
1636	0
1637	0
1638	29
1639	30
1640	23
1641	46
1642	44
1643	29
1644	2
1645	48
1646	3
1647	22
1648	28
1649	0
1650	35
1651	14
1652	0
1653	0
1654	8
1655	23
1656	47
1657	48
1658	0
1659	0
1660	32
1661	29
1662	42
1663	8
1664	35
1665	0
1666	19
1667	0
1668	10
1669	29
1670	23
1671	16
1672	22
1673	0
1674	15
1675	0
1676	14
1677	31
1678	42
1679	29
1680	40
1681	5
1682	16
1683	19
1684	0
1685	0
1686	0
1687	28
1688	6
1689	40
1690	0
1691	28
1692	48
1693	29
1694	25
1695	0
1696	0
1697	30
1698	39
1699	19
1700	36
1701	0
1702	8
1703	26
1704	0
1705	0
1706	32
1707	22
1708	8
1709	0
1710	28
1711	18
1712	47
1713	47
1714	29
1715	33
1716	0
1717	19
1718	29
1719	0
1720	48
1721	25
1722	0
1723	47
1724	3
1725	5
1726	0
1727	47
1728	11
1729	0
1730	29
1731	32
1732	25
1733	42
1734	23
1735	47
1736	0
1737	0
1738	18
1739	48
1740	36
1741	11
1742	18
1743	2
1744	0
1745	0
1746	14
1747	29
1748	29
1749	0
1750	34
1751	13
1752	5
1753	43
1754	6
1755	0
1756	19
1757	23
1758	13
1759	19
1760	0
1761	0
1762	36
1763	18
1764	16
1765	0
1766	29
1767	29
1768	13
1769	47
1770	48
1771	40
1772	0
1773	0
1774	26
1775	11
1776	0
1777	0
1778	18
1779	29
1780	0
1781	29
1782	9
1783	25
1784	6
1785	28
1786	32
1787	47
1788	32
1789	24
1790	32
1791	29
1792	25
1793	28
1794	29
1795	7
1796	0
1797	0
1798	30
1799	0
1800	16
1801	0
1802	19
1803	29
1804	0
1805	0
1806	6
1807	29
1808	16
1809	0
1810	35
1811	16
1812	47
1813	25
1814	47
1815	35
1816	47
1817	25
1818	34
1819	21
1820	0
1821	30
1822	42
1823	28
1824	0
1825	0
1826	29
1827	43
1828	21
1829	44
1830	0
1831	32
1832	22
1833	0
1834	25
1835	46
1836	34
1837	0
1838	44
1839	27
1840	47
1841	14
1842	33
1843	18
1844	19
1845	47
1846	32
1847	28
1848	13
1849	0
1850	29
1851	0
1852	0
1853	16
1854	0
1855	19
1856	18
1857	0
1858	11
1859	47
1860	8
1861	44
1862	34
1863	0
1864	19
1865	46
1866	22
1867	0
1868	0
1869	42
1870	9
1871	21
1872	0
1873	0
1874	29
1875	47
1876	0
1877	42
1878	0
1879	26
1880	11
1881	19
1882	20
1883	29
1884	9
1885	12
1886	32
1887	0
1888	48
1889	13
1890	8
1891	0
1892	0
1893	0
1894	0
1895	0
1896	46
1897	32
1898	2
1899	12
1900	29
1901	29
1902	35
1903	0
1904	0
1905	0
1906	20
1907	0
1908	2
1909	7
1910	29
1911	0
1912	48
1913	19
1914	0
1915	32
1916	43
1917	47
1918	48
1919	2
1920	46
1921	48
1922	0
1923	25
1924	18
1925	21
1926	0
1927	19
1928	0
1929	23
1930	28
1931	0
1932	0
1933	32
1934	0
1935	30
1936	19
1937	0
1938	28
1939	32
1940	0
1941	47
1942	7
1943	40
1944	0
1945	7
1946	0
1947	16
1948	0
1949	0
1950	0
1951	0
1952	29
1953	18
1954	35
1955	23
1956	29
1957	11
1958	30
1959	34
1960	0
1961	10
1962	8
1963	23
1964	0
1965	0
1966	0
1967	7
1968	0
1969	0
1970	13
1971	42
1972	10
1973	0
1974	47
1975	18
1976	32
1977	0
1978	0
1979	13
1980	16
1981	11
1982	0
1983	19
1984	25
1985	29
1986	30
1987	0
1988	7
1989	19
1990	47
1991	0
1992	32
1993	29
1994	36
1995	1
1996	9
1997	13
1998	26
1999	0
[truncated: 48,001 more rows]
