# Supplementary material for: Hierarchical Modeling for Rare Event Detection and Cell Subset Alignment across Flow Cytometry Samples
Source: PLoS Comput Biol. 2013 Jul 11;9(7):e1003130. doi: 10.1371/journal.pcbi.1003130 (PMC3708855; doi:10.1371/journal.pcbi.1003130)
Supplement: Software S1 — contains a Makefile, source code and scripts to generate the figures shown in the manuscript. (ZIP) [file pcbi.1003130.s003.zip › Software S1/data/flowclust48/CD3CD45_0.125000_4_xs.txt.64.mus]

	V1	V2	V3	V4	V5
1	484.33652243954	467.114491379169	516.767861117047	311.311849357937	167.973997954434
2	347.767627061559	203.145521067333	495.954608667552	699.593155123411	59.0252256848399
3	238.268341878234	219.902055617185	323.884562396745	272.279755641155	104.362662272609
4	400.994506354908	272.259517955419	468.762949270798	263.357038735556	204.511900686565
5	328.663631439475	148.284124330016	497.898404001434	151.241758831105	32.9489211487716
6	582.006686249274	364.452444650942	599.068420713498	370.460347671056	201.388630061931
7	346.420052057977	208.210681731168	457.415029008445	669.66229258121	191.865239498388
8	307.638169674782	123.903986881224	493.438680336964	120.390274620583	129.706700646769
9	352.995109501615	170.391798043201	462.335193891145	211.096196018026	53.2126053247933
10	326.585882704164	198.692561020834	455.160729465931	653.568234141549	111.338847645216
11	362.932335395186	174.922994348787	465.324772297854	226.977869775855	161.825360775897
12	700.694010509978	504.056194250708	645.38324145221	765.008483749125	202.874901279515
13	331.471582927221	117.709856990547	444.205188836317	728.782181718331	153.141820344683
14	183.203940986998	138.809402363078	444.625620682386	721.962042217897	167.814875631012
15	361.580777359166	181.65651591626	443.043989049343	133.952314565444	142.326746278501
16	323.275339307312	142.523561769805	569.901453096532	220.888424616711	141.755822872932
17	524.796459227204	350.91001052596	502.502725495783	376.074290519927	99.9313403995333
18	341.009453641273	167.687309141948	492.729626727047	738.902197029647	112.435132336885
19	329.049641893877	119.691281244231	475.515509465763	775.126737267212	46.9157019755806
20	219.949228368212	408.598452252333	499.223651815118	347.949486113714	240.648257898349
21	363.245084366861	174.690618048663	500.208962648064	682.687642911366	156.238672943837
22	559.320764678597	306.51447269525	521.39508444435	397.730505844048	175.037205933306
23	338.462917288429	156.294240515407	514.39862573802	734.899179146227	31.0566543085411
24	246.473656216787	324.844659668431	540.38805853027	770.569520699684	185.970452355121
25	327.581330772462	134.989381056749	493.235944480456	742.289784136214	185.972578951382
26	507.669640077323	425.600833123579	579.633900288041	344.061317623092	93.1399200360835
27	316.608380516045	166.137708978768	494.317578295828	722.250637854346	213.901520710876
28	342.357575358485	202.12127962291	518.918456656174	734.33902330155	181.337007817705
29	326.554595895648	120.312970326462	473.439052184376	792.631221632645	155.148299661472
30	351.204100621171	155.575720689873	444.950338283675	714.730304408784	189.496162138887
31	566.358008944326	278.930965344528	568.436808106137	797.007666078311	152.550199883038
32	333.353746163267	150.112468135725	562.506115042218	761.658978297789	144.087046261181
33	378.857484199635	218.647443469348	538.587097774436	215.351071248833	160.292733446717
34	536.147174194412	405.381384149949	611.971008630299	370.358821052881	244.577701622531
35	528.049955272578	377.825719732655	611.732461279969	381.314086059061	46.894924596531
36	334.469561301345	139.347500690352	443.811230973776	706.309072728217	77.2309604112573
37	541.642623146676	376.351948893467	632.694775763575	329.675476092394	116.783794243051
38	195.234515411124	148.954753375787	460.43961175692	733.72704485283	26.7055573222487
39	346.206100122248	166.979490298406	485.907611022422	80.2582750560751	189.751266820004
40	511.934679227891	421.059363067664	569.214452447963	384.62232608336	243.161320933057
41	502.512040351633	420.78309730122	594.262465615168	283.324154545223	211.937854034125
42	317.329159801922	139.317600587942	450.592536858089	668.399584772056	148.772665903893
43	188.932976176279	156.076947739941	431.875325459828	280.221510658363	174.749764922268
44	106.407007787789	256.653345387878	388.116659674445	297.396901024163	162.993273362092
45	325.420254347455	185.439655829615	455.445701856109	195.682048288168	106.341023981008
46	320.804923873405	132.941537277127	482.759961730128	202.073377020455	175.348304405734
47	503.281293879335	419.253101499606	599.948918280605	372.232672558699	163.498312663145
48	535.623437359345	387.650793495136	608.03378594816	409.478657900016	192.474039399038
