# Supplementary material for: Hierarchical Modeling for Rare Event Detection and Cell Subset Alignment across Flow Cytometry Samples
Source: PLoS Comput Biol. 2013 Jul 11;9(7):e1003130. doi: 10.1371/journal.pcbi.1003130 (PMC3708855; doi:10.1371/journal.pcbi.1003130)
Supplement: Software S1 — contains a Makefile, source code and scripts to generate the figures shown in the manuscript. (ZIP) [file pcbi.1003130.s003.zip › Software S1/data/flowclust48/CD3CD45_0.250000_5_xs.txt.64.labels]

	x
1	28
2	0
3	38
4	0
5	41
6	0
7	10
8	14
9	0
10	16
11	0
12	47
13	31
14	41
15	22
16	20
17	31
18	20
19	1
20	0
21	39
22	14
23	0
24	45
25	35
26	41
27	26
28	21
29	0
30	38
31	0
32	28
33	0
34	16
35	19
36	28
37	12
38	16
39	0
40	22
41	0
42	0
43	35
44	0
45	0
46	12
47	34
48	1
49	41
50	0
51	21
52	38
53	12
54	21
55	14
56	6
57	0
58	0
59	16
60	16
61	12
62	23
63	0
64	28
65	29
66	1
67	6
68	16
69	38
70	21
71	0
72	44
73	16
74	2
75	0
76	0
77	23
78	0
79	43
80	0
81	1
82	35
83	25
84	3
85	14
86	44
87	23
88	1
89	0
90	45
91	39
92	11
93	0
94	42
95	0
96	0
97	0
98	11
99	39
100	43
101	38
102	12
103	33
104	0
105	0
106	36
107	5
108	16
109	6
110	28
111	0
112	19
113	0
114	42
115	35
116	0
117	45
118	30
119	12
120	12
121	0
122	0
123	1
124	38
125	42
126	0
127	31
128	0
129	0
130	45
131	35
132	45
133	30
134	45
135	0
136	24
137	0
138	43
139	38
140	19
141	18
142	28
143	12
144	45
145	0
146	31
147	7
148	34
149	22
150	12
151	11
152	41
153	0
154	31
155	0
156	11
157	1
158	43
159	0
160	0
161	0
162	12
163	28
164	0
165	0
166	0
167	23
168	0
169	0
170	28
171	36
172	30
173	0
174	15
175	6
176	23
177	28
178	0
179	11
180	38
181	38
182	21
183	41
184	1
185	0
186	25
187	0
188	39
189	16
190	36
191	0
192	41
193	46
194	0
195	21
196	0
197	0
198	0
199	35
200	0
201	0
202	39
203	1
204	43
205	15
206	0
207	0
208	37
209	16
210	16
211	0
212	0
213	33
214	36
215	16
216	11
217	6
218	0
219	16
220	18
221	16
222	0
223	0
224	0
225	41
226	0
227	45
228	16
229	0
230	0
231	1
232	18
233	0
234	6
235	41
236	31
237	2
238	31
239	0
240	12
241	16
242	27
243	41
244	18
245	0
246	45
247	38
248	0
249	0
250	0
251	43
252	0
253	31
254	0
255	43
256	2
257	1
258	15
259	41
260	0
261	2
262	0
263	23
264	0
265	19
266	0
267	19
268	6
269	6
270	0
271	0
272	0
273	12
274	34
275	0
276	20
277	31
278	0
279	0
280	41
281	45
282	0
283	0
284	16
285	46
286	0
287	33
288	25
289	1
290	14
291	1
292	0
293	0
294	2
295	12
296	41
297	21
298	43
299	0
300	30
301	0
302	21
303	20
304	38
305	17
306	36
307	10
308	0
309	41
310	12
311	0
312	0
313	0
314	16
315	0
316	41
317	6
318	21
319	8
320	0
321	21
322	21
323	31
324	31
325	0
326	31
327	12
328	1
329	31
330	0
331	0
332	16
333	0
334	0
335	1
336	2
337	0
338	0
339	28
340	28
341	21
342	0
343	0
344	43
345	0
346	39
347	0
348	41
349	0
350	16
351	41
352	0
353	0
354	0
355	0
356	10
357	0
358	43
359	0
360	28
361	0
362	0
363	33
364	19
365	0
366	24
367	31
368	0
369	0
370	0
371	3
372	0
373	1
374	0
375	0
376	0
377	6
378	17
379	39
380	16
381	26
382	16
383	35
384	0
385	0
386	6
387	0
388	0
389	21
390	45
391	0
392	6
393	12
394	16
395	43
396	28
397	36
398	6
399	28
400	38
401	47
402	31
403	0
404	0
405	47
406	0
407	0
408	21
409	2
410	0
411	8
412	19
413	0
414	3
415	0
416	1
417	30
418	0
419	0
420	36
421	41
422	13
423	0
424	35
425	43
426	12
427	36
428	0
429	15
430	6
431	39
432	39
433	24
434	0
435	1
436	0
437	0
438	31
439	0
440	16
441	0
442	47
443	0
444	0
445	0
446	38
447	12
448	31
449	1
450	16
451	0
452	25
453	0
454	22
455	40
456	0
457	0
458	0
459	0
460	43
461	28
462	0
463	34
464	0
465	28
466	0
467	10
468	12
469	0
470	39
471	6
472	41
473	35
474	0
475	0
476	34
477	39
478	0
479	0
480	19
481	0
482	12
483	10
484	11
485	0
486	12
487	11
488	0
489	10
490	2
491	0
492	2
493	0
494	14
495	1
496	28
497	0
498	16
499	45
500	41
501	16
502	38
503	0
504	23
505	0
506	21
507	19
508	1
509	37
510	8
511	0
512	41
513	16
514	25
515	39
516	12
517	0
518	0
519	0
520	0
521	28
522	12
523	6
524	7
525	20
526	16
527	0
528	16
529	19
530	0
531	0
532	0
533	19
534	25
535	0
536	16
537	42
538	1
539	0
540	24
541	38
542	28
543	0
544	23
545	22
546	40
547	16
548	0
549	3
550	15
551	0
552	0
553	28
554	6
555	38
556	6
557	2
558	0
559	0
560	0
561	38
562	0
563	0
564	0
565	0
566	38
567	0
568	0
569	0
570	28
571	43
572	37
573	0
574	0
575	0
576	28
577	0
578	28
579	39
580	16
581	14
582	26
583	12
584	0
585	31
586	14
587	16
588	16
589	41
590	31
591	0
592	0
593	0
594	25
595	39
596	43
597	16
598	1
599	10
600	1
601	0
602	38
603	0
604	16
605	0
606	0
607	0
608	0
609	36
610	0
611	31
612	0
613	0
614	0
615	0
616	39
617	16
618	26
619	30
620	0
621	14
622	41
623	0
624	0
625	1
626	0
627	0
628	1
629	37
630	0
631	36
632	0
633	0
634	36
635	0
636	6
637	0
638	42
639	0
640	0
641	0
642	0
643	0
644	0
645	39
646	38
647	0
648	43
649	0
650	8
651	1
652	19
653	36
654	21
655	16
656	41
657	12
658	0
659	22
660	0
661	42
662	0
663	0
664	30
665	45
666	20
667	0
668	21
669	0
670	22
671	11
672	2
673	14
674	0
675	1
676	4
677	0
678	35
679	28
680	36
681	0
682	39
683	41
684	42
685	39
686	36
687	19
688	38
689	31
690	0
691	0
692	35
693	41
694	0
695	0
696	16
697	11
698	0
699	37
700	0
701	0
702	0
703	31
704	0
705	16
706	0
707	0
708	43
709	23
710	44
711	0
712	21
713	7
714	0
715	28
716	36
717	10
718	0
719	28
720	0
721	34
722	27
723	28
724	0
725	7
726	28
727	36
728	0
729	11
730	0
731	1
732	21
733	0
734	19
735	0
736	0
737	0
738	38
739	0
740	1
741	25
742	0
743	0
744	1
745	45
746	28
747	41
748	19
749	0
750	44
751	42
752	21
753	0
754	0
755	12
756	16
757	0
758	0
759	1
760	8
761	43
762	29
763	43
764	0
765	41
766	2
767	16
768	0
769	6
770	16
771	0
772	41
773	43
774	16
775	41
776	0
777	11
778	36
779	1
780	41
781	11
782	43
783	48
784	30
785	39
786	18
787	0
788	0
789	0
790	37
791	31
792	20
793	43
794	6
795	0
796	12
797	31
798	0
799	28
800	47
801	36
802	28
803	1
804	0
805	0
806	0
807	28
808	31
809	28
810	37
811	0
812	28
813	12
814	41
815	0
816	35
817	0
818	0
819	0
820	45
821	6
822	0
823	0
824	0
825	1
826	5
827	19
828	0
829	35
830	1
831	23
832	30
833	0
834	47
835	14
836	38
837	41
838	43
839	0
840	41
841	42
842	0
843	37
844	44
845	0
846	2
847	10
848	6
849	28
850	38
851	30
852	15
853	37
854	8
855	0
856	19
857	6
858	12
859	0
860	28
861	0
862	17
863	0
864	28
865	42
866	1
867	11
868	45
869	43
870	43
871	28
872	15
873	0
874	14
875	1
876	33
877	30
878	35
879	0
880	8
881	41
882	6
883	0
884	28
885	24
886	41
887	10
888	41
889	0
890	39
891	6
892	45
893	0
894	2
895	0
896	18
897	1
898	24
899	22
900	12
901	0
902	0
903	20
904	0
905	0
906	0
907	0
908	10
909	12
910	43
911	45
912	19
913	1
914	10
915	0
916	1
917	17
918	16
919	12
920	0
921	36
922	0
923	0
924	41
925	38
926	16
927	0
928	6
929	0
930	38
931	26
932	18
933	0
934	0
935	0
936	0
937	0
938	16
939	1
940	36
941	0
942	36
943	28
944	38
945	0
946	39
947	19
948	23
949	6
950	0
951	0
952	39
953	14
954	43
955	0
956	0
957	41
958	16
959	45
960	0
961	1
962	0
963	19
964	0
965	0
966	0
967	19
968	16
969	7
970	0
971	0
972	31
973	0
974	24
975	15
976	0
977	19
978	6
979	2
980	2
981	0
982	0
983	0
984	6
985	2
986	0
987	23
988	0
989	0
990	47
991	0
992	3
993	10
994	11
995	16
996	43
997	38
998	17
999	3
1000	41
1001	28
1002	43
1003	31
1004	39
1005	0
1006	43
1007	21
1008	44
1009	12
1010	0
1011	0
1012	26
1013	0
1014	16
1015	37
1016	24
1017	43
1018	0
1019	1
1020	38
1021	39
1022	38
1023	22
1024	10
1025	0
1026	28
1027	38
1028	0
1029	28
1030	0
1031	0
1032	36
1033	23
1034	45
1035	39
1036	41
1037	28
1038	0
1039	12
1040	15
1041	0
1042	11
1043	1
1044	11
1045	41
1046	0
1047	36
1048	12
1049	39
1050	32
1051	19
1052	28
1053	33
1054	0
1055	0
1056	28
1057	41
1058	22
1059	36
1060	0
1061	0
1062	0
1063	26
1064	1
1065	0
1066	0
1067	1
1068	6
1069	0
1070	1
1071	0
1072	35
1073	43
1074	11
1075	0
1076	14
1077	0
1078	0
1079	41
1080	12
1081	35
1082	0
1083	19
1084	25
1085	6
1086	0
1087	39
1088	0
1089	1
1090	16
1091	0
1092	41
1093	6
1094	23
1095	28
1096	28
1097	14
1098	36
1099	1
1100	17
1101	39
1102	0
1103	12
1104	0
1105	0
1106	38
1107	24
1108	17
1109	44
1110	0
1111	16
1112	0
1113	23
1114	11
1115	0
1116	0
1117	20
1118	19
1119	0
1120	18
1121	38
1122	0
1123	6
1124	22
1125	42
1126	11
1127	11
1128	0
1129	0
1130	0
1131	0
1132	0
1133	1
1134	41
1135	0
1136	43
1137	12
1138	23
1139	20
1140	0
1141	0
1142	31
1143	31
1144	12
1145	0
1146	1
1147	0
1148	0
1149	16
1150	3
1151	16
1152	0
1153	12
1154	0
1155	45
1156	21
1157	0
1158	1
1159	16
1160	17
1161	30
1162	45
1163	11
1164	0
1165	39
1166	3
1167	0
1168	0
1169	16
1170	43
1171	21
1172	41
1173	21
1174	0
1175	39
1176	1
1177	0
1178	18
1179	0
1180	34
1181	0
1182	0
1183	31
1184	39
1185	43
1186	24
1187	1
1188	16
1189	28
1190	0
1191	31
1192	0
1193	23
1194	2
1195	24
1196	41
1197	8
1198	22
1199	39
1200	25
1201	28
1202	38
1203	43
1204	0
1205	42
1206	38
1207	0
1208	12
1209	0
1210	16
1211	0
1212	0
1213	41
1214	6
1215	4
1216	39
1217	28
1218	11
1219	0
1220	17
1221	0
1222	1
1223	28
1224	16
1225	45
1226	16
1227	0
1228	17
1229	0
1230	45
1231	45
1232	41
1233	0
1234	41
1235	1
1236	0
1237	12
1238	0
1239	0
1240	0
1241	28
1242	24
1243	6
1244	0
1245	19
1246	0
1247	12
1248	48
1249	0
1250	6
1251	39
1252	0
1253	12
1254	0
1255	0
1256	0
1257	1
1258	0
1259	36
1260	11
1261	0
1262	22
1263	0
1264	36
1265	0
1266	0
1267	0
1268	39
1269	41
1270	8
1271	1
1272	30
1273	16
1274	11
1275	43
1276	0
1277	41
1278	39
1279	0
1280	41
1281	0
1282	0
1283	45
1284	28
1285	0
1286	0
1287	6
1288	0
1289	0
1290	26
1291	6
1292	0
1293	16
1294	0
1295	10
1296	0
1297	14
1298	0
1299	0
1300	0
1301	0
1302	12
1303	38
1304	28
1305	0
1306	26
1307	0
1308	0
1309	1
1310	39
1311	12
1312	38
1313	0
1314	45
1315	39
1316	31
1317	1
1318	0
1319	25
1320	26
1321	17
1322	28
1323	36
1324	33
1325	12
1326	0
1327	41
1328	38
1329	35
1330	0
1331	43
1332	10
1333	43
1334	0
1335	0
1336	41
1337	36
1338	18
1339	30
1340	30
1341	0
1342	41
1343	0
1344	12
1345	0
1346	6
1347	0
1348	0
1349	0
1350	43
1351	0
1352	41
1353	43
1354	24
1355	34
1356	43
1357	16
1358	37
1359	0
1360	0
1361	0
1362	41
1363	41
1364	0
1365	12
1366	20
1367	16
1368	2
1369	0
1370	20
1371	10
1372	45
1373	28
1374	1
1375	0
1376	44
1377	39
1378	6
1379	26
1380	0
1381	28
1382	38
1383	16
1384	43
1385	0
1386	14
1387	0
1388	1
1389	0
1390	41
1391	6
1392	14
1393	1
1394	2
1395	18
1396	19
1397	0
1398	41
1399	31
1400	3
1401	28
1402	0
1403	29
1404	38
1405	21
1406	0
1407	43
1408	0
1409	31
1410	0
1411	0
1412	28
1413	20
1414	45
1415	36
1416	12
1417	41
1418	1
1419	0
1420	2
1421	16
1422	0
1423	39
1424	38
1425	16
1426	45
1427	0
1428	16
1429	0
1430	41
1431	0
1432	0
1433	10
1434	43
1435	2
1436	11
1437	0
1438	41
1439	39
1440	28
1441	0
1442	10
1443	41
1444	1
1445	19
1446	38
1447	0
1448	0
1449	0
1450	0
1451	21
1452	45
1453	38
1454	38
1455	41
1456	41
1457	43
1458	41
1459	20
1460	0
1461	0
1462	0
1463	7
1464	47
1465	28
1466	0
1467	39
1468	12
1469	26
1470	39
1471	19
1472	3
1473	28
1474	41
1475	7
1476	16
1477	1
1478	1
1479	2
1480	25
1481	0
1482	0
1483	0
1484	0
1485	0
1486	0
1487	38
1488	0
1489	0
1490	22
1491	0
1492	9
1493	0
1494	45
1495	31
1496	38
1497	21
1498	13
1499	6
1500	0
1501	45
1502	25
1503	0
1504	31
1505	1
1506	38
1507	12
1508	0
1509	41
1510	0
1511	14
1512	33
1513	1
1514	1
1515	11
1516	0
1517	0
1518	0
1519	1
1520	1
1521	17
1522	0
1523	6
1524	39
1525	0
1526	16
1527	0
1528	0
1529	43
1530	16
1531	0
1532	19
1533	0
1534	0
1535	0
1536	12
1537	0
1538	0
1539	0
1540	0
1541	17
1542	45
1543	14
1544	0
1545	19
1546	11
1547	0
1548	25
1549	21
1550	0
1551	1
1552	19
1553	12
1554	35
1555	0
1556	31
1557	29
1558	30
1559	2
1560	39
1561	25
1562	38
1563	25
1564	41
1565	21
1566	0
1567	39
1568	0
1569	0
1570	42
1571	30
1572	0
1573	41
1574	20
1575	35
1576	0
1577	0
1578	0
1579	41
1580	3
1581	19
1582	28
1583	42
1584	21
1585	19
1586	41
1587	1
1588	24
1589	31
1590	1
1591	16
1592	0
1593	26
1594	11
1595	2
1596	0
1597	0
1598	0
1599	39
1600	0
1601	16
1602	41
1603	36
1604	0
1605	6
1606	0
1607	31
1608	16
1609	0
1610	2
1611	0
1612	38
1613	15
1614	0
1615	19
1616	45
1617	41
1618	0
1619	38
1620	28
1621	39
1622	0
1623	43
1624	0
1625	7
1626	0
1627	16
1628	41
1629	0
1630	41
1631	0
1632	1
1633	38
1634	45
1635	1
1636	45
1637	20
1638	35
1639	0
1640	0
1641	1
1642	10
1643	14
1644	20
1645	0
1646	0
1647	0
1648	0
1649	0
1650	30
1651	16
1652	7
1653	0
1654	26
1655	37
1656	0
1657	8
1658	41
1659	1
1660	36
1661	28
1662	2
1663	38
1664	0
1665	0
1666	36
1667	47
1668	0
1669	39
1670	45
1671	12
1672	23
1673	0
1674	39
1675	0
1676	0
1677	0
1678	17
1679	45
1680	12
1681	1
1682	0
1683	28
1684	16
1685	33
1686	0
1687	12
1688	0
1689	16
1690	41
1691	41
1692	0
1693	0
1694	14
1695	10
1696	47
1697	35
1698	1
1699	0
1700	23
1701	41
1702	21
1703	0
1704	28
1705	29
1706	16
1707	0
1708	16
1709	26
1710	44
1711	10
1712	12
1713	12
1714	1
1715	28
1716	11
1717	1
1718	28
1719	0
1720	31
1721	0
1722	24
1723	16
1724	43
1725	0
1726	0
1727	16
1728	0
1729	0
1730	25
1731	21
1732	14
1733	41
1734	31
1735	35
1736	0
1737	15
1738	2
1739	0
1740	0
1741	28
1742	31
1743	0
1744	0
1745	0
1746	31
1747	0
1748	0
1749	0
1750	2
1751	38
1752	0
1753	23
1754	28
1755	0
1756	0
1757	39
1758	0
1759	0
1760	40
1761	0
1762	41
1763	1
1764	3
1765	0
1766	10
1767	45
1768	28
1769	39
1770	22
1771	28
1772	1
1773	16
1774	1
1775	16
1776	28
1777	19
1778	2
1779	0
1780	0
1781	31
1782	0
1783	10
1784	31
1785	45
1786	0
1787	45
1788	0
1789	28
1790	0
1791	12
1792	0
1793	36
1794	0
1795	0
1796	6
1797	0
1798	25
1799	28
1800	1
1801	41
1802	36
1803	0
1804	0
1805	8
1806	42
1807	24
1808	0
1809	0
1810	19
1811	0
1812	21
1813	6
1814	0
1815	19
1816	0
1817	23
1818	41
1819	45
1820	0
1821	12
1822	16
1823	28
1824	39
1825	44
1826	16
1827	41
1828	12
1829	43
1830	1
1831	30
1832	22
1833	0
1834	10
1835	35
1836	0
1837	0
1838	0
1839	20
1840	28
1841	20
1842	0
1843	8
1844	12
1845	18
1846	12
1847	16
1848	0
1849	0
1850	39
1851	25
1852	41
1853	6
1854	1
1855	43
1856	45
1857	22
1858	28
1859	0
1860	36
1861	0
1862	16
1863	39
1864	41
1865	38
1866	0
1867	40
1868	17
1869	14
1870	0
1871	12
1872	0
1873	13
1874	21
1875	39
1876	37
1877	0
1878	12
1879	15
1880	12
1881	0
1882	14
1883	31
1884	30
1885	1
1886	0
1887	31
1888	28
1889	41
1890	41
1891	7
1892	10
1893	0
1894	1
1895	19
1896	38
1897	47
1898	23
1899	1
1900	41
1901	39
1902	12
1903	12
1904	45
1905	19
1906	0
1907	21
1908	0
1909	10
1910	18
1911	44
1912	28
1913	16
1914	0
1915	35
1916	24
1917	43
1918	3
1919	16
1920	1
1921	43
1922	0
1923	15
1924	23
1925	16
1926	2
1927	16
1928	39
1929	16
1930	35
1931	2
1932	7
1933	36
1934	20
1935	21
1936	1
1937	45
1938	0
1939	12
1940	37
1941	16
1942	11
1943	0
1944	6
1945	23
1946	26
1947	0
1948	38
1949	41
1950	17
1951	1
1952	6
1953	16
1954	0
1955	1
1956	0
1957	16
1958	0
1959	0
1960	39
1961	0
1962	1
1963	20
1964	0
1965	30
1966	42
1967	1
1968	39
1969	19
1970	28
1971	16
1972	44
1973	33
1974	16
1975	0
1976	1
1977	31
1978	6
1979	1
1980	36
1981	39
1982	25
1983	39
1984	6
1985	31
1986	0
1987	39
1988	36
1989	16
1990	0
1991	24
1992	31
1993	23
1994	0
1995	12
1996	41
1997	39
1998	0
1999	41
[truncated: 48,001 more rows]
