# Supplementary material for: Hierarchical Modeling for Rare Event Detection and Cell Subset Alignment across Flow Cytometry Samples
Source: PLoS Comput Biol. 2013 Jul 11;9(7):e1003130. doi: 10.1371/journal.pcbi.1003130 (PMC3708855; doi:10.1371/journal.pcbi.1003130)
Supplement: Software S1 — contains a Makefile, source code and scripts to generate the figures shown in the manuscript. (ZIP) [file pcbi.1003130.s003.zip › Software S1/data/flowclust48/CD3CD45_0.250000_5_xs.txt.64.mus]

	V1	V2	V3	V4	V5
1	328.326531808111	123.429437824451	450.997212961903	739.586376032954	155.429629399929
2	132.54046468899	290.429422788673	425.951401040748	310.343648802837	183.225238613499
3	540.999238007387	313.843481655682	501.617982341656	410.91126143839	133.787336552566
4	557.993526145839	278.363470090564	564.055547337039	809.048151904217	152.00106843703
5	488.07008709028	416.965072262046	559.094783664093	411.130479395094	146.505810181669
6	354.745924286705	179.643818033756	464.604625459095	197.264883701141	172.09910172795
7	351.408068081809	186.000369626742	555.727432798147	757.703354528314	203.270858672906
8	673.09254640667	493.787364940712	637.460890837913	757.462508827179	203.529939339909
9	544.29556361264	364.430498631885	578.845239373086	482.520235930477	37.3835480504637
10	177.39201929763	144.934633176297	450.070165029896	719.835979963876	152.822111839575
11	353.171915654967	210.879345263802	456.067868271997	676.103843553224	130.726354663324
12	345.468347524858	198.098537092236	544.627871959272	731.472438934873	117.173007050497
13	540.528586405109	294.261182416481	584.242159201119	676.928126470253	306.091454668726
14	364.111259586828	181.888621745875	467.157571152095	211.489185559	65.7848481692168
15	499.798329297807	397.955526827372	562.16565773375	386.333315606134	207.998526948645
16	327.472395396188	120.163333040664	474.246566995647	795.995951137849	141.158449712755
17	327.473049432044	131.382549699154	499.021635036581	80.5757752734918	141.183848672932
18	210.915021281789	185.919929699132	367.448173351464	270.19192260151	175.852772985397
19	546.816541742635	414.97392573318	590.402939573267	376.883679050342	262.736814738019
20	321.889601418318	135.164248348406	504.277560860227	191.172987215325	66.6761331713511
21	569.0749294074	345.071974580601	596.678484248147	387.682904769535	212.262193293075
22	362.253205350128	179.540321255753	452.56800311051	111.544370782817	154.484656803172
23	545.369848035444	380.520429331048	607.180236104096	407.294664215373	131.868985714997
24	379.775743010411	186.002030444368	544.524273263506	257.275122644722	151.093428039756
25	539.221545535553	371.439659166993	576.68699616843	348.593809082643	221.601258317923
26	493.609423669754	443.020980870851	604.506496356282	399.87146509007	118.048230363774
27	354.158977810009	230.88634019097	507.727148445559	264.38489920875	126.086671418124
28	341.991518758257	182.952759605132	479.204222753105	709.010574785832	185.836593043901
29	326.788533285648	216.332119114243	480.506287340502	660.473521404731	143.060291521049
30	514.904280801109	381.808615686768	608.295589135464	340.077422889759	85.1131122776336
31	328.236608686244	121.541153792631	467.13339884735	774.673798937065	41.2071422364518
32	323.380076680122	214.646189810147	436.472079586833	206.952185021539	132.541795180161
33	503.573095945682	391.624489057373	592.995877046212	347.439599973554	179.603442028694
34	562.550146541131	447.508925357525	574.035349901745	345.194862457141	173.352071014335
35	452.295613464759	446.877491711281	525.619401582507	324.98341908434	206.568421859586
36	345.385202012273	142.137610766045	496.675473694683	710.360341578285	134.39597123999
37	537.74302696928	396.788019662648	578.98230537145	358.066130002551	134.310353312524
38	329.527392925153	157.691991954225	506.225646510695	735.600854170457	44.5119515118617
39	525.670826005973	388.22221810336	637.297105044061	407.062964480936	219.068678267759
40	145.381767289564	396.568035537817	495.65210667704	642.986274590384	266.083652491587
41	329.28668480928	140.759771678248	522.778661530715	773.935856191312	164.866705773139
42	489.586439559559	417.225739884453	624.764745407644	344.215727378647	180.288159987712
43	313.924168344282	126.863585789672	502.74913273057	191.053641399137	161.179687452317
44	534.165250519948	365.827200805194	609.399281984316	391.894028057235	21.2664473158076
45	350.503741426811	163.227518882947	456.377074064127	704.581738440905	77.9270002992414
46	327.740885003948	156.422802520686	440.798510062431	33.0592987969977	157.707388758647
47	330.957563552105	160.749105100743	481.293382359841	115.70696887748	22.043375250079
48	518.486933978223	349.748034049932	453.413105417723	459.914757237315	89.0049724948949
