# Supplementary material for: Hierarchical Modeling for Rare Event Detection and Cell Subset Alignment across Flow Cytometry Samples
Source: PLoS Comput Biol. 2013 Jul 11;9(7):e1003130. doi: 10.1371/journal.pcbi.1003130 (PMC3708855; doi:10.1371/journal.pcbi.1003130)
Supplement: Software S1 — contains a Makefile, source code and scripts to generate the figures shown in the manuscript. (ZIP) [file pcbi.1003130.s003.zip › Software S1/data/manual_counts.txt]

6	9	18	26	43	85	
6	8	18	25	40	78	
9	11	21	31	46	86	
4	6	13	20	33	65	
8	9	18	28	44	78	
8	8	16	27	41	76	
8	9	12	23	36	62	
8	13	21	32	45	86	
10	15	18	29	46	82	
10	16	19	34	49	93	
						
						
