# Supplementary material for: Hierarchical Modeling for Rare Event Detection and Cell Subset Alignment across Flow Cytometry Samples
Source: PLoS Comput Biol. 2013 Jul 11;9(7):e1003130. doi: 10.1371/journal.pcbi.1003130 (PMC3708855; doi:10.1371/journal.pcbi.1003130)
Supplement: Software S1 — contains a Makefile, source code and scripts to generate the figures shown in the manuscript. (ZIP) [file pcbi.1003130.s003.zip › Software S1/data/xss_n100000_time.txt]

1819.210
1850.600
