# Supplementary material for: Hierarchical Modeling for Rare Event Detection and Cell Subset Alignment across Flow Cytometry Samples
Source: PLoS Comput Biol. 2013 Jul 11;9(7):e1003130. doi: 10.1371/journal.pcbi.1003130 (PMC3708855; doi:10.1371/journal.pcbi.1003130)
Supplement: Software S1 — contains a Makefile, source code and scripts to generate the figures shown in the manuscript. (ZIP) [file pcbi.1003130.s003.zip › Software S1/src/assemble_data.py]

import glob
import fcm
import numpy as np
import os

if __name__ == '__main__':
    data_dir = '../data'

    fs = sorted(glob.glob(os.path.join(data_dir, '*spike*')))
    print '\n'.join(fs)

    cols = [0,1,2,3,6]
    xs = [fcm.loadFCS(f) for f in fs]
    xs = [x[:, cols] for x in xs]

    np.save('../results/plos_xs.npy', xs)
