# Supplementary material for: Hierarchical Modeling for Rare Event Detection and Cell Subset Alignment across Flow Cytometry Samples
Source: PLoS Comput Biol. 2013 Jul 11;9(7):e1003130. doi: 10.1371/journal.pcbi.1003130 (PMC3708855; doi:10.1371/journal.pcbi.1003130)
Supplement: Software S1 — contains a Makefile, source code and scripts to generate the figures shown in the manuscript. (ZIP) [file pcbi.1003130.s003.zip › Software S1/src/fit_hdp_nclust.py]

import matplotlib
# matplotlib.use('Agg')
import os, sys, glob
import numpy as np
import numpy.random as npr
import fcm
import fcm.statistics as stats
from fcm.graphics import bilinear_interpolate
import utils_cc as utils
import pylab
import copy

def hdp_modal_cluster(xs, nclusts, niter, burnin, tune_interval, verbose=True, device=1, prior=None, e0=None, f0=None):
    """Performs the following sequence of events
    1. Fits an HDP model to the list of dataset in xs
    2. Performs modal clustering on each dataset
    3. Use an averaged posterior as reference
    4. Sets reference cmap as common cmap for aligned modal clusters across data sets
    5. Returns list of fitted comonnent restuls (rs) and list of fitted modal results (cs)
    """
    m = stats.HDPMixtureModel(nclusts, niter, burnin=burnin)
    m.device = device
    m.ident = True
    m.parallel = True
    if e0:
        m.e0 = e0
    if f0:
        m.f0 = f0
    if prior:
        m.prior_pi = prior.pis
        m.prior_mu = prior.mus
        m.prior_sigma = prior.sigmas
    rss = m.fit(xs, verbose=verbose, tune_interval=tune_interval)

    rs = [r.average() for r in rss]
    rl = [r.last() for r in rss]

    # set reference cmap by averaging
    r_consensus = copy.deepcopy(rs[0])
    pis = np.sum([r.pis for r in rs], 0)
    pis /= np.sum(pis)
    for i in range(len(r_consensus.clusters)):
        r_consensus.clusters[i].pi = pis[i]
    c_consensus = r_consensus.make_modal()
    ref_cmap = c_consensus.cmap

    cs = []
    for r in rs:
        cs.append(stats.ModalDPMixture(r.clusters, ref_cmap, c_consensus.modemap,
                                       0, 1))

    cs.append(c_consensus)

    return rss, rs, cs

if __name__ == '__main__':
    tune_interval = 100
    verbose = 10
    device = [int(_) for _ in sys.argv[1]]
    seed = int(sys.argv[2])
    nclusts = int(sys.argv[3])
    niter = int(sys.argv[4])
    burnin = int(sys.argv[5])

    base = 'hdp'
    base_dir = '../data'

    identifier = '%s_k%d_i%d_b%d_s%d' % (base, nclusts, niter, burnin, seed)
    print identifier

    if os.path.exists('../results/%s_cs.pic.gz' % identifier):
        sys.exit(0)

    fs = sorted(glob.glob('%s/*xs.npy' % base_dir))
    xs = [np.load(f) for f in fs]

    npr.seed(seed)

    rss, rs, cs = hdp_modal_cluster(xs, nclusts, niter, burnin,
                                    tune_interval, verbose, device)

    utils.pickle('../results/%s_rss.pic.gz' % identifier, rss)
    utils.pickle('../results/%s_rs.pic.gz' % identifier, rs)
    utils.pickle('../results/%s_cs.pic.gz' % identifier, cs)
