# Supplementary material for: Hierarchical Modeling for Rare Event Detection and Cell Subset Alignment across Flow Cytometry Samples
Source: PLoS Comput Biol. 2013 Jul 11;9(7):e1003130. doi: 10.1371/journal.pcbi.1003130 (PMC3708855; doi:10.1371/journal.pcbi.1003130)
Supplement: Software S1 — contains a Makefile, source code and scripts to generate the figures shown in the manuscript. (ZIP) [file pcbi.1003130.s003.zip › Software S1/src/gen_figs.sh]

#/usr/bin/bash

# Runs on Mac OS X and Unix systems

# generate figure 3
# set numgpu to the number of CUDA devices in your system
numgpu=1
n=$((numgpu-1))
os=`uname`
if [ "$os" = "Darwin" ]
then
    cmd=`jot - 0 $n`
else
    cmd=`seq 0 $n`
fi

# assumes 10 or fewer GPU devices
for i in $cmd
do
    device=$device$i
done

nclusts=$1
iter=$2
burnin=$3

for ((seed=$4; seed<=$5; seed++))
do
    python fit_hdp_nclust.py $device $seed $nclusts $iter $burnin
    python plot_hdp_tet.py $device $seed $nclusts $iter $burnin
    python fit_dp_nclust.py $device $seed $nclusts $iter $burnin
    python plot_dp_tet.py $device $seed $nclusts $iter $burnin
done
