# Supplementary material for: Hierarchical Modeling for Rare Event Detection and Cell Subset Alignment across Flow Cytometry Samples
Source: PLoS Comput Biol. 2013 Jul 11;9(7):e1003130. doi: 10.1371/journal.pcbi.1003130 (PMC3708855; doi:10.1371/journal.pcbi.1003130)
Supplement: Software S1 — contains a Makefile, source code and scripts to generate the figures shown in the manuscript. (ZIP) [file pcbi.1003130.s003.zip › Software S1/src/Makefile]

SHELL = /bin/sh

SEED=101
K=128
BURNIN=20000
ITER=2000

FIG1=../figs/hdp_plate.pdf
FIG2=../figs/combined_consensus_hdp_modalscatter.png ../figs/combined_consensus_hdp_modalcontour_log.png
FIG3=../figs/hdp_k$(K)_i$(ITER)_b$(BURNIN)_s201_average_mode_target_nogate.png ./figs/dp__k$(K)_i$(ITER)_b$(BURNIN)_s201_average_mode_target_nogate.png
FIG4=../figs/log_likelihood_trace.pdf
FIG5=../figs/pis.pdf
FIG6=../figs/flame.png ../figs/flock.png ../figs/flowclust.png
FIG7=../figs/regression.pdf
FIG8=../figs/sensitivity.pdf
FIG9=../figs/benchmarks.pdf
FIGS1=../figs/flame48.png ../figs/flowclust48.png

# missing Fig 6 and Fig S1
all: $(FIG5)
# $(FIG1) $(FIG2) $(FIG3) $(FIG4) $(FIG5) $(FIG6) $(FIG7) $(FIG8) $(FIG9) $(FIGS1)

$(FIG1): model_hdp.tex
	latexmk -dvi- -pdf -outdir=../figs model_hdp.tex

$(FIG2): ../results/hdp_modal_xs_consensus.pic.gz
	python fit_simulated_data.py $(BURNIN) $(ITER)

../results/hdp_modal_xs_consensus.pic.gz: generate_simulated_data.py
	python generate_simulated_data.py

$(FIG3): gen_figs.sh
	bash gen_figs.sh $(K) $(ITER) $(BURNIN) 201 201

$(FIG4): ../results/plos_lls.npy ../results/plos_mms.npy trace.py
	python trace.py

../results/plos_lls.npy ../results/plos_mms.np: ../results/plos_plos_xs_k$(K)_i$(ITER)_b$(BURNIN)_s$(SEED)_e1.00_f1.00_g1.00_h1.00_rep0_rss.pic.gz ../results/plos_xs.npy generate_logll.py
	python generate_logll.py $(K) $(ITER) $(BURNIN) $(SEED)

../results/plos_xs.npy: $(../data/*fcs) assemble_data.py
	python assemble_data.py

../results/plos_plos_xs_k$(K)_i$(ITER)_b$(BURNIN)_s$(SEED)_e1.00_f1.00_g1.00_h1.00_rep0_rss.pic.gz: ../results/plos_xs.npy fit.py
	python fit.py ../results/plos_xs.npy $(ITER) $(BURNIN) $(K) $(SEED) 0 1 1 1 1

$(FIG5): ../results/plos_plos_xs_k$(K)_i$(ITER)_b$(BURNIN)_s$(SEED)_e1.00_f1.00_g1.00_h1.00_rep0_rs.pic.gz make_pis.py
	python make_pis.py $(K) $(ITER) $(BURNIN) $(SEED)

../results/plos_plos_xs_k$(K)_i$(ITER)_b$(BURNIN)_s$(SEED)_e1.00_f1.00_g1.00_h1.00_rep0_rs.pic.gz: ../results/plos_xs.npy fit.py
	python fit.py ../results/plos_xs.npy $(ITER) $(BURNIN) $(K) $(SEED) 0 1 1 1 1

$(FIG6): plot_clustering.py
	python plot_clustering.py flame
	python plot_clustering.py flock
	python plot_clustering.py flowclust

$(FIG7): plot_regression.py gen_figs.sh
	bash gen_figs.sh $(K) $(ITER) $(BURNIN) 201 210
	python plot_regression.py $(K) $(ITER) $(BURNIN)

$(FIG8): ../results/freqs_201.npy ../results/freqs_202.npy ../results/freqs_203.npy sensitivity.py
	python sensitivity.py

../results/freqs_201.npy ../results/freqs_202.npy ../results/freqs_203.npy: ../results/plos_xs.npy
	python generate_freqs.py $(K) $(ITER) $(BURNIN) 201 204

$(FIG9): $(../results/xss_n*time.txt) $(../results/xss_s*time.txt) $(../results/xss_c*time.txt) benchmark.py
	python benchmark.py

$(FIGS1): plot_clustering.py
	python plot_clustering.py flame48
	python plot_clustering.py flowclust48

# setup for Debian/Ubuntu systems (CPU only)
setup:
	/usr/bin/apt-get -y install python-numpy python-scipy python-matplotlib cython python-pip libboost-random-dev libarmadillo-dev python-mpi4py
	/usr/bin/pip install cyarma
	/usr/bin/pip install cyrand
	/usr/bin/pip install dpmix
	/usr/bin/pip install fcm

# remove figures
clean:
	rm -f ../figs/*

# remove all intermediate results and figures
nuke:
	rm -f ../figs/* ../results/*
