# Supplementary material for: Hierarchical Modeling for Rare Event Detection and Cell Subset Alignment across Flow Cytometry Samples
Source: PLoS Comput Biol. 2013 Jul 11;9(7):e1003130. doi: 10.1371/journal.pcbi.1003130 (PMC3708855; doi:10.1371/journal.pcbi.1003130)
Supplement: Software S1 — contains a Makefile, source code and scripts to generate the figures shown in the manuscript. (ZIP) [file pcbi.1003130.s003.zip › Software S1/src/model_hdp.tex]

\documentclass[a4paper]{article}

\usepackage{tikz}
\usetikzlibrary{bayesnet}
% amsmath package, useful for mathematical formulas
\usepackage{amsmath}
% amssymb package, useful for mathematical symbols
\usepackage{amssymb}

% graphicx package, useful for including eps and pdf graphics
% include graphics with the command \includegraphics
\usepackage{graphicx}

% cite package, to clean up citations in the main text. Do not remove.
\usepackage{cite}

\usepackage{color}


\begin{document}

\begin{tikzpicture}

  % Define nodes
  \node[obs]                               (x) {$x_{jn}$};
  \node[latent, above=of x, xshift=-1.2cm] (pi) {$\pi_{jk}$};
  \node[latent, above=of x, xshift=2.5cm]  (mu) {$\mu_k$};
  \node[latent, above=of mu]  (Sigma) {$\Sigma_k$};
  \node[latent, above=of pi, yshift=0.25cm]               (beta) {$\beta_k$};
  \node[latent, right=of mu]               (gamma) {$\gamma$};
  \node[latent, right=of Sigma]            (nu) {$\nu$};
  \node[latent, left=of beta]                            (a) {$\alpha$};
  \node[latent, left=of pi]                            (a0) {$\alpha_0$};
  \node[latent, left=of a, yshift=-0.5cm]                            (e) {$e$};
  \node[latent, left=of a, yshift=0.5cm]                            (f) {$f$};
  \node[latent, left=of a0, yshift=-0.5cm]                            (e0) {$e_0$};
  \node[latent, left=of a0, yshift=0.5cm]                            (f0) {$f_0$};


  % Connect the nodes
  \edge {pi,mu,Sigma} {x} ; %
  \edge {gamma,Sigma} {mu} ; %
  \edge {nu} {Sigma} ; %
  \edge {beta, a0} {pi} ; %
  \edge {a} {beta} ; %
  \edge {e,f} {a} ; %
  \edge {e0,f0} {a0} ; %

  % Plates
  \plate {obs} {(x)} {$n\in (1,\dots,N)$} ;
  \plate {clusts} {(mu)(Sigma)(pi)(beta)} {$k\in(1,\dots,K)$} ;
  \plate {batches} {(x)(pi)(obs.south west)(obs.north east)} {$j\in(1,\dots,J)$} ;
%  \plate {clusts} {(w)(y)(yx.north west)(yx.south west)} {$M$} ;

\end{tikzpicture}
%\endpgfgraphicnamed

\end{document}
