# Supplementary material for: Hierarchical Modeling for Rare Event Detection and Cell Subset Alignment across Flow Cytometry Samples
Source: PLoS Comput Biol. 2013 Jul 11;9(7):e1003130. doi: 10.1371/journal.pcbi.1003130 (PMC3708855; doi:10.1371/journal.pcbi.1003130)
Supplement: Software S1 — contains a Makefile, source code and scripts to generate the figures shown in the manuscript. (ZIP) [file pcbi.1003130.s003.zip › Software S1/src/plos_xs_plostime.txt]

4.089
19.234
19.068
18.823
18.899
19.128
19.218
19.284
20.153
19.944
19.903
20.024
19.460
19.136
18.989
19.426
19.665
18.912
18.981
18.814
19.670
19.267
19.959
19.499
19.836
18.773
19.893
19.644
19.124
19.217
19.201
19.314
19.516
19.374
19.397
18.913
19.326
19.535
19.616
19.226
19.480
19.176
19.746
19.681
18.969
19.010
19.086
18.956
19.386
19.905
19.794
19.313
19.412
19.051
19.325
19.097
19.107
19.132
19.262
18.910
19.255
18.914
19.066
18.870
19.100
19.261
19.452
19.812
19.733
19.587
18.895
19.306
19.520
20.007
19.670
19.697
19.451
19.431
19.222
19.513
19.036
18.867
19.175
19.447
19.560
19.600
18.617
19.058
19.631
19.090
19.658
19.339
19.234
18.805
18.813
19.183
19.180
19.396
19.184
19.578
19.000
19.720
19.612
19.211
19.427
20.058
20.608
20.726
19.453
19.382
19.051
19.202
19.079
19.132
19.030
19.425
19.152
18.578
18.905
19.913
19.236
19.211
19.830
18.730
19.700
18.983
19.119
19.966
18.876
18.417
19.059
19.380
19.311
18.869
19.328
19.127
19.210
19.035
19.141
19.306
19.884
18.914
19.285
19.671
19.553
19.039
20.368
19.284
19.428
18.982
18.922
19.387
19.096
19.129
20.046
18.731
19.424
19.435
19.373
19.470
19.130
18.632
19.150
19.504
19.615
19.413
18.909
19.446
19.366
19.163
19.264
19.299
19.081
19.155
19.334
19.611
19.322
18.754
19.300
19.209
19.196
19.216
19.098
21.839
19.186
18.811
19.170
20.847
18.684
19.478
19.010
22.125
19.286
19.335
19.763
20.442
19.291
18.957
19.005
19.815
18.692
19.257
19.219
19.041
19.434
18.828
19.388
20.150
19.527
18.877
19.195
20.651
20.211
18.896
19.207
20.006
20.115
18.966
19.411
20.577
19.521
18.575
19.370
19.688
19.017
19.277
19.823
19.667
19.560
19.590
19.159
18.941
19.201
19.250
19.358
19.613
19.531
18.995
19.600
19.087
18.985
18.961
18.867
19.199
19.613
473.223
476.437
476.238
476.772
478.038
474.996
