# Supplementary material for: Hierarchical Modeling for Rare Event Detection and Cell Subset Alignment across Flow Cytometry Samples
Source: PLoS Comput Biol. 2013 Jul 11;9(7):e1003130. doi: 10.1371/journal.pcbi.1003130 (PMC3708855; doi:10.1371/journal.pcbi.1003130)
Supplement: Software S1 — contains a Makefile, source code and scripts to generate the figures shown in the manuscript. (ZIP) [file pcbi.1003130.s003.zip › Software S1/src/utils_cc.py]

import numpy as np

def pickle(fname, obj):
    import cPickle, gzip
    cPickle.dump(obj=obj, file=gzip.open(fname, "wb", compresslevel=3), protocol=2)

def unpickle(fname):
    import cPickle, gzip
    return cPickle.load(gzip.open(fname, "rb"))

def batch_classify(x, classify, size=100000):
    """Break classification into small batches to avoid out of memory errors"""
    n, p = x.shape
    start = 0
    z = []
    while (start < n):
        z.append(classify(x[start:(start+size),:]))
        start += size
    return np.concatenate(z)

def modal_pi(x):
    rslt = []
    for j in x.cmap.keys():
        rslt.append(np.sum(x.pis()[x.cmap[j]]))
    return np.array(rslt)
